# Supplementary material for: A near complete genome assembly of chia assists in identification of key fatty acid desaturases in developing seeds
Source: Front Plant Sci. 2023 Mar 20;14:1102715. doi: 10.3389/fpls.2023.1102715 (PMC10067618; doi:10.3389/fpls.2023.1102715)
Supplement: Supplementary file 1 [file Table_2.xlsx]

## Sheet: Sheet1
Supplemental Table 2. List of simple repeats, satellite sequences, transfer RNAs (tRNAs) and small nuclear RNAs (snRNAs) that were identified by RepeatMasker in the chia nuclear genome.
Repeat ID	Repeat class	Matching repeat	Sequence name	Start	End	Strand
1	Simple_repeat	(AGAGAA)n	Chr1	28342	28373	+
2	Simple_repeat	(TAATTA)n	Chr1	28864	28905	+
3	Simple_repeat	(TTTTG)n	Chr1	34144	34155	+
4	Simple_repeat	(TTTTTG)n	Chr1	34156	34195	+
5	Simple_repeat	(TGG)n	Chr1	44578	44616	+
6	Simple_repeat	(CATTTAA)n	Chr1	46984	47025	+
7	Simple_repeat	(TA)n	Chr1	55582	55616	+
8	Simple_repeat	(TATT)n	Chr1	57117	57152	+
9	Simple_repeat	(ATTT)n	Chr1	63836	63861	+
10	Simple_repeat	(TC)n	Chr1	65542	65559	+
11	Simple_repeat	(ATAATTT)n	Chr1	68258	68319	+
12	Simple_repeat	(AATAT)n	Chr1	68379	68421	+
13	Simple_repeat	(CTACAA)n	Chr1	71329	71410	+
14	Simple_repeat	(TA)n	Chr1	74264	74325	+
15	Simple_repeat	(TTA)n	Chr1	74886	74941	+
16	Simple_repeat	(AATATTA)n	Chr1	77876	77933	+
17	Simple_repeat	(CAATTA)n	Chr1	77934	77962	+
18	Simple_repeat	(TTTTTA)n	Chr1	80873	80898	+
19	Simple_repeat	(CTC)n	Chr1	82523	82547	+
20	Simple_repeat	(ATTT)n	Chr1	85410	85447	+
21	Simple_repeat	(T)n	Chr1	85537	85562	+
22	Simple_repeat	(CCTGCC)n	Chr1	86273	86313	+
23	Simple_repeat	(AACAAT)n	Chr1	90516	90548	+
24	Simple_repeat	(TGGAGA)n	Chr1	91870	91916	+
25	Simple_repeat	(T)n	Chr1	92371	92394	+
26	Simple_repeat	(AAGCCG)n	Chr1	108730	108789	+
27	Simple_repeat	(T)n	Chr1	125677	125714	+
28	Simple_repeat	(TTTTA)n	Chr1	125765	125798	+
29	Simple_repeat	(A)n	Chr1	283250	283271	+
30	Simple_repeat	(AAACA)n	Chr1	287124	287151	+
31	Simple_repeat	(A)n	Chr1	290959	290984	+
32	Simple_repeat	(ATTTTGC)n	Chr1	300714	300767	+
33	Simple_repeat	(A)n	Chr1	310255	310273	+
34	Simple_repeat	(TTATACA)n	Chr1	332156	332214	+
35	Simple_repeat	(T)n	Chr1	336710	336731	+
36	Simple_repeat	(ATT)n	Chr1	338362	338459	+
37	Simple_repeat	(TTTTA)n	Chr1	340647	340680	+
38	Simple_repeat	(GAC)n	Chr1	342431	342452	+
39	Simple_repeat	(AATA)n	Chr1	344373	344429	+
40	Simple_repeat	(A)n	Chr1	344503	344520	+
41	Simple_repeat	(TCT)n	Chr1	346439	346469	+
42	Simple_repeat	(T)n	Chr1	348258	348280	+
43	Simple_repeat	(TAGC)n	Chr1	356341	356365	+
44	Simple_repeat	(CTC)n	Chr1	357639	357686	+
45	Simple_repeat	(CA)n	Chr1	358380	358396	+
46	Simple_repeat	(TTAA)n	Chr1	359511	359552	+
47	Simple_repeat	(ATCAA)n	Chr1	364758	364803	+
48	Simple_repeat	(CAAA)n	Chr1	365296	365320	+
49	Simple_repeat	(TTC)n	Chr1	366058	366083	+
50	Simple_repeat	(CAG)n	Chr1	366968	366996	+
51	Simple_repeat	(TCTTTT)n	Chr1	371736	371770	+
52	Simple_repeat	(TG)n	Chr1	391286	391311	+
53	Simple_repeat	(TTTA)n	Chr1	392284	392309	+
54	Simple_repeat	(TTTAA)n	Chr1	392310	392339	+
55	Simple_repeat	(CA)n	Chr1	402556	402586	+
56	Simple_repeat	(T)n	Chr1	406962	406988	+
57	Simple_repeat	(TGATA)n	Chr1	408814	408856	+
58	Simple_repeat	(T)n	Chr1	411616	411639	+
59	Simple_repeat	(TTTAA)n	Chr1	412988	413057	+
60	Simple_repeat	(AATT)n	Chr1	413449	413501	+
61	Simple_repeat	(AGA)n	Chr1	415097	415121	+
62	Simple_repeat	(TTAA)n	Chr1	420804	420848	+
63	Simple_repeat	(AATA)n	Chr1	422157	422191	+
64	Simple_repeat	(AAGTAA)n	Chr1	422503	422543	+
65	Simple_repeat	(T)n	Chr1	424234	424257	+
66	Simple_repeat	(TATATG)n	Chr1	426509	426558	+
67	Simple_repeat	(CCA)n	Chr1	428206	428225	+
68	Simple_repeat	(TTGTT)n	Chr1	428274	428300	+
69	Simple_repeat	(GAG)n	Chr1	429529	429550	+
70	Simple_repeat	(TATTG)n	Chr1	429906	429958	+
71	Simple_repeat	(CAAGAATA)n	Chr1	435702	435745	+
72	Simple_repeat	(AATATT)n	Chr1	451009	451076	+
73	Simple_repeat	(GGCCCC)n	Chr1	453976	454019	+
74	Simple_repeat	(AGAGTG)n	Chr1	458279	458325	+
75	Simple_repeat	(GTA)n	Chr1	459592	459611	+
76	Simple_repeat	(TTA)n	Chr1	472392	472464	+
77	Simple_repeat	(AGC)n	Chr1	473719	473745	+
78	Simple_repeat	(TCG)n	Chr1	477097	477140	+
79	Simple_repeat	(CGCCTC)n	Chr1	477204	477236	+
80	Simple_repeat	(CACCC)n	Chr1	482759	482786	+
81	Simple_repeat	(ATTTTTA)n	Chr1	487925	487971	+
82	Simple_repeat	(AAGA)n	Chr1	498984	499005	+
83	Simple_repeat	(TGCTTT)n	Chr1	502192	502223	+
84	Simple_repeat	(TAT)n	Chr1	504660	504777	+
85	Simple_repeat	(TAG)n	Chr1	505149	505165	+
86	Simple_repeat	(T)n	Chr1	509191	509225	+
87	Simple_repeat	(G)n	Chr1	509226	509242	+
88	Simple_repeat	(TGG)n	Chr1	514127	514147	+
89	Simple_repeat	(TATTTAA)n	Chr1	515606	515646	+
90	Simple_repeat	(CATCTT)n	Chr1	520446	520481	+
91	Simple_repeat	(TTTAT)n	Chr1	538176	538209	+
92	Simple_repeat	(TA)n	Chr1	540546	540581	+
93	Simple_repeat	(TAATAC)n	Chr1	547406	547450	+
94	Simple_repeat	(T)n	Chr1	548007	548038	+
95	Simple_repeat	(ACACAT)n	Chr1	551442	551478	+
96	Simple_repeat	(ACATGA)n	Chr1	553237	553267	+
97	Simple_repeat	(AT)n	Chr1	556388	556416	+
98	Simple_repeat	(CA)n	Chr1	557407	557432	+
99	Simple_repeat	(TCTCG)n	Chr1	559918	559946	+
100	Simple_repeat	(GTATCC)n	Chr1	562446	562477	+
101	Simple_repeat	(TTCGTG)n	Chr1	572180	572217	+
102	Simple_repeat	(AATTTGA)n	Chr1	578012	578057	+
103	Simple_repeat	(A)n	Chr1	579411	579430	+
104	Simple_repeat	(TAT)n	Chr1	585210	585255	+
105	Simple_repeat	(CGC)n	Chr1	589115	589155	+
106	Simple_repeat	(TC)n	Chr1	602690	602733	+
107	Simple_repeat	(TC)n	Chr1	603156	603179	+
108	Simple_repeat	(TC)n	Chr1	603292	603314	+
109	Simple_repeat	(AT)n	Chr1	606736	606759	+
110	Simple_repeat	(CTCCCT)n	Chr1	607225	607269	+
111	Simple_repeat	(TAGT)n	Chr1	610701	610726	+
112	Simple_repeat	(TTC)n	Chr1	611089	611120	+
113	Simple_repeat	(TCT)n	Chr1	611324	611354	+
114	Simple_repeat	(TTA)n	Chr1	615037	615064	+
115	Simple_repeat	(TA)n	Chr1	618749	618767	+
116	Simple_repeat	(T)n	Chr1	629170	629190	+
117	Simple_repeat	(ATTAGT)n	Chr1	629950	629984	+
118	Simple_repeat	(TTAA)n	Chr1	634254	634290	+
119	Simple_repeat	(AATTT)n	Chr1	636473	636504	+
120	Simple_repeat	(TAC)n	Chr1	639888	639911	+
121	Simple_repeat	(AT)n	Chr1	640253	640294	+
122	Simple_repeat	(AATTTAA)n	Chr1	640663	640708	+
123	Simple_repeat	(TCCACC)n	Chr1	645015	645081	+
124	Simple_repeat	(CT)n	Chr1	662564	662581	+
125	Simple_repeat	(TAATA)n	Chr1	677226	677260	+
126	Simple_repeat	(ACC)n	Chr1	678731	678750	+
127	Simple_repeat	(GGT)n	Chr1	681926	681972	+
128	Simple_repeat	(ATAAAA)n	Chr1	682194	682219	+
129	Simple_repeat	(TTAGA)n	Chr1	683321	683351	+
130	Simple_repeat	(CTTCGG)n	Chr1	695251	695292	+
131	Simple_repeat	(ATGTAT)n	Chr1	697177	697214	+
132	Simple_repeat	(TGG)n	Chr1	699660	699733	+
133	Simple_repeat	(ACA)n	Chr1	700397	700418	+
134	Simple_repeat	(AT)n	Chr1	701601	701618	+
135	Simple_repeat	(ACCATT)n	Chr1	706217	706243	+
136	Simple_repeat	(ACC)n	Chr1	708688	708716	+
137	Simple_repeat	(AGT)n	Chr1	711808	711829	+
138	Simple_repeat	(TTATTCA)n	Chr1	712002	712057	+
139	Simple_repeat	(TTTTTAA)n	Chr1	713999	714038	+
140	Simple_repeat	(A)n	Chr1	714410	714434	+
141	Simple_repeat	(TGC)n	Chr1	716646	716664	+
142	Simple_repeat	(T)n	Chr1	721156	721186	+
143	Simple_repeat	(TC)n	Chr1	721200	721245	+
144	Simple_repeat	(CCCACC)n	Chr1	721264	721294	+
145	Simple_repeat	(TC)n	Chr1	722677	722696	+
146	Simple_repeat	(GCT)n	Chr1	723577	723600	+
147	Simple_repeat	(TGA)n	Chr1	723814	723836	+
148	Simple_repeat	(TC)n	Chr1	724779	724842	+
149	Simple_repeat	(CTT)n	Chr1	728509	728543	+
150	Simple_repeat	(AGTTCA)n	Chr1	729164	729215	+
151	Simple_repeat	(GA)n	Chr1	731511	731527	+
152	Simple_repeat	(ATA)n	Chr1	751044	751096	+
153	Simple_repeat	(TTTGA)n	Chr1	751832	751876	+
154	Simple_repeat	(TAA)n	Chr1	752727	752756	+
155	Simple_repeat	(CAGCTA)n	Chr1	759928	759962	+
156	Simple_repeat	(ATT)n	Chr1	762285	762316	+
157	Simple_repeat	(AATTA)n	Chr1	763675	763708	+
158	Simple_repeat	(ATAAT)n	Chr1	764106	764177	+
159	Simple_repeat	(GCC)n	Chr1	764336	764375	+
160	Simple_repeat	(TAATTA)n	Chr1	765895	765936	+
161	Simple_repeat	(TTTATG)n	Chr1	766137	766169	+
162	Simple_repeat	(CAT)n	Chr1	766686	766712	+
163	Simple_repeat	(GGC)n	Chr1	780940	780968	+
164	Simple_repeat	(ATT)n	Chr1	789432	789470	+
165	Simple_repeat	(A)n	Chr1	808616	808641	+
166	Simple_repeat	(ATACAC)n	Chr1	811203	811237	+
167	Simple_repeat	(ATATAA)n	Chr1	812333	812397	+
168	Simple_repeat	(ATT)n	Chr1	819702	819749	+
169	Simple_repeat	(TGG)n	Chr1	821651	821703	+
170	Simple_repeat	(TGTGTT)n	Chr1	824008	824041	+
171	Simple_repeat	(TA)n	Chr1	824101	824125	+
172	Simple_repeat	(TC)n	Chr1	824132	824157	+
173	Simple_repeat	(TC)n	Chr1	824289	824318	+
174	Simple_repeat	(TG)n	Chr1	824376	824396	+
175	Simple_repeat	(TGATTT)n	Chr1	824989	825036	+
176	Simple_repeat	(TCA)n	Chr1	825559	825588	+
177	Simple_repeat	(TAATT)n	Chr1	826250	826309	+
178	Simple_repeat	(ATGAATG)n	Chr1	826691	826727	+
179	Simple_repeat	(TATT)n	Chr1	826831	826868	+
180	Simple_repeat	(TC)n	Chr1	827638	827655	+
181	Simple_repeat	(TA)n	Chr1	827734	827756	+
182	Simple_repeat	(TTTATGT)n	Chr1	831107	831144	+
183	Simple_repeat	(TTTTTC)n	Chr1	843557	843592	+
184	Simple_repeat	(GT)n	Chr1	848164	848191	+
185	Simple_repeat	(T)n	Chr1	848192	848209	+
186	Simple_repeat	(ATTTT)n	Chr1	848785	848853	+
187	Simple_repeat	(T)n	Chr1	871461	871477	+
188	Simple_repeat	rnd-1_family-667	Chr1	872227	872277	+
189	Simple_repeat	(GTTTAGG)n	Chr1	887335	887365	+
190	Simple_repeat	(TACAA)n	Chr1	889205	889265	+
191	Simple_repeat	(TA)n	Chr1	890207	890243	+
192	Simple_repeat	(AAGATA)n	Chr1	901130	901163	+
193	Simple_repeat	(TCT)n	Chr1	904798	904822	+
194	Simple_repeat	(ATTTGCA)n	Chr1	916331	916372	+
195	Simple_repeat	(ATTTT)n	Chr1	917372	917395	+
196	Simple_repeat	(TTAGTGG)n	Chr1	924692	924728	+
197	Simple_repeat	(AACAA)n	Chr1	939045	939076	+
198	Simple_repeat	(TTA)n	Chr1	942831	942936	+
199	Simple_repeat	(AATGTT)n	Chr1	943500	943556	+
200	Simple_repeat	(ATT)n	Chr1	945684	945722	+
201	Simple_repeat	(TTA)n	Chr1	946267	946330	+
202	Simple_repeat	(AC)n	Chr1	950131	950168	+
203	Simple_repeat	(GCG)n	Chr1	950278	950319	+
204	Simple_repeat	(GTTT)n	Chr1	950735	950765	+
205	Simple_repeat	(ATA)n	Chr1	951819	951840	+
206	Simple_repeat	(ATCAAT)n	Chr1	952075	952117	+
207	Simple_repeat	(AAC)n	Chr1	961276	961356	+
208	Simple_repeat	(AAT)n	Chr1	961357	961394	+
209	Simple_repeat	(TTATAT)n	Chr1	963866	963922	+
210	Simple_repeat	(T)n	Chr1	964227	964251	+
211	Simple_repeat	(TTG)n	Chr1	964253	964297	+
212	Simple_repeat	(GATTT)n	Chr1	964312	964349	+
213	Simple_repeat	(AC)n	Chr1	970993	971016	+
214	Simple_repeat	(G)n	Chr1	973571	973587	+
215	Simple_repeat	(TGATGA)n	Chr1	981767	981806	+
216	Simple_repeat	(AAAT)n	Chr1	991597	991634	+
217	Simple_repeat	(TA)n	Chr1	995128	995159	+
218	Simple_repeat	(AC)n	Chr1	998755	998773	+
219	Simple_repeat	(CT)n	Chr1	998922	998946	+
220	Simple_repeat	(CA)n	Chr1	998946	998967	+
221	Simple_repeat	(AATTT)n	Chr1	1001440	1001500	+
222	Simple_repeat	(GTA)n	Chr1	1001508	1001531	+
223	Simple_repeat	(CTTCCT)n	Chr1	1002281	1002321	+
224	Simple_repeat	(CTCACT)n	Chr1	1002309	1002395	+
225	Simple_repeat	(CCG)n	Chr1	1002455	1002474	+
226	Simple_repeat	(CCG)n	Chr1	1002617	1002693	+
227	Simple_repeat	(ACCA)n	Chr1	1010221	1010246	+
228	Simple_repeat	(CTC)n	Chr1	1011532	1011550	+
229	Simple_repeat	(CCG)n	Chr1	1011897	1011932	+
230	Simple_repeat	(TCCTTC)n	Chr1	1012283	1012324	+
231	Simple_repeat	(CTCCGG)n	Chr1	1012315	1012357	+
232	Simple_repeat	(CCG)n	Chr1	1012347	1012408	+
233	Simple_repeat	(GA)n	Chr1	1012493	1012518	+
234	Simple_repeat	(ACTT)n	Chr1	1013828	1013851	+
235	Simple_repeat	(T)n	Chr1	1016182	1016201	+
236	Simple_repeat	(TATTTT)n	Chr1	1026722	1026754	+
237	Simple_repeat	(AGA)n	Chr1	1034174	1034191	+
238	Simple_repeat	(CTGATT)n	Chr1	1044309	1044333	+
239	Simple_repeat	(ATT)n	Chr1	1051363	1051418	+
240	Simple_repeat	(TAATAA)n	Chr1	1054805	1054853	+
241	Simple_repeat	(AAG)n	Chr1	1058004	1058027	+
242	Simple_repeat	(ATGTTAA)n	Chr1	1058957	1059012	+
243	Simple_repeat	(TAATAT)n	Chr1	1063336	1063373	+
244	Simple_repeat	(TTAATA)n	Chr1	1063745	1063820	+
245	Simple_repeat	(CGAGGA)n	Chr1	1070010	1070044	+
246	Simple_repeat	(A)n	Chr1	1070963	1070984	+
247	Simple_repeat	(TA)n	Chr1	1075164	1075184	+
248	Simple_repeat	(ATGGAG)n	Chr1	1078240	1078311	+
249	Simple_repeat	(AGA)n	Chr1	1079189	1079212	+
250	Simple_repeat	(TAGTAT)n	Chr1	1080745	1080790	+
251	Simple_repeat	(A)n	Chr1	1083758	1083787	+
252	Simple_repeat	(GCGGAG)n	Chr1	1084063	1084133	+
253	Simple_repeat	(TTCGTC)n	Chr1	1085847	1085889	+
254	Simple_repeat	(GATATA)n	Chr1	1100964	1101005	+
255	Simple_repeat	(AAAT)n	Chr1	1109400	1109424	+
256	Simple_repeat	(TTTCAT)n	Chr1	1109685	1109745	+
257	Simple_repeat	(AT)n	Chr1	1114232	1114263	+
258	Simple_repeat	(TGTTTG)n	Chr1	1117541	1117594	+
259	Simple_repeat	(TTTGTG)n	Chr1	1117596	1117634	+
260	Simple_repeat	(TTGAAT)n	Chr1	1119296	1119327	+
261	Simple_repeat	(TAT)n	Chr1	1121535	1121626	+
262	Simple_repeat	(TATT)n	Chr1	1121970	1122012	+
263	Simple_repeat	(TTATAA)n	Chr1	1122407	1122444	+
264	Simple_repeat	(ATGAT)n	Chr1	1123097	1123176	+
265	Simple_repeat	(CTAG)n	Chr1	1127221	1127241	+
266	Simple_repeat	(ATTTGA)n	Chr1	1136545	1136578	+
267	Simple_repeat	(TATTA)n	Chr1	1139378	1139471	+
268	Simple_repeat	(TAATTT)n	Chr1	1140676	1140725	+
269	Simple_repeat	(TGT)n	Chr1	1162201	1162233	+
270	Simple_repeat	(GTGCCG)n	Chr1	1162815	1162846	+
271	Simple_repeat	(TGG)n	Chr1	1163229	1163262	+
272	Simple_repeat	(GA)n	Chr1	1163497	1163518	+
273	Simple_repeat	(ATTA)n	Chr1	1174555	1174580	+
274	Simple_repeat	(TTTAG)n	Chr1	1177107	1177141	+
275	Simple_repeat	(TA)n	Chr1	1189353	1189432	+
276	Simple_repeat	(TTGTATA)n	Chr1	1194758	1194816	+
277	Simple_repeat	(TTAA)n	Chr1	1200668	1200701	+
278	Simple_repeat	(ATT)n	Chr1	1201431	1201455	+
279	Simple_repeat	(TG)n	Chr1	1202438	1202457	+
280	Simple_repeat	(CCT)n	Chr1	1207856	1207895	+
281	Simple_repeat	(CGCCGG)n	Chr1	1208231	1208259	+
282	Simple_repeat	(TC)n	Chr1	1219043	1219070	+
283	Simple_repeat	(CACCAA)n	Chr1	1226799	1226844	+
284	Simple_repeat	(CGGCCT)n	Chr1	1227200	1227235	+
285	Simple_repeat	(TCA)n	Chr1	1238770	1238820	+
286	Simple_repeat	(ATTTAA)n	Chr1	1249953	1250041	+
287	Simple_repeat	(ATGATTT)n	Chr1	1253728	1253764	+
288	Simple_repeat	(TTGA)n	Chr1	1254312	1254338	+
289	Simple_repeat	(ACA)n	Chr1	1279948	1279982	+
290	Simple_repeat	(TCG)n	Chr1	1280257	1280283	+
291	Simple_repeat	(ATTA)n	Chr1	1281319	1281348	+
292	Simple_repeat	(ATAA)n	Chr1	1281712	1281759	+
293	Simple_repeat	(TTTA)n	Chr1	1287270	1287295	+
294	Simple_repeat	(AACACG)n	Chr1	1288813	1288844	+
295	Simple_repeat	(T)n	Chr1	1293409	1293428	+
296	Simple_repeat	(T)n	Chr1	1295068	1295086	+
297	Simple_repeat	(GTAT)n	Chr1	1298803	1298842	+
298	Simple_repeat	(TGCAAC)n	Chr1	1299208	1299241	+
299	Simple_repeat	(AATTAAT)n	Chr1	1303017	1303067	+
300	Simple_repeat	(CTCACT)n	Chr1	1315115	1315151	+
301	Simple_repeat	(G)n	Chr1	1315214	1315234	+
302	Simple_repeat	(ACA)n	Chr1	1320355	1320375	+
303	Simple_repeat	(AG)n	Chr1	1322325	1322349	+
304	Simple_repeat	(ATT)n	Chr1	1323989	1324024	+
305	Simple_repeat	(CCG)n	Chr1	1333515	1333555	+
306	Simple_repeat	(ACC)n	Chr1	1333596	1333619	+
307	Simple_repeat	(TTAT)n	Chr1	1338827	1338853	+
308	Simple_repeat	(TATC)n	Chr1	1341102	1341145	+
309	Simple_repeat	(A)n	Chr1	1343565	1343587	+
310	Simple_repeat	(A)n	Chr1	1345498	1345515	+
311	Simple_repeat	(TTC)n	Chr1	1352698	1352746	+
312	Simple_repeat	(T)n	Chr1	1352841	1352863	+
313	Simple_repeat	(CATAA)n	Chr1	1353593	1353646	+
314	Simple_repeat	(TCTATA)n	Chr1	1354119	1354177	+
315	Simple_repeat	(ACC)n	Chr1	1355308	1355337	+
316	Simple_repeat	(AGAT)n	Chr1	1362013	1362034	+
317	Simple_repeat	(TGG)n	Chr1	1363813	1363862	+
318	Simple_repeat	(CCGCCCT)n	Chr1	1364963	1365007	+
319	Simple_repeat	(ATATTT)n	Chr1	1366900	1366935	+
320	Simple_repeat	(CCTCCGC)n	Chr1	1370108	1370143	+
321	snRNA	rnd-1_family-965	Chr1	1372778	1372912	-
322	Simple_repeat	(ATTTTC)n	Chr1	1375619	1375647	+
323	Simple_repeat	(CCG)n	Chr1	1376008	1376070	+
324	Simple_repeat	(TTATAT)n	Chr1	1376791	1376828	+
325	Simple_repeat	(TA)n	Chr1	1378609	1378626	+
326	Simple_repeat	(TTATT)n	Chr1	1379072	1379106	+
327	Simple_repeat	(AC)n	Chr1	1379896	1379926	+
328	Simple_repeat	(TTTTT)n	Chr1	1382982	1383078	+
329	Simple_repeat	(TTC)n	Chr1	1383315	1383331	+
330	Simple_repeat	(TTTGAA)n	Chr1	1383895	1383931	+
331	Simple_repeat	(ATTT)n	Chr1	1384045	1384089	+
332	Simple_repeat	(TTTAT)n	Chr1	1386163	1386189	+
333	Simple_repeat	(ATTCT)n	Chr1	1387109	1387145	+
334	Simple_repeat	(TTTAT)n	Chr1	1389513	1389560	+
335	Simple_repeat	(AATTA)n	Chr1	1390991	1391059	+
336	Simple_repeat	(ATCAA)n	Chr1	1393615	1393645	+
337	Simple_repeat	(TTCTA)n	Chr1	1393789	1393820	+
338	tRNA	rnd-6_family-4434	Chr1	1396320	1396412	+
339	Simple_repeat	(TTTTTAT)n	Chr1	1396415	1396472	+
340	Simple_repeat	(TAT)n	Chr1	1396515	1396542	+
341	Simple_repeat	(CGGTTT)n	Chr1	1402462	1402528	+
342	snRNA	rnd-1_family-965	Chr1	1405819	1405952	-
343	Simple_repeat	(TTTTATT)n	Chr1	1422598	1422642	+
344	Simple_repeat	(ATATCAA)n	Chr1	1425124	1425160	+
345	Simple_repeat	(GCG)n	Chr1	1426594	1426626	+
346	Simple_repeat	(TCGGC)n	Chr1	1426975	1427001	+
347	Simple_repeat	(TTTACA)n	Chr1	1431136	1431165	+
348	snRNA	rnd-1_family-965	Chr1	1433364	1433540	-
349	Simple_repeat	(AGATA)n	Chr1	1438516	1438543	+
350	Simple_repeat	(T)n	Chr1	1441255	1441276	+
351	Simple_repeat	(TTA)n	Chr1	1442525	1442603	+
352	Simple_repeat	(CTTTT)n	Chr1	1445757	1445781	+
353	Simple_repeat	(TATTTT)n	Chr1	1450178	1450215	+
354	Simple_repeat	(AAG)n	Chr1	1456000	1456031	+
355	Simple_repeat	(GT)n	Chr1	1463770	1463816	+
356	Simple_repeat	(ACGACG)n	Chr1	1470119	1470152	+
357	Simple_repeat	(ATTCA)n	Chr1	1472924	1472981	+
358	Simple_repeat	(GGC)n	Chr1	1473311	1473329	+
359	Simple_repeat	(ATAACT)n	Chr1	1474453	1474493	+
360	Simple_repeat	(AATT)n	Chr1	1480596	1480630	+
361	Simple_repeat	(TCATTT)n	Chr1	1484716	1484759	+
362	Simple_repeat	(AATT)n	Chr1	1488504	1488538	+
363	Simple_repeat	(A)n	Chr1	1493844	1493861	+
364	Simple_repeat	(AATATT)n	Chr1	1495441	1495492	+
365	Simple_repeat	(TACATAG)n	Chr1	1498561	1498597	+
366	Simple_repeat	(AT)n	Chr1	1507760	1507778	+
367	Simple_repeat	(AGT)n	Chr1	1511576	1511617	+
368	Simple_repeat	(AATTTTT)n	Chr1	1513998	1514050	+
369	Simple_repeat	(TAG)n	Chr1	1516693	1516717	+
370	Simple_repeat	(T)n	Chr1	1525764	1525793	+
371	Simple_repeat	(TTTAATT)n	Chr1	1525910	1525974	+
372	Simple_repeat	(TTCT)n	Chr1	1529573	1529638	+
373	Simple_repeat	(CTTG)n	Chr1	1532089	1532115	+
374	Simple_repeat	(ATA)n	Chr1	1538065	1538088	+
375	Simple_repeat	(T)n	Chr1	1545279	1545304	+
376	Simple_repeat	(CAT)n	Chr1	1546055	1546077	+
377	Simple_repeat	(CCG)n	Chr1	1546681	1546719	+
378	Simple_repeat	(ATTATA)n	Chr1	1549665	1549754	+
379	Simple_repeat	(ATGAT)n	Chr1	1550938	1550980	+
380	Simple_repeat	(GTTTGT)n	Chr1	1557612	1557640	+
381	Simple_repeat	(GT)n	Chr1	1557641	1557666	+
382	Simple_repeat	(TTTTTA)n	Chr1	1561998	1562050	+
383	Simple_repeat	(TAA)n	Chr1	1575969	1576003	+
384	Simple_repeat	(AATAAG)n	Chr1	1576393	1576449	+
385	Simple_repeat	(TTTTTCTC)n	Chr1	1577015	1577053	+
386	Simple_repeat	(TTAA)n	Chr1	1589209	1589241	+
387	Simple_repeat	(TTCTTTT)n	Chr1	1594087	1594130	+
388	Simple_repeat	(AAAAGAA)n	Chr1	1599098	1599174	+
389	Simple_repeat	(ATCGCA)n	Chr1	1599251	1599316	+
390	Simple_repeat	(TTTTT)n	Chr1	1601942	1601980	+
391	Simple_repeat	(TA)n	Chr1	1602072	1602115	+
392	Simple_repeat	(CCG)n	Chr1	1603100	1603146	+
393	Simple_repeat	(TCA)n	Chr1	1614905	1614928	+
394	Simple_repeat	(TTTCTTT)n	Chr1	1616900	1616946	+
395	Simple_repeat	(TTGTAT)n	Chr1	1621864	1621897	+
396	Simple_repeat	(AC)n	Chr1	1624501	1624533	+
397	Simple_repeat	(ATT)n	Chr1	1629466	1629490	+
398	Simple_repeat	(AATAA)n	Chr1	1631350	1631400	+
399	Simple_repeat	(ATTTC)n	Chr1	1632748	1632794	+
400	Simple_repeat	(TTC)n	Chr1	1636480	1636572	+
401	Simple_repeat	(GGC)n	Chr1	1636725	1636742	+
402	Simple_repeat	(TA)n	Chr1	1638077	1638138	+
403	Simple_repeat	(AC)n	Chr1	1639720	1639736	+
404	Simple_repeat	(TACTAC)n	Chr1	1643791	1643821	+
405	Simple_repeat	(TTTA)n	Chr1	1644386	1644406	+
406	Simple_repeat	(TAAGA)n	Chr1	1646493	1646519	+
407	Simple_repeat	(ATTT)n	Chr1	1649605	1649642	+
408	Simple_repeat	(TTTTCTA)n	Chr1	1649874	1649888	+
408	Simple_repeat	(TTTTCTA)n	Chr1	1649918	1649923	+
409	Simple_repeat	(T)n	Chr1	1649889	1649917	+
410	Simple_repeat	(GAGAGT)n	Chr1	1653406	1653461	+
411	Simple_repeat	(AATTTT)n	Chr1	1655710	1655770	+
412	Simple_repeat	(TATGTGT)n	Chr1	1656406	1656455	+
413	Simple_repeat	(T)n	Chr1	1661794	1661811	+
414	Simple_repeat	(CGG)n	Chr1	1662400	1662440	+
415	Simple_repeat	(GAATA)n	Chr1	1663519	1663546	+
416	Simple_repeat	(GTATAC)n	Chr1	1664689	1664773	+
417	Simple_repeat	(ATTTAT)n	Chr1	1665491	1665524	+
418	Simple_repeat	(ATTT)n	Chr1	1667699	1667732	+
419	Simple_repeat	(CACCGC)n	Chr1	1675391	1675424	+
420	Simple_repeat	(ACT)n	Chr1	1681329	1681347	+
421	Simple_repeat	(TTTCA)n	Chr1	1693268	1693314	+
422	Simple_repeat	(T)n	Chr1	1694155	1694176	+
423	Simple_repeat	(T)n	Chr1	1694628	1694651	+
424	Simple_repeat	(ATTTTA)n	Chr1	1695986	1696018	+
425	Simple_repeat	(TA)n	Chr1	1696878	1696928	+
426	Simple_repeat	(GTG)n	Chr1	1703168	1703200	+
427	Simple_repeat	(ATAA)n	Chr1	1705605	1705641	+
428	Simple_repeat	(AAT)n	Chr1	1706814	1706877	+
429	Simple_repeat	(TTTATT)n	Chr1	1711426	1711466	+
430	Simple_repeat	(AATTA)n	Chr1	1712847	1712863	+
431	Simple_repeat	(AATA)n	Chr1	1712864	1712932	+
432	Simple_repeat	(GA)n	Chr1	1717065	1717087	+
433	Simple_repeat	(AGAAT)n	Chr1	1720091	1720127	+
434	Simple_repeat	(TTTAT)n	Chr1	1728437	1728486	+
435	Simple_repeat	(T)n	Chr1	1732790	1732819	+
436	Simple_repeat	(AATATT)n	Chr1	1736653	1736711	+
437	Simple_repeat	(ATTTA)n	Chr1	1738888	1738918	+
438	Simple_repeat	(TA)n	Chr1	1739260	1739302	+
439	Simple_repeat	(TTA)n	Chr1	1745275	1745319	+
440	Simple_repeat	(ATA)n	Chr1	1765375	1765405	+
441	Simple_repeat	(AATGAT)n	Chr1	1765459	1765496	+
442	Simple_repeat	(AT)n	Chr1	1769631	1769657	+
443	Simple_repeat	(GT)n	Chr1	1772538	1772585	+
444	Simple_repeat	(TGG)n	Chr1	1785607	1785642	+
445	Simple_repeat	(AATT)n	Chr1	1791126	1791169	+
446	Simple_repeat	(GGT)n	Chr1	1792226	1792276	+
447	Simple_repeat	(CCT)n	Chr1	1794462	1794481	+
448	Simple_repeat	(CAC)n	Chr1	1794530	1794559	+
449	Simple_repeat	(GGT)n	Chr1	1794985	1795006	+
450	Simple_repeat	(ATA)n	Chr1	1796422	1796461	+
451	Simple_repeat	(C)n	Chr1	1800483	1800501	+
452	Simple_repeat	(TTCGA)n	Chr1	1802700	1802727	+
453	Simple_repeat	(ATATA)n	Chr1	1804368	1804420	+
454	snRNA	rnd-1_family-903	Chr1	1812204	1812285	+
455	Simple_repeat	(A)n	Chr1	1812296	1812315	+
456	Simple_repeat	(CTC)n	Chr1	1818587	1818635	+
457	Simple_repeat	(ATTTGT)n	Chr1	1818910	1818971	+
458	Simple_repeat	(GCT)n	Chr1	1840158	1840207	+
459	Simple_repeat	(AT)n	Chr1	1854750	1854799	+
460	Simple_repeat	(CAG)n	Chr1	1856671	1856689	+
461	Simple_repeat	(GA)n	Chr1	1859088	1859105	+
462	Simple_repeat	(TACA)n	Chr1	1862804	1862833	+
463	Simple_repeat	(GA)n	Chr1	1866452	1866477	+
464	Simple_repeat	(T)n	Chr1	1869423	1869445	+
465	Simple_repeat	(ATTGTG)n	Chr1	1870849	1870878	+
466	Simple_repeat	(TTTAT)n	Chr1	1876462	1876501	+
467	Simple_repeat	(AATTCAAT)n	Chr1	1877643	1877702	+
468	Simple_repeat	(T)n	Chr1	1879277	1879301	+
469	Simple_repeat	(TGGATGACA)n	Chr1	1883064	1883103	+
470	Simple_repeat	(ATTT)n	Chr1	1885009	1885079	+
471	Simple_repeat	(ATA)n	Chr1	1885337	1885455	+
472	Simple_repeat	(TGATT)n	Chr1	1885544	1885589	+
473	Simple_repeat	(TCCAA)n	Chr1	1887447	1887479	+
474	Simple_repeat	(ATA)n	Chr1	1888126	1888148	+
475	Simple_repeat	(C)n	Chr1	1893276	1893294	+
476	Simple_repeat	(ACC)n	Chr1	1901771	1901787	+
477	Simple_repeat	(AATCA)n	Chr1	1906683	1906712	+
478	Simple_repeat	(AAGTAAC)n	Chr1	1909669	1909713	+
479	Simple_repeat	(CACTAGT)n	Chr1	1910879	1910916	+
480	tRNA	rnd-5_family-474	Chr1	1919525	1919612	-
481	Simple_repeat	(TAAT)n	Chr1	1922391	1922431	+
482	Simple_repeat	(TAAAA)n	Chr1	1926699	1926732	+
483	Simple_repeat	(ACTA)n	Chr1	1927598	1927628	+
484	Simple_repeat	(AATT)n	Chr1	1928057	1928144	+
485	Simple_repeat	(AGAAAA)n	Chr1	1932426	1932434	+
486	Simple_repeat	(TTG)n	Chr1	1942594	1942618	+
487	Simple_repeat	(TTCTCTA)n	Chr1	1947312	1947345	+
488	Simple_repeat	(TCGGCC)n	Chr1	1952106	1952146	+
489	Simple_repeat	(GATGAT)n	Chr1	1952303	1952334	+
490	Simple_repeat	(ACGAA)n	Chr1	1956161	1956188	+
491	Simple_repeat	(AT)n	Chr1	1959375	1959436	+
492	Simple_repeat	(ATA)n	Chr1	1967177	1967233	+
493	Simple_repeat	(A)n	Chr1	1967276	1967294	+
494	Simple_repeat	(ATAGTA)n	Chr1	1968479	1968526	+
495	Simple_repeat	(AG)n	Chr1	1977436	1977463	+
496	Simple_repeat	(TAAT)n	Chr1	1984502	1984549	+
497	Simple_repeat	(TTA)n	Chr1	1986582	1986614	+
498	Simple_repeat	(AATT)n	Chr1	1991687	1991754	+
499	Simple_repeat	(TTAT)n	Chr1	1993324	1993361	+
500	Simple_repeat	(AATATA)n	Chr1	2001208	2001285	+
501	Simple_repeat	(TCCTCA)n	Chr1	2001407	2001461	+
502	Simple_repeat	(AATACA)n	Chr1	2007022	2007055	+
503	Simple_repeat	(GA)n	Chr1	2011662	2011681	+
504	Simple_repeat	(TAA)n	Chr1	2012204	2012234	+
505	Simple_repeat	(GAATTT)n	Chr1	2028650	2028685	+
506	Simple_repeat	(GCA)n	Chr1	2047286	2047302	+
507	Simple_repeat	(CCA)n	Chr1	2050759	2050780	+
508	Simple_repeat	(ATTTTC)n	Chr1	2051090	2051130	+
509	Simple_repeat	(TAAT)n	Chr1	2070550	2070605	+
510	Simple_repeat	(AAC)n	Chr1	2074132	2074169	+
511	Simple_repeat	(CAT)n	Chr1	2077264	2077285	+
512	Simple_repeat	(ATC)n	Chr1	2081157	2081264	+
513	Simple_repeat	(TA)n	Chr1	2082728	2082763	+
514	Simple_repeat	(TTTA)n	Chr1	2086382	2086416	+
515	Simple_repeat	(TTA)n	Chr1	2086420	2086483	+
516	Simple_repeat	(TAA)n	Chr1	2101712	2101825	+
517	Simple_repeat	(TAT)n	Chr1	2101826	2101858	+
518	Simple_repeat	(AATTC)n	Chr1	2119515	2119541	+
519	Simple_repeat	(TA)n	Chr1	2119582	2119610	+
520	Simple_repeat	(T)n	Chr1	2121438	2121461	+
521	Simple_repeat	(TTTA)n	Chr1	2121945	2121968	+
522	Simple_repeat	(AGATTTTC)n	Chr1	2139524	2139564	+
523	Simple_repeat	(TAGATTT)n	Chr1	2139609	2139667	+
524	Simple_repeat	(A)n	Chr1	2142157	2142179	+
525	Simple_repeat	(ATT)n	Chr1	2151087	2151141	+
526	Simple_repeat	(TTTC)n	Chr1	2162623	2162660	+
527	Simple_repeat	(A)n	Chr1	2167766	2167789	+
528	Simple_repeat	(ATAA)n	Chr1	2167864	2167887	+
529	Simple_repeat	(TAA)n	Chr1	2177990	2178032	+
530	Simple_repeat	(TAGATTT)n	Chr1	2190900	2190937	+
531	Simple_repeat	(TG)n	Chr1	2194187	2194210	+
532	Simple_repeat	(TTATAG)n	Chr1	2203159	2203205	+
533	Simple_repeat	(A)n	Chr1	2244201	2244228	+
534	Simple_repeat	(TA)n	Chr1	2248803	2248830	+
535	Simple_repeat	(TG)n	Chr1	2249144	2249180	+
536	Simple_repeat	(AAACTA)n	Chr1	2249407	2249440	+
537	Simple_repeat	(GT)n	Chr1	2253306	2253336	+
538	Simple_repeat	(TAATT)n	Chr1	2253663	2253743	+
539	Simple_repeat	(TAG)n	Chr1	2268160	2268181	+
540	tRNA	rnd-5_family-474	Chr1	2272823	2273079	-
541	Simple_repeat	(TTCT)n	Chr1	2276669	2276692	+
542	Simple_repeat	(CAT)n	Chr1	2295247	2295322	+
543	Simple_repeat	(TTATG)n	Chr1	2297897	2297922	+
544	Simple_repeat	(TCAATAA)n	Chr1	2299860	2299907	+
545	Simple_repeat	(T)n	Chr1	2300338	2300355	+
546	Simple_repeat	(TA)n	Chr1	2303288	2303364	+
547	Simple_repeat	(GTTGGC)n	Chr1	2317515	2317544	+
548	Simple_repeat	(ATTA)n	Chr1	2324088	2324131	+
549	Simple_repeat	(TAATCAA)n	Chr1	2324371	2324413	+
550	tRNA	rnd-1_family-895	Chr1	2325469	2325541	-
551	Simple_repeat	(CT)n	Chr1	2332450	2332475	+
552	Simple_repeat	(AAT)n	Chr1	2338892	2339020	+
553	Simple_repeat	(ATTG)n	Chr1	2350631	2350658	+
554	Simple_repeat	(AATTGG)n	Chr1	2357438	2357473	+
555	Simple_repeat	(ATTATAA)n	Chr1	2357475	2357529	+
556	Simple_repeat	(CGC)n	Chr1	2359073	2359142	+
557	Simple_repeat	(TTTCAA)n	Chr1	2370274	2370298	+
558	Simple_repeat	(AG)n	Chr1	2370828	2370847	+
559	Simple_repeat	(TATTTCA)n	Chr1	2373131	2373183	+
560	Simple_repeat	(TTA)n	Chr1	2373642	2373704	+
561	Simple_repeat	(GGCGGA)n	Chr1	2373864	2374111	+
562	Simple_repeat	(TAT)n	Chr1	2383422	2383439	+
563	Simple_repeat	(ATTTTG)n	Chr1	2389456	2389502	+
564	Simple_repeat	(CTCC)n	Chr1	2402333	2402357	+
565	Simple_repeat	(ATTTT)n	Chr1	2407781	2407848	+
566	Simple_repeat	(AGGCGG)n	Chr1	2410331	2410417	+
567	Simple_repeat	(GCC)n	Chr1	2412421	2412440	+
568	Simple_repeat	(TTCAT)n	Chr1	2422981	2423036	+
569	Simple_repeat	(CTTT)n	Chr1	2427728	2427748	+
570	Simple_repeat	(TGCTGG)n	Chr1	2430747	2430798	+
571	Simple_repeat	(TGATGC)n	Chr1	2434644	2434686	+
572	Simple_repeat	(TTGATTT)n	Chr1	2434987	2435035	+
573	Simple_repeat	(ATTT)n	Chr1	2436844	2436892	+
574	Simple_repeat	(TC)n	Chr1	2442129	2442145	+
575	Simple_repeat	(ATT)n	Chr1	2444495	2444532	+
576	tRNA	rnd-5_family-474	Chr1	2457775	2457816	-
577	Simple_repeat	(ATTTAAT)n	Chr1	2461062	2461115	+
578	Simple_repeat	(AATTA)n	Chr1	2481182	2481239	+
579	Simple_repeat	(TTAATCA)n	Chr1	2482094	2482159	+
580	Simple_repeat	(TAATT)n	Chr1	2490350	2490383	+
581	Simple_repeat	(ATTTTC)n	Chr1	2491234	2491267	+
582	Simple_repeat	(TAATT)n	Chr1	2519396	2519429	+
583	Simple_repeat	(TTTGATA)n	Chr1	2533116	2533187	+
584	Simple_repeat	(AT)n	Chr1	2533705	2533739	+
585	Simple_repeat	(ACTTT)n	Chr1	2550692	2550732	+
586	Simple_repeat	(TTTCTT)n	Chr1	2555203	2555242	+
587	Simple_repeat	(TTTA)n	Chr1	2555860	2555889	+
588	Simple_repeat	(ACTTT)n	Chr1	2559541	2559574	+
589	Simple_repeat	(AATTTTT)n	Chr1	2561016	2561055	+
590	Simple_repeat	(ATTCATA)n	Chr1	2566371	2566409	+
591	Simple_repeat	(TTTAA)n	Chr1	2568269	2568322	+
592	Simple_repeat	(ATAA)n	Chr1	2571625	2571694	+
593	snRNA	rnd-1_family-903	Chr1	2573815	2573873	+
594	Simple_repeat	(CT)n	Chr1	2578548	2578565	+
595	Simple_repeat	(GTTTTC)n	Chr1	2578964	2579002	+
596	Simple_repeat	(A)n	Chr1	2583762	2583781	+
597	Simple_repeat	(TA)n	Chr1	2588092	2588124	+
598	Simple_repeat	(TTA)n	Chr1	2590621	2590665	+
599	Simple_repeat	(TTA)n	Chr1	2594886	2594941	+
600	Simple_repeat	(T)n	Chr1	2600241	2600264	+
601	Simple_repeat	(TTC)n	Chr1	2602004	2602039	+
602	Simple_repeat	(CCTCTT)n	Chr1	2602090	2602141	+
602	Simple_repeat	(CCTCTT)n	Chr1	2602179	2602232	+
603	Simple_repeat	(GGC)n	Chr1	2613806	2613841	+
604	Simple_repeat	(TCCACTC)n	Chr1	2626505	2626545	+
605	Simple_repeat	(AAT)n	Chr1	2634287	2634339	+
606	Simple_repeat	(TTATTT)n	Chr1	2638517	2638555	+
607	Simple_repeat	(ACAT)n	Chr1	2645482	2645503	+
608	Simple_repeat	(TAGTAA)n	Chr1	2646482	2646533	+
609	Simple_repeat	(TTATTCA)n	Chr1	2647394	2647446	+
610	Simple_repeat	(TG)n	Chr1	2652558	2652639	+
611	Simple_repeat	(AATTAGT)n	Chr1	2677008	2677074	+
612	Simple_repeat	(TTTA)n	Chr1	2678065	2678091	+
613	Simple_repeat	(AT)n	Chr1	2686974	2687007	+
614	Simple_repeat	(TA)n	Chr1	2689474	2689507	+
615	Simple_repeat	(TA)n	Chr1	2689876	2689901	+
616	Simple_repeat	(TA)n	Chr1	2690538	2690574	+
617	Simple_repeat	(AATCAG)n	Chr1	2726800	2726834	+
618	Simple_repeat	(ATTTTTC)n	Chr1	2732808	2732852	+
619	Simple_repeat	(TATTTT)n	Chr1	2736927	2736964	+
620	Simple_repeat	(ATT)n	Chr1	2738704	2738727	+
621	Simple_repeat	(TATTTT)n	Chr1	2739660	2739697	+
622	Simple_repeat	(ACAT)n	Chr1	2741506	2741543	+
623	Simple_repeat	(ATGAAG)n	Chr1	2753700	2753760	+
624	Simple_repeat	(ATT)n	Chr1	2797306	2797327	+
625	tRNA	rnd-6_family-837	Chr1	2799161	2799299	-
625	tRNA	rnd-6_family-837	Chr1	2799547	2799611	-
626	Simple_repeat	(AATAATT)n	Chr1	2800732	2800776	+
627	Simple_repeat	(TTG)n	Chr1	2807136	2807154	+
628	Simple_repeat	(TAGAATTATC)n	Chr1	2808806	2808861	+
629	Simple_repeat	(GATGGA)n	Chr1	2814552	2814604	+
630	Simple_repeat	(AT)n	Chr1	2825777	2825810	+
631	Simple_repeat	(GT)n	Chr1	2825811	2825835	+
632	Simple_repeat	(GATGGA)n	Chr1	2829226	2829278	+
633	Simple_repeat	(CACCA)n	Chr1	2832489	2832523	+
634	Simple_repeat	(ATTA)n	Chr1	2832595	2832665	+
635	Simple_repeat	(ATTGA)n	Chr1	2844039	2844080	+
636	Simple_repeat	(AG)n	Chr1	2846302	2846319	+
637	Simple_repeat	(ATGGCG)n	Chr1	2850044	2850073	+
638	Simple_repeat	(TA)n	Chr1	2850575	2850620	+
639	Simple_repeat	(CT)n	Chr1	2852794	2852846	+
640	Simple_repeat	(GCC)n	Chr1	2852855	2852908	+
641	Simple_repeat	(GAA)n	Chr1	2856880	2856899	+
642	Simple_repeat	(TA)n	Chr1	2857947	2857982	+
643	Simple_repeat	(CAATCCG)n	Chr1	2863560	2863604	+
644	Simple_repeat	(TTAA)n	Chr1	2866738	2866775	+
645	Simple_repeat	(CCG)n	Chr1	2868378	2868410	+
646	Simple_repeat	(TA)n	Chr1	2883336	2883399	+
647	Simple_repeat	(TA)n	Chr1	2893372	2893413	+
648	Simple_repeat	(TA)n	Chr1	2893733	2893785	+
649	Simple_repeat	(AT)n	Chr1	2894679	2894714	+
650	Simple_repeat	(TA)n	Chr1	2905582	2905655	+
651	Simple_repeat	(AT)n	Chr1	2914217	2914274	+
652	Simple_repeat	(TA)n	Chr1	2914561	2914609	+
653	Simple_repeat	(TA)n	Chr1	2914971	2915016	+
654	Simple_repeat	(TA)n	Chr1	2915383	2915452	+
655	Simple_repeat	(TTTTGG)n	Chr1	2917780	2917813	+
656	Simple_repeat	(CCG)n	Chr1	2927806	2927855	+
657	Simple_repeat	(CTA)n	Chr1	2929640	2929671	+
658	Simple_repeat	(TA)n	Chr1	2930378	2930459	+
659	Simple_repeat	(AGAATG)n	Chr1	2931221	2931292	+
660	Simple_repeat	(TATAA)n	Chr1	2932390	2932465	+
661	Simple_repeat	(A)n	Chr1	2938019	2938042	+
662	Simple_repeat	(TG)n	Chr1	2945055	2945085	+
663	Simple_repeat	(AAAAAG)n	Chr1	2947665	2947716	+
664	Simple_repeat	(AG)n	Chr1	2949085	2949114	+
665	Simple_repeat	(AATAAG)n	Chr1	2949145	2949192	+
666	Simple_repeat	(T)n	Chr1	2949366	2949382	+
667	Simple_repeat	(TA)n	Chr1	2949449	2949494	+
668	Simple_repeat	(ATGTG)n	Chr1	2955527	2955566	+
669	Simple_repeat	(ATA)n	Chr1	2956030	2956102	+
670	Simple_repeat	(AATTGT)n	Chr1	2961840	2961881	+
671	Simple_repeat	(CTT)n	Chr1	2971743	2971773	+
672	Simple_repeat	(CTCCTT)n	Chr1	2973438	2973477	+
673	Simple_repeat	(TA)n	Chr1	2976170	2976198	+
674	Simple_repeat	(T)n	Chr1	2981653	2981681	+
675	Simple_repeat	(ATAC)n	Chr1	2984800	2984834	+
676	Simple_repeat	(TGGGCT)n	Chr1	2989139	2989164	+
677	Simple_repeat	(T)n	Chr1	2993580	2993608	+
678	Simple_repeat	(ATAC)n	Chr1	2996727	2996761	+
679	Simple_repeat	(TGGGCT)n	Chr1	3001066	3001091	+
680	Simple_repeat	(T)n	Chr1	3005507	3005535	+
681	Simple_repeat	(ATAC)n	Chr1	3008654	3008688	+
682	Simple_repeat	(TGGGCT)n	Chr1	3012993	3013018	+
683	Simple_repeat	(T)n	Chr1	3017434	3017462	+
684	Simple_repeat	(A)n	Chr1	3026006	3026023	+
685	Simple_repeat	(TTGT)n	Chr1	3026288	3026333	+
686	Simple_repeat	(GTTTGA)n	Chr1	3026425	3026479	+
687	Simple_repeat	(CTT)n	Chr1	3034584	3034611	+
688	Simple_repeat	(CTCCTT)n	Chr1	3036276	3036315	+
689	Simple_repeat	(TA)n	Chr1	3039008	3039038	+
690	Simple_repeat	(T)n	Chr1	3045390	3045418	+
691	Simple_repeat	(ATAC)n	Chr1	3052680	3052714	+
692	Simple_repeat	(AATCCTG)n	Chr1	3071758	3071795	+
693	snRNA	rnd-1_family-965	Chr1	3075347	3075526	+
694	Simple_repeat	(AAATCC)n	Chr1	3077715	3077748	+
695	Simple_repeat	(TAT)n	Chr1	3078349	3078390	+
696	Simple_repeat	(ATAATTT)n	Chr1	3079121	3079171	+
697	Simple_repeat	(TG)n	Chr1	3079650	3079673	+
698	Simple_repeat	(CT)n	Chr1	3113364	3113389	+
699	Simple_repeat	(A)n	Chr1	3115286	3115307	+
700	Simple_repeat	(ATCAT)n	Chr1	3123271	3123310	+
701	Simple_repeat	(TAATTAA)n	Chr1	3124016	3124073	+
702	Simple_repeat	(GA)n	Chr1	3127616	3127634	+
703	Simple_repeat	(AGTTGA)n	Chr1	3137046	3137079	+
704	Simple_repeat	(T)n	Chr1	3139587	3139613	+
705	Simple_repeat	(CGGCGA)n	Chr1	3141144	3141175	+
706	Simple_repeat	(AC)n	Chr1	3146449	3146468	+
707	Simple_repeat	(GTC)n	Chr1	3149626	3149642	+
708	Simple_repeat	(AT)n	Chr1	3152475	3152503	+
709	Simple_repeat	(TTC)n	Chr1	3167609	3167630	+
710	Simple_repeat	(AT)n	Chr1	3169282	3169312	+
711	Simple_repeat	(TTTTTAC)n	Chr1	3178276	3178341	+
712	Simple_repeat	(TTTGT)n	Chr1	3179566	3179608	+
713	Simple_repeat	(C)n	Chr1	3182947	3182975	+
714	Simple_repeat	(TGGAGA)n	Chr1	3190140	3190183	+
715	Simple_repeat	(ATG)n	Chr1	3190250	3190283	+
716	Simple_repeat	(AG)n	Chr1	3192987	3193012	+
717	Simple_repeat	(CAG)n	Chr1	3209190	3209207	+
718	Simple_repeat	(AAAAG)n	Chr1	3224143	3224186	+
719	Simple_repeat	(TATT)n	Chr1	3224842	3224876	+
720	Simple_repeat	(A)n	Chr1	3229064	3229093	+
721	Simple_repeat	(CTCCT)n	Chr1	3229359	3229406	+
722	Simple_repeat	(TCTCTC)n	Chr1	3236632	3236666	+
723	Simple_repeat	(CAC)n	Chr1	3241778	3241809	+
724	Simple_repeat	(CAC)n	Chr1	3244943	3244971	+
725	Simple_repeat	(AT)n	Chr1	3245526	3245558	+
726	Simple_repeat	(ATTGTG)n	Chr1	3247969	3248021	+
727	Simple_repeat	(TAA)n	Chr1	3249664	3249694	+
728	Simple_repeat	(GACGAG)n	Chr1	3256659	3256689	+
729	Simple_repeat	(CCA)n	Chr1	3256989	3257030	+
730	Simple_repeat	(GAG)n	Chr1	3257415	3257437	+
731	Simple_repeat	(ATCTATC)n	Chr1	3260112	3260149	+
732	Simple_repeat	(AGTAAAA)n	Chr1	3260807	3260842	+
733	Simple_repeat	(TGTTG)n	Chr1	3261579	3261607	+
734	Simple_repeat	(TTTTAAT)n	Chr1	3269606	3269643	+
735	Simple_repeat	(ATTTTA)n	Chr1	3274548	3274611	+
736	Simple_repeat	(T)n	Chr1	3274807	3274826	+
737	Simple_repeat	(T)n	Chr1	3275598	3275621	+
738	Simple_repeat	(GT)n	Chr1	3279068	3279085	+
739	Simple_repeat	(TG)n	Chr1	3279641	3279659	+
740	Simple_repeat	(AATAGT)n	Chr1	3289879	3289944	+
741	Simple_repeat	(AATTTT)n	Chr1	3295143	3295188	+
742	Simple_repeat	(ACTA)n	Chr1	3313715	3313745	+
743	Simple_repeat	(TA)n	Chr1	3317892	3317918	+
744	Simple_repeat	(T)n	Chr1	3329460	3329477	+
745	Simple_repeat	(TTTA)n	Chr1	3329650	3329678	+
746	Simple_repeat	(AC)n	Chr1	3340783	3340802	+
747	Simple_repeat	(TTTAT)n	Chr1	3348669	3348697	+
748	Simple_repeat	(TTACTTT)n	Chr1	3352640	3352683	+
749	Simple_repeat	(TAACCC)n	Chr1	3361427	3361460	+
750	Simple_repeat	(TAAGTA)n	Chr1	3361784	3361816	+
751	Simple_repeat	(TCTTTA)n	Chr1	3361888	3361998	+
752	Simple_repeat	(ATTTA)n	Chr1	3362144	3362179	+
753	Simple_repeat	(AATA)n	Chr1	3364762	3364820	+
754	Simple_repeat	(GATTTTT)n	Chr1	3370788	3370830	+
755	Simple_repeat	(GA)n	Chr1	3371938	3371967	+
756	Simple_repeat	(AC)n	Chr1	3372080	3372107	+
757	Simple_repeat	(AAG)n	Chr1	3373602	3373624	+
758	Simple_repeat	(GAGG)n	Chr1	3374988	3375017	+
759	Simple_repeat	(T)n	Chr1	3385747	3385801	+
760	Simple_repeat	(TACTATA)n	Chr1	3385871	3385903	+
761	Simple_repeat	(CT)n	Chr1	3386901	3386919	+
762	Simple_repeat	(TG)n	Chr1	3392829	3392877	+
763	tRNA	rnd-5_family-474	Chr1	3394235	3394303	+
764	Simple_repeat	(TTA)n	Chr1	3395403	3395427	+
765	Simple_repeat	(TTCCTT)n	Chr1	3396614	3396653	+
766	Simple_repeat	(TTTCTT)n	Chr1	3397121	3397151	+
767	Simple_repeat	(ATA)n	Chr1	3399987	3400022	+
768	Simple_repeat	(ATTACC)n	Chr1	3400589	3400649	+
769	Simple_repeat	(TTTGTT)n	Chr1	3402748	3402788	+
770	Simple_repeat	(GATGAA)n	Chr1	3407570	3407628	+
771	Simple_repeat	(TTTTTA)n	Chr1	3413992	3414049	+
772	Simple_repeat	(TCTCATA)n	Chr1	3418121	3418158	+
773	Simple_repeat	(ATT)n	Chr1	3419798	3419834	+
774	Simple_repeat	(TTATGAT)n	Chr1	3421236	3421271	+
775	Simple_repeat	(AATAAA)n	Chr1	3424589	3424621	+
776	Simple_repeat	(TTTTA)n	Chr1	3424707	3424753	+
777	Simple_repeat	(AT)n	Chr1	3425270	3425323	+
778	Simple_repeat	(AAT)n	Chr1	3427194	3427288	+
779	Simple_repeat	(ATT)n	Chr1	3428197	3428233	+
780	Simple_repeat	(TCCTCG)n	Chr1	3440103	3440152	+
781	Simple_repeat	(AATTAA)n	Chr1	3442115	3442193	+
782	Simple_repeat	(ATTAA)n	Chr1	3442266	3442294	+
783	Simple_repeat	(CAAGCA)n	Chr1	3443551	3443600	+
784	Simple_repeat	(GCT)n	Chr1	3446779	3446798	+
785	Simple_repeat	(CTCTGT)n	Chr1	3450707	3450741	+
786	Simple_repeat	(TTTCTC)n	Chr1	3451189	3451222	+
787	Simple_repeat	(TTTGTGT)n	Chr1	3459881	3459932	+
788	Simple_repeat	(AATAA)n	Chr1	3473361	3473397	+
789	Simple_repeat	(AAATTTA)n	Chr1	3476435	3476466	+
790	Simple_repeat	(AC)n	Chr1	3478222	3478238	+
791	Simple_repeat	(ATTA)n	Chr1	3478588	3478614	+
792	Simple_repeat	(TGT)n	Chr1	3480309	3480347	+
793	Simple_repeat	(TAGAA)n	Chr1	3481277	3481335	+
794	Simple_repeat	(GGTGAT)n	Chr1	3494664	3494707	+
795	Simple_repeat	(GTGGAG)n	Chr1	3524394	3524509	+
796	Simple_repeat	(ATTA)n	Chr1	3525004	3525030	+
797	Simple_repeat	(CCT)n	Chr1	3530941	3530970	+
798	Simple_repeat	(TGT)n	Chr1	3531916	3531946	+
799	Simple_repeat	(ATGGAG)n	Chr1	3541307	3541421	+
800	Simple_repeat	(ATT)n	Chr1	3552474	3552511	+
801	Simple_repeat	(TTA)n	Chr1	3552947	3553001	+
802	Simple_repeat	(GTGGAA)n	Chr1	3563681	3563726	+
803	Simple_repeat	(AAGAATG)n	Chr1	3563787	3563856	+
804	Simple_repeat	(ACTTTG)n	Chr1	3569151	3569184	+
805	Simple_repeat	(AATTAA)n	Chr1	3571468	3571508	+
806	Simple_repeat	(TCTCCT)n	Chr1	3572018	3572074	+
807	Simple_repeat	(GTGGAA)n	Chr1	3573513	3573558	+
808	Simple_repeat	(AAGAATG)n	Chr1	3573619	3573690	+
809	Simple_repeat	(TCTCCT)n	Chr1	3576372	3576400	+
810	Simple_repeat	(AAGAATG)n	Chr1	3577995	3578066	+
811	Simple_repeat	(AATAT)n	Chr1	3580922	3580963	+
812	Simple_repeat	(TA)n	Chr1	3596079	3596108	+
813	Simple_repeat	(AATTGTG)n	Chr1	3596342	3596379	+
814	Simple_repeat	(ATTTAT)n	Chr1	3598808	3598842	+
815	Simple_repeat	(ATA)n	Chr1	3600859	3600906	+
816	Simple_repeat	(AGTAG)n	Chr1	3604911	3604938	+
817	snRNA	rnd-1_family-903	Chr1	3607661	3607726	-
818	Simple_repeat	(CTC)n	Chr1	3607859	3607907	+
819	Simple_repeat	(CCACC)n	Chr1	3607972	3608029	+
820	Simple_repeat	(ATTAATT)n	Chr1	3610936	3610988	+
821	Simple_repeat	(TTA)n	Chr1	3612464	3612514	+
822	Simple_repeat	(TATT)n	Chr1	3618884	3618919	+
823	Simple_repeat	(TTTTAG)n	Chr1	3620114	3620159	+
824	Simple_repeat	(CA)n	Chr1	3622740	3622764	+
825	Simple_repeat	(GA)n	Chr1	3625371	3625397	+
826	Simple_repeat	(CT)n	Chr1	3626786	3626854	+
827	Simple_repeat	(ACTCTCT)n	Chr1	3626855	3626860	+
828	Simple_repeat	(ATTT)n	Chr1	3635599	3635630	+
829	Simple_repeat	(TC)n	Chr1	3637293	3637315	+
830	Simple_repeat	(ATTTTAT)n	Chr1	3643008	3643064	+
831	Simple_repeat	(ATT)n	Chr1	3652874	3652911	+
832	Simple_repeat	(TTAT)n	Chr1	3653488	3653534	+
833	Simple_repeat	(T)n	Chr1	3653914	3653948	+
834	Simple_repeat	(TA)n	Chr1	3660654	3660699	+
835	Simple_repeat	(CTA)n	Chr1	3661263	3661288	+
836	Simple_repeat	(ATGAATT)n	Chr1	3666265	3666304	+
837	Simple_repeat	(TAA)n	Chr1	3666402	3666453	+
838	Simple_repeat	(AATGATG)n	Chr1	3667583	3667621	+
839	Simple_repeat	(TAGTAC)n	Chr1	3669857	3669888	+
840	Simple_repeat	(TA)n	Chr1	3671788	3671835	+
841	Simple_repeat	(TG)n	Chr1	3672841	3672893	+
842	Simple_repeat	(TA)n	Chr1	3680409	3680438	+
843	Simple_repeat	(TA)n	Chr1	3680726	3680784	+
844	Simple_repeat	(TA)n	Chr1	3681918	3681939	+
845	Simple_repeat	(AT)n	Chr1	3685130	3685192	+
846	Simple_repeat	(AATGATG)n	Chr1	3686817	3686855	+
847	Simple_repeat	(TC)n	Chr1	3695088	3695107	+
848	Simple_repeat	(AC)n	Chr1	3695112	3695146	+
849	Simple_repeat	(ATA)n	Chr1	3702167	3702190	+
850	Simple_repeat	(GA)n	Chr1	3703703	3703732	+
851	Simple_repeat	(ATTT)n	Chr1	3707506	3707544	+
852	Simple_repeat	(TTTAA)n	Chr1	3708611	3708645	+
853	Simple_repeat	(TATATA)n	Chr1	3708794	3708831	+
854	Simple_repeat	(AGTTGCT)n	Chr1	3709692	3709728	+
855	Simple_repeat	(AATA)n	Chr1	3711139	3711174	+
856	Simple_repeat	(AATAA)n	Chr1	3711493	3711563	+
857	Simple_repeat	(GCCCTC)n	Chr1	3712806	3712864	+
858	Simple_repeat	(TTTGAA)n	Chr1	3714380	3714411	+
859	Simple_repeat	(C)n	Chr1	3719745	3719762	+
860	Simple_repeat	(A)n	Chr1	3719763	3719788	+
861	Simple_repeat	(TAATTAG)n	Chr1	3728765	3728832	+
862	Simple_repeat	(T)n	Chr1	3734466	3734506	+
863	Simple_repeat	(TTCAAT)n	Chr1	3739259	3739292	+
864	Simple_repeat	(AAAT)n	Chr1	3745456	3745481	+
865	Simple_repeat	(A)n	Chr1	3753331	3753354	+
866	Simple_repeat	(T)n	Chr1	3758510	3758542	+
867	Simple_repeat	(AATATT)n	Chr1	3759700	3759749	+
868	Simple_repeat	(AAAT)n	Chr1	3764218	3764241	+
869	Simple_repeat	(CCG)n	Chr1	3771165	3771211	+
870	Simple_repeat	(GCC)n	Chr1	3771267	3771316	+
871	Simple_repeat	(GTT)n	Chr1	3771368	3771400	+
872	Simple_repeat	(ATT)n	Chr1	3775726	3775770	+
873	Simple_repeat	(T)n	Chr1	3775992	3776053	+
874	Simple_repeat	(ATTATA)n	Chr1	3777192	3777233	+
875	Simple_repeat	(TCGATATATA)n	Chr1	3777990	3778035	+
876	Simple_repeat	(TTAGA)n	Chr1	3794345	3794371	+
877	Simple_repeat	(AAT)n	Chr1	3794678	3794723	+
878	Simple_repeat	(TTG)n	Chr1	3796375	3796422	+
879	Simple_repeat	(TG)n	Chr1	3796582	3796603	+
880	Simple_repeat	(TTA)n	Chr1	3799111	3799142	+
881	Simple_repeat	(AGAT)n	Chr1	3799927	3799971	+
882	Simple_repeat	(TT)n	Chr1	3803782	3803835	+
883	Simple_repeat	(TTTATA)n	Chr1	3811992	3812032	+
884	Simple_repeat	(AT)n	Chr1	3830247	3830284	+
885	Simple_repeat	(TT)n	Chr1	3833410	3833464	+
886	Simple_repeat	(ATTA)n	Chr1	3841259	3841344	+
887	Simple_repeat	(T)n	Chr1	3847944	3847963	+
888	Simple_repeat	(AT)n	Chr1	3848770	3848793	+
889	Simple_repeat	(CACAAA)n	Chr1	3851095	3851127	+
890	Simple_repeat	(AT)n	Chr1	3858265	3858288	+
891	Simple_repeat	(TTTATA)n	Chr1	3859535	3859575	+
892	Simple_repeat	(TACTTGT)n	Chr1	3871385	3871420	+
893	Simple_repeat	(TTGAT)n	Chr1	3871630	3871673	+
894	Simple_repeat	(TG)n	Chr1	3894692	3894751	+
895	Simple_repeat	(ATTCT)n	Chr1	3897950	3897990	+
896	Simple_repeat	(ATTGTA)n	Chr1	3920173	3920211	+
897	Simple_repeat	(T)n	Chr1	3926856	3926872	+
898	Simple_repeat	(AGAA)n	Chr1	3926874	3926903	+
899	Simple_repeat	(AATATG)n	Chr1	3935734	3935805	+
900	Simple_repeat	(A)n	Chr1	3939533	3939556	+
901	Simple_repeat	(T)n	Chr1	3949439	3949463	+
902	Simple_repeat	(AATA)n	Chr1	3952772	3952829	+
903	Simple_repeat	(GAGCAA)n	Chr1	3958443	3958477	+
904	Simple_repeat	(CTT)n	Chr1	3962620	3962654	+
905	Simple_repeat	(TTATA)n	Chr1	3969652	3969710	+
906	Simple_repeat	(GA)n	Chr1	3972373	3972397	+
907	Simple_repeat	(ATCATT)n	Chr1	3973970	3974006	+
908	Simple_repeat	(AG)n	Chr1	3987282	3987303	+
909	Simple_repeat	(TTTTA)n	Chr1	3991413	3991461	+
910	Simple_repeat	(TTATT)n	Chr1	3992201	3992275	+
911	Simple_repeat	(T)n	Chr1	3999228	3999262	+
912	Simple_repeat	(AATAACC)n	Chr1	4005684	4005754	+
913	Simple_repeat	(TT)n	Chr1	4009307	4009348	+
914	Simple_repeat	(AATATTT)n	Chr1	4028927	4028984	+
915	Simple_repeat	(TTAT)n	Chr1	4033997	4034057	+
916	Simple_repeat	(TAT)n	Chr1	4036122	4036141	+
917	Simple_repeat	(TAT)n	Chr1	4038273	4038295	+
918	Simple_repeat	(TAA)n	Chr1	4038557	4038633	+
919	Simple_repeat	(TTTA)n	Chr1	4040348	4040368	+
920	Simple_repeat	(TATTTTA)n	Chr1	4043366	4043416	+
921	snRNA	rnd-1_family-903	Chr1	4046126	4046204	-
922	Simple_repeat	(TTATTTC)n	Chr1	4049071	4049113	+
923	Simple_repeat	(ATTTA)n	Chr1	4054426	4054506	+
924	Simple_repeat	(AGGATG)n	Chr1	4057188	4057275	+
925	Simple_repeat	(GGT)n	Chr1	4057333	4057360	+
926	Simple_repeat	(CATGAAT)n	Chr1	4067439	4067475	+
927	Simple_repeat	(AATAA)n	Chr1	4067549	4067620	+
928	Simple_repeat	(ATTTTAA)n	Chr1	4067676	4067719	+
929	Simple_repeat	(AGTAAGT)n	Chr1	4073546	4073585	+
930	Simple_repeat	(AAATAA)n	Chr1	4075633	4075665	+
931	Simple_repeat	(GCC)n	Chr1	4077907	4077927	+
932	Simple_repeat	(TAAT)n	Chr1	4080517	4080542	+
933	Simple_repeat	(TTAA)n	Chr1	4082907	4082934	+
934	Simple_repeat	(TTAA)n	Chr1	4087060	4087123	+
935	Simple_repeat	(GGCTTA)n	Chr1	4092158	4092183	+
936	Simple_repeat	(ATTT)n	Chr1	4098081	4098103	+
937	Simple_repeat	(AAT)n	Chr1	4098907	4098971	+
938	Simple_repeat	(CTC)n	Chr1	4099203	4099274	+
939	Simple_repeat	(TTAT)n	Chr1	4099351	4099372	+
940	Simple_repeat	(T)n	Chr1	4103892	4103908	+
941	Simple_repeat	(TCAA)n	Chr1	4106193	4106223	+
942	Simple_repeat	(AATAAT)n	Chr1	4111399	4111433	+
943	Simple_repeat	(CAC)n	Chr1	4113530	4113603	+
944	Simple_repeat	(GTAATTA)n	Chr1	4119641	4119679	+
945	Simple_repeat	(TTTCTA)n	Chr1	4127418	4127457	+
946	Simple_repeat	(TTCAAT)n	Chr1	4127499	4127531	+
947	Simple_repeat	(CAA)n	Chr1	4127861	4127894	+
948	Simple_repeat	(TGA)n	Chr1	4128186	4128242	+
949	Simple_repeat	(GCC)n	Chr1	4128270	4128315	+
950	Simple_repeat	(GGC)n	Chr1	4128418	4128467	+
951	Simple_repeat	(TGG)n	Chr1	4128495	4128578	+
951	Simple_repeat	(TGG)n	Chr1	4128633	4128662	+
952	Simple_repeat	(CAGCAA)n	Chr1	4128925	4128959	+
953	Simple_repeat	(TGG)n	Chr1	4129233	4129258	+
954	Simple_repeat	(TTTATA)n	Chr1	4129298	4129330	+
955	Simple_repeat	(TTAT)n	Chr1	4132603	4132657	+
956	Simple_repeat	(TGAATGA)n	Chr1	4133518	4133572	+
957	Simple_repeat	(A)n	Chr1	4136781	4136808	+
958	Simple_repeat	(ATAA)n	Chr1	4137540	4137563	+
959	Simple_repeat	(CGC)n	Chr1	4139373	4139420	+
960	Simple_repeat	(TATTT)n	Chr1	4141427	4141467	+
961	Simple_repeat	(CATA)n	Chr1	4145020	4145073	+
962	Simple_repeat	(CTTC)n	Chr1	4149995	4150021	+
963	Simple_repeat	(AATTA)n	Chr1	4157592	4157620	+
964	Simple_repeat	(ATAAT)n	Chr1	4166160	4166215	+
965	Simple_repeat	(AAATCG)n	Chr1	4166235	4166258	+
966	Simple_repeat	(AAATGA)n	Chr1	4166259	4166285	+
967	Simple_repeat	(AAATCG)n	Chr1	4166286	4166302	+
968	Simple_repeat	(TATACA)n	Chr1	4166973	4167012	+
969	Simple_repeat	(CT)n	Chr1	4167087	4167117	+
970	Simple_repeat	(ATTTTTT)n	Chr1	4173519	4173552	+
971	Simple_repeat	(TATT)n	Chr1	4185451	4185475	+
972	Simple_repeat	(ACAT)n	Chr1	4187702	4187746	+
973	Simple_repeat	(GCA)n	Chr1	4189699	4189758	+
974	Simple_repeat	(TTATAAT)n	Chr1	4190770	4190824	+
975	Simple_repeat	(AATA)n	Chr1	4194625	4194673	+
976	Simple_repeat	(TTAAT)n	Chr1	4194882	4194909	+
977	Simple_repeat	(AATAGT)n	Chr1	4195190	4195235	+
978	Simple_repeat	(ATTT)n	Chr1	4195749	4195771	+
979	Simple_repeat	(AC)n	Chr1	4196256	4196274	+
980	Simple_repeat	(AATGTTTA)n	Chr1	4198956	4198995	+
981	Simple_repeat	(TG)n	Chr1	4208280	4208299	+
982	Simple_repeat	(TCACCC)n	Chr1	4213875	4213908	+
983	Simple_repeat	(TAT)n	Chr1	4214722	4214739	+
984	Simple_repeat	(CTCACTT)n	Chr1	4228596	4228636	+
985	Simple_repeat	(TAC)n	Chr1	4233021	4233051	+
986	Simple_repeat	(ATG)n	Chr1	4234104	4234204	+
987	Simple_repeat	(AT)n	Chr1	4238724	4238809	+
988	Simple_repeat	(TA)n	Chr1	4240608	4240648	+
989	Simple_repeat	(CTCACTT)n	Chr1	4244594	4244634	+
990	Simple_repeat	(TC)n	Chr1	4262233	4262254	+
991	Simple_repeat	(TTTGTAT)n	Chr1	4266452	4266493	+
992	Simple_repeat	(A)n	Chr1	4267038	4267067	+
993	Simple_repeat	(AATTT)n	Chr1	4271741	4271786	+
994	Simple_repeat	(TTTTAGT)n	Chr1	4273059	4273151	+
995	Simple_repeat	(TATTT)n	Chr1	4274022	4274073	+
996	Simple_repeat	(CCG)n	Chr1	4275422	4275507	+
997	Simple_repeat	(ATATT)n	Chr1	4279750	4279792	+
998	Simple_repeat	(TTAA)n	Chr1	4279857	4279894	+
999	Simple_repeat	(CAATTAT)n	Chr1	4280680	4280738	+
1000	Simple_repeat	(GCCGAC)n	Chr1	4288126	4288168	+
1001	Simple_repeat	(AC)n	Chr1	4289242	4289258	+
1002	Simple_repeat	(TCA)n	Chr1	4296247	4296305	+
1003	Simple_repeat	(TTTTTGA)n	Chr1	4299525	4299596	+
1004	Simple_repeat	(T)n	Chr1	4299573	4299597	+
1005	tRNA	rnd-1_family-895	Chr1	4301690	4301776	+
1006	Simple_repeat	(GAA)n	Chr1	4303625	4303657	+
1007	Simple_repeat	(AATTTAT)n	Chr1	4305963	4306003	+
1008	Simple_repeat	(ATCTAT)n	Chr1	4306769	4306814	+
1009	Simple_repeat	(TTTTC)n	Chr1	4313361	4313399	+
1010	Simple_repeat	(TTTTG)n	Chr1	4315508	4315549	+
1011	Simple_repeat	(AAATGA)n	Chr1	4315936	4315975	+
1012	Simple_repeat	(ATTA)n	Chr1	4320149	4320172	+
1013	Simple_repeat	(GGT)n	Chr1	4321100	4321128	+
1014	Simple_repeat	(ACAT)n	Chr1	4322950	4322974	+
1015	Simple_repeat	(CT)n	Chr1	4323170	4323193	+
1016	Simple_repeat	(TGA)n	Chr1	4323260	4323290	+
1017	Simple_repeat	(GAAT)n	Chr1	4328748	4328780	+
1018	Simple_repeat	(ATCT)n	Chr1	4328939	4328968	+
1019	Simple_repeat	(TATTTT)n	Chr1	4329890	4329944	+
1020	Simple_repeat	(TTTTAC)n	Chr1	4339603	4339639	+
1021	Simple_repeat	(AGAGAT)n	Chr1	4344468	4344505	+
1022	Simple_repeat	(ACC)n	Chr1	4344605	4344623	+
1023	Simple_repeat	(AGCAGC)n	Chr1	4348642	4348708	+
1024	Simple_repeat	(TGATGG)n	Chr1	4350488	4350528	+
1025	Simple_repeat	(TTTAT)n	Chr1	4353080	4353110	+
1026	Simple_repeat	(TAT)n	Chr1	4358437	4358475	+
1027	Simple_repeat	(T)n	Chr1	4361643	4361659	+
1028	Simple_repeat	(ATA)n	Chr1	4369571	4369610	+
1029	Simple_repeat	(ATA)n	Chr1	4369908	4369978	+
1030	Simple_repeat	(TTTTC)n	Chr1	4370228	4370260	+
1031	Simple_repeat	(ATAATCA)n	Chr1	4370356	4370362	+
1031	Simple_repeat	(ATAATCA)n	Chr1	4370407	4370424	+
1032	Simple_repeat	(AATA)n	Chr1	4370363	4370406	+
1033	Simple_repeat	(AG)n	Chr1	4373196	4373217	+
1034	Simple_repeat	(TAA)n	Chr1	4376612	4376646	+
1035	Simple_repeat	(ATTTCAT)n	Chr1	4379203	4379245	+
1036	Simple_repeat	(ATA)n	Chr1	4382739	4382822	+
1037	Simple_repeat	(AT)n	Chr1	4387893	4387930	+
1038	Simple_repeat	(A)n	Chr1	4388264	4388281	+
1039	Simple_repeat	(CTTTTC)n	Chr1	4389148	4389193	+
1040	Simple_repeat	(TTTATGA)n	Chr1	4389418	4389475	+
1041	Simple_repeat	(TA)n	Chr1	4395257	4395349	+
1042	Simple_repeat	(ATCAA)n	Chr1	4396287	4396324	+
1043	Simple_repeat	(AAAGGA)n	Chr1	4398410	4398446	+
1044	Simple_repeat	(GCCACT)n	Chr1	4402694	4402726	+
1045	Simple_repeat	(ATTATA)n	Chr1	4403905	4403977	+
1046	Simple_repeat	(TTATATT)n	Chr1	4410666	4410700	+
1047	Simple_repeat	(TAT)n	Chr1	4410734	4410755	+
1048	Simple_repeat	(TAA)n	Chr1	4410820	4410853	+
1049	Simple_repeat	(TTC)n	Chr1	4421196	4421238	+
1050	Simple_repeat	(TGAAGA)n	Chr1	4422184	4422221	+
1051	Simple_repeat	(TTA)n	Chr1	4425545	4425581	+
1051	Simple_repeat	(TTA)n	Chr1	4425612	4425622	+
1052	Simple_repeat	(TTAT)n	Chr1	4425582	4425611	+
1053	Simple_repeat	(CTCCAT)n	Chr1	4433941	4433980	+
1054	Simple_repeat	(TC)n	Chr1	4436750	4436773	+
1055	Simple_repeat	(ATTCTTA)n	Chr1	4439004	4439042	+
1056	Simple_repeat	(TA)n	Chr1	4441522	4441541	+
1057	Simple_repeat	(ACGACC)n	Chr1	4453600	4453685	+
1058	Simple_repeat	(GCA)n	Chr1	4454164	4454189	+
1059	Simple_repeat	(T)n	Chr1	4463758	4463787	+
1060	Simple_repeat	(CGGCGG)n	Chr1	4463903	4463936	+
1061	Simple_repeat	(CCG)n	Chr1	4466689	4466719	+
1062	Simple_repeat	(TCG)n	Chr1	4467161	4467215	+
1063	Simple_repeat	(TAG)n	Chr1	4467725	4467744	+
1064	Simple_repeat	(AC)n	Chr1	4473736	4473763	+
1065	Simple_repeat	(AC)n	Chr1	4473842	4473873	+
1066	Simple_repeat	(TCTTCTC)n	Chr1	4483688	4483725	+
1067	Simple_repeat	(TTATCT)n	Chr1	4485982	4486017	+
1068	Simple_repeat	(ATACAT)n	Chr1	4489418	4489478	+
1069	Simple_repeat	(TGGTGC)n	Chr1	4489891	4489932	+
1070	Simple_repeat	(GTTCAG)n	Chr1	4497288	4497318	+
1071	Simple_repeat	(TGTA)n	Chr1	4501512	4501545	+
1072	Simple_repeat	(TGATGG)n	Chr1	4501890	4501915	+
1073	Simple_repeat	(AT)n	Chr1	4512074	4512113	+
1074	Simple_repeat	(TAA)n	Chr1	4514962	4515020	+
1075	Simple_repeat	(CAA)n	Chr1	4518179	4518204	+
1076	Simple_repeat	(CCCCGG)n	Chr1	4525673	4525704	+
1077	Simple_repeat	(ATT)n	Chr1	4527899	4527973	+
1078	Simple_repeat	(TAAC)n	Chr1	4528266	4528320	+
1079	Simple_repeat	(TAAC)n	Chr1	4528436	4528473	+
1080	Simple_repeat	(TCAATTT)n	Chr1	4529344	4529380	+
1081	Simple_repeat	(TATTT)n	Chr1	4541250	4541301	+
1082	Simple_repeat	(ATA)n	Chr1	4541943	4542003	+
1083	Simple_repeat	(ATCCAT)n	Chr1	4545134	4545167	+
1084	Simple_repeat	(GGTGG)n	Chr1	4546853	4546892	+
1085	Simple_repeat	(TTATT)n	Chr1	4552794	4552831	+
1086	Simple_repeat	(ATT)n	Chr1	4553068	4553110	+
1087	Simple_repeat	(ATTATG)n	Chr1	4563790	4563833	+
1088	Simple_repeat	(ATTCAA)n	Chr1	4569049	4569097	+
1089	Simple_repeat	(AATT)n	Chr1	4577130	4577160	+
1090	Simple_repeat	(A)n	Chr1	4585431	4585452	+
1091	Simple_repeat	(GGC)n	Chr1	4598777	4598814	+
1092	Simple_repeat	(TTATTA)n	Chr1	4603806	4603898	+
1093	Simple_repeat	(ATA)n	Chr1	4604254	4604288	+
1094	Simple_repeat	(AAT)n	Chr1	4604575	4604666	+
1095	Simple_repeat	(AAT)n	Chr1	4615506	4615562	+
1096	Simple_repeat	(AATTAT)n	Chr1	4616302	4616340	+
1097	Simple_repeat	(ATTAA)n	Chr1	4621090	4621167	+
1098	Simple_repeat	(CAC)n	Chr1	4624789	4624828	+
1099	Simple_repeat	(AGGCCG)n	Chr1	4624947	4624984	+
1100	Simple_repeat	(T)n	Chr1	4626514	4626543	+
1101	Simple_repeat	(GTATTTT)n	Chr1	4631715	4631755	+
1102	Simple_repeat	(ATT)n	Chr1	4636872	4636923	+
1103	Simple_repeat	(ATT)n	Chr1	4639093	4639182	+
1104	Simple_repeat	(TG)n	Chr1	4645253	4645272	+
1105	Simple_repeat	(CT)n	Chr1	4647053	4647106	+
1106	Simple_repeat	(GGC)n	Chr1	4658298	4658314	+
1107	Simple_repeat	(TTTATTA)n	Chr1	4660160	4660209	+
1108	Simple_repeat	(TAT)n	Chr1	4671995	4672022	+
1109	Simple_repeat	(AAC)n	Chr1	4672809	4672847	+
1110	Simple_repeat	(TC)n	Chr1	4693790	4693811	+
1111	tRNA	rnd-5_family-474	Chr1	4694016	4694073	+
1112	Simple_repeat	(TTCATT)n	Chr1	4707412	4707444	+
1113	Simple_repeat	(TG)n	Chr1	4707547	4707588	+
1114	Simple_repeat	(GCTTT)n	Chr1	4708388	4708414	+
1115	Simple_repeat	(AAT)n	Chr1	4708993	4709066	+
1116	Simple_repeat	(AAT)n	Chr1	4709308	4709332	+
1117	Simple_repeat	(CCCCAT)n	Chr1	4719492	4719531	+
1118	Simple_repeat	(GCGTCG)n	Chr1	4719607	4719639	+
1119	Simple_repeat	(TATTC)n	Chr1	4720321	4720357	+
1120	Simple_repeat	(T)n	Chr1	4731761	4731790	+
1121	Simple_repeat	(ATTTTA)n	Chr1	4732084	4732120	+
1122	Simple_repeat	(TAC)n	Chr1	4732126	4732147	+
1123	Simple_repeat	(TA)n	Chr1	4739058	4739091	+
1124	Simple_repeat	(TTCAAT)n	Chr1	4739126	4739169	+
1125	Simple_repeat	(ACATAT)n	Chr1	4748268	4748313	+
1126	Simple_repeat	(AGA)n	Chr1	4749144	4749167	+
1127	Simple_repeat	(CT)n	Chr1	4749207	4749224	+
1128	Simple_repeat	(TATTT)n	Chr1	4749673	4749731	+
1129	Simple_repeat	(TTTATAA)n	Chr1	4749727	4749765	+
1130	Simple_repeat	(AT)n	Chr1	4755765	4755824	+
1131	Simple_repeat	(AT)n	Chr1	4756457	4756494	+
1132	Simple_repeat	(AT)n	Chr1	4759496	4759540	+
1133	Simple_repeat	(TTA)n	Chr1	4764048	4764082	+
1134	Simple_repeat	(AATTTT)n	Chr1	4764152	4764212	+
1135	Simple_repeat	(TTATTTT)n	Chr1	4765792	4765859	+
1136	Simple_repeat	(AATATATC)n	Chr1	4771550	4771589	+
1137	Simple_repeat	(TTTTTAC)n	Chr1	4774938	4774973	+
1138	Simple_repeat	(TTAA)n	Chr1	4778591	4778639	+
1139	Simple_repeat	(AATTAAT)n	Chr1	4779213	4779278	+
1140	Simple_repeat	rnd-1_family-667	Chr1	4786201	4786283	+
1141	Simple_repeat	(GTTTGG)n	Chr1	4790855	4790895	+
1142	Simple_repeat	(AATT)n	Chr1	4791195	4791235	+
1143	Simple_repeat	(A)n	Chr1	4801559	4801580	+
1144	Simple_repeat	(TA)n	Chr1	4808325	4808372	+
1145	Simple_repeat	(TTC)n	Chr1	4809734	4809764	+
1146	Simple_repeat	(TCA)n	Chr1	4813013	4813051	+
1147	Simple_repeat	(CCT)n	Chr1	4813113	4813153	+
1148	Simple_repeat	(GGTG)n	Chr1	4814446	4814468	+
1149	Simple_repeat	(TATG)n	Chr1	4821760	4821788	+
1150	Simple_repeat	rnd-1_family-667	Chr1	4835754	4835828	+
1151	Simple_repeat	(TA)n	Chr1	4836250	4836291	+
1152	Simple_repeat	(GGA)n	Chr1	4840365	4840381	+
1153	Simple_repeat	(TG)n	Chr1	4840605	4840638	+
1154	Simple_repeat	(TTTTTA)n	Chr1	4842778	4842857	+
1155	Simple_repeat	rnd-1_family-667	Chr1	4845929	4845995	+
1156	Simple_repeat	(GAG)n	Chr1	4849783	4849804	+
1157	Simple_repeat	(TA)n	Chr1	4850053	4850073	+
1158	Simple_repeat	(ATAA)n	Chr1	4854610	4854633	+
1159	Simple_repeat	(ATATAA)n	Chr1	4856060	4856125	+
1160	Simple_repeat	(CGAAAT)n	Chr1	4859939	4859988	+
1161	Simple_repeat	(GAAATC)n	Chr1	4863736	4863772	+
1162	Simple_repeat	(AAT)n	Chr1	4867900	4867944	+
1163	Simple_repeat	(ATAACTT)n	Chr1	4868475	4868545	+
1164	Simple_repeat	(TAAT)n	Chr1	4869176	4869243	+
1165	Simple_repeat	(TAAGA)n	Chr1	4869775	4869811	+
1166	Simple_repeat	(TAT)n	Chr1	4869975	4870043	+
1167	Simple_repeat	(CATTAA)n	Chr1	4872092	4872140	+
1168	Simple_repeat	(TTATTT)n	Chr1	4872148	4872191	+
1169	Simple_repeat	(CCG)n	Chr1	4873441	4873476	+
1170	Simple_repeat	(CATATA)n	Chr1	4878355	4878402	+
1171	Simple_repeat	(GATA)n	Chr1	4880404	4880433	+
1172	Simple_repeat	(TTTCTC)n	Chr1	4883036	4883065	+
1173	Simple_repeat	(TC)n	Chr1	4883782	4883808	+
1174	Simple_repeat	(TTTTA)n	Chr1	4889675	4889705	+
1175	snRNA	rnd-1_family-965	Chr1	4906337	4906504	+
1176	Simple_repeat	(AG)n	Chr1	4913173	4913198	+
1177	Simple_repeat	(CAT)n	Chr1	4920219	4920243	+
1178	Simple_repeat	(TGC)n	Chr1	4920907	4920924	+
1179	Simple_repeat	(CTCCAT)n	Chr1	4923814	4923863	+
1180	Simple_repeat	(TAA)n	Chr1	4924366	4924419	+
1181	Simple_repeat	(CGG)n	Chr1	4925818	4925872	+
1182	Simple_repeat	(GGC)n	Chr1	4926704	4926733	+
1183	Simple_repeat	(TC)n	Chr1	4926813	4926834	+
1184	Simple_repeat	(ATACAT)n	Chr1	4927093	4927128	+
1185	Simple_repeat	(TCTTTT)n	Chr1	4927756	4927790	+
1186	Simple_repeat	(ATAG)n	Chr1	4931360	4931396	+
1187	Simple_repeat	(TTAA)n	Chr1	4939414	4939439	+
1188	Simple_repeat	(TTTATGAT)n	Chr1	4939938	4940000	+
1189	Simple_repeat	(TAC)n	Chr1	4940508	4940532	+
1190	Simple_repeat	(AATTC)n	Chr1	4940920	4940984	+
1191	Simple_repeat	(AT)n	Chr1	4941800	4941823	+
1192	Simple_repeat	(TATT)n	Chr1	4942207	4942231	+
1193	Simple_repeat	(AT)n	Chr1	4942931	4942987	+
1194	Simple_repeat	(A)n	Chr1	4943033	4943053	+
1195	Simple_repeat	(TTCTTT)n	Chr1	4943449	4943499	+
1196	Simple_repeat	(TCC)n	Chr1	4945160	4945211	+
1197	Simple_repeat	(CCG)n	Chr1	4945302	4945355	+
1198	Simple_repeat	(GACAAG)n	Chr1	4946411	4946441	+
1199	Simple_repeat	(ATTA)n	Chr1	4946783	4946822	+
1200	Simple_repeat	(AATTT)n	Chr1	4948612	4948680	+
1201	Simple_repeat	(TC)n	Chr1	4953834	4953869	+
1202	Simple_repeat	(ATATTCA)n	Chr1	4959680	4959717	+
1203	Simple_repeat	(AATTTGA)n	Chr1	4959699	4959743	+
1204	Simple_repeat	(TTTTCTT)n	Chr1	4964113	4964144	+
1205	Simple_repeat	(TTGTG)n	Chr1	4966268	4966305	+
1206	Simple_repeat	(ATTAATA)n	Chr1	4967141	4967182	+
1207	Simple_repeat	(CATTT)n	Chr1	4970233	4970262	+
1208	Simple_repeat	(TAA)n	Chr1	4971563	4971585	+
1209	Simple_repeat	(GT)n	Chr1	4976858	4976893	+
1210	Simple_repeat	(CCGCGT)n	Chr1	4977073	4977116	+
1211	Simple_repeat	(GGC)n	Chr1	4977479	4977506	+
1212	Simple_repeat	(TT)n	Chr1	4977748	4977797	+
1213	Simple_repeat	(TA)n	Chr1	4984816	4984843	+
1214	Simple_repeat	(TACA)n	Chr1	4984844	4984852	+
1215	Simple_repeat	(AAAG)n	Chr1	5004244	5004265	+
1216	Simple_repeat	(T)n	Chr1	5006699	5006720	+
1217	Simple_repeat	(CGC)n	Chr1	5012459	5012493	+
1218	Simple_repeat	(TGG)n	Chr1	5013320	5013348	+
1219	Simple_repeat	(GT)n	Chr1	5016213	5016266	+
1220	Simple_repeat	(AAATAGT)n	Chr1	5021283	5021318	+
1221	Simple_repeat	(ATTA)n	Chr1	5025279	5025360	+
1222	Simple_repeat	(ATTTAT)n	Chr1	5025923	5026003	+
1223	Simple_repeat	(CCA)n	Chr1	5031465	5031490	+
1224	Simple_repeat	(TTAT)n	Chr1	5034596	5034623	+
1225	Simple_repeat	(TTTTAT)n	Chr1	5039958	5040007	+
1226	Simple_repeat	(ATA)n	Chr1	5040036	5040191	+
1227	Simple_repeat	(TAC)n	Chr1	5051910	5051927	+
1228	Simple_repeat	(CAATTT)n	Chr1	5066234	5066259	+
1229	Simple_repeat	(TTA)n	Chr1	5074069	5074157	+
1230	Simple_repeat	(AATA)n	Chr1	5075066	5075103	+
1231	Simple_repeat	(ATT)n	Chr1	5077105	5077151	+
1232	Simple_repeat	(TTA)n	Chr1	5077294	5077321	+
1233	Simple_repeat	(TTACTT)n	Chr1	5080878	5080948	+
1234	Simple_repeat	(GA)n	Chr1	5082917	5082941	+
1235	Simple_repeat	(AC)n	Chr1	5083151	5083178	+
1236	Simple_repeat	(TC)n	Chr1	5083262	5083287	+
1237	Simple_repeat	(CCA)n	Chr1	5083547	5083566	+
1238	Simple_repeat	(TTATT)n	Chr1	5084117	5084125	+
1239	Simple_repeat	(T)n	Chr1	5084126	5084150	+
1240	Simple_repeat	(GT)n	Chr1	5085324	5085340	+
1241	Simple_repeat	(ATTTTTT)n	Chr1	5087195	5087246	+
1242	Simple_repeat	(TAG)n	Chr1	5089892	5089911	+
1243	Simple_repeat	(ATAACTC)n	Chr1	5091582	5091618	+
1244	Simple_repeat	(GCC)n	Chr1	5092688	5092738	+
1245	Simple_repeat	(TCCT)n	Chr1	5092868	5092896	+
1246	Simple_repeat	(CGA)n	Chr1	5102119	5102141	+
1247	Simple_repeat	(AG)n	Chr1	5102322	5102347	+
1248	Simple_repeat	(AT)n	Chr1	5102603	5102662	+
1249	Simple_repeat	(ATA)n	Chr1	5102849	5102878	+
1250	Simple_repeat	(CT)n	Chr1	5132093	5132148	+
1251	Simple_repeat	(CGC)n	Chr1	5132358	5132402	+
1252	Simple_repeat	(TTC)n	Chr1	5136571	5136597	+
1253	Simple_repeat	(AAT)n	Chr1	5156260	5156296	+
1254	Simple_repeat	(CTC)n	Chr1	5156486	5156561	+
1255	Simple_repeat	(AGC)n	Chr1	5157080	5157126	+
1256	Simple_repeat	(TATT)n	Chr1	5158461	5158506	+
1257	Simple_repeat	(AAG)n	Chr1	5167036	5167106	+
1258	Simple_repeat	(ATT)n	Chr1	5170973	5171040	+
1259	Simple_repeat	(TTA)n	Chr1	5171476	5171533	+
1260	Simple_repeat	(TTTTGT)n	Chr1	5179168	5179211	+
1261	Simple_repeat	(ATTATTG)n	Chr1	5192395	5192444	+
1262	Simple_repeat	(T)n	Chr1	5195579	5195597	+
1263	Simple_repeat	(TAAT)n	Chr1	5203393	5203452	+
1264	Simple_repeat	(AAC)n	Chr1	5204223	5204251	+
1265	Simple_repeat	(AAT)n	Chr1	5206165	5206217	+
1266	Simple_repeat	(AATT)n	Chr1	5206930	5206974	+
1267	Simple_repeat	(CAAGCT)n	Chr1	5207038	5207077	+
1268	Simple_repeat	(GCATGG)n	Chr1	5207177	5207208	+
1269	Simple_repeat	(ATT)n	Chr1	5207642	5207673	+
1270	Simple_repeat	(CCT)n	Chr1	5209870	5209927	+
1271	Simple_repeat	(TC)n	Chr1	5209921	5209970	+
1272	Simple_repeat	(AT)n	Chr1	5213009	5213056	+
1273	Simple_repeat	(CGC)n	Chr1	5217162	5217203	+
1274	Simple_repeat	(TTCTT)n	Chr1	5217582	5217621	+
1275	Simple_repeat	(TA)n	Chr1	5218791	5218841	+
1276	Simple_repeat	(TAT)n	Chr1	5220729	5220786	+
1277	Simple_repeat	(TA)n	Chr1	5224687	5224726	+
1278	Simple_repeat	(CAAAAC)n	Chr1	5226562	5226587	+
1279	Simple_repeat	(A)n	Chr1	5236764	5236783	+
1280	Simple_repeat	(ATTAA)n	Chr1	5239044	5239070	+
1281	Simple_repeat	(TCTTCG)n	Chr1	5239641	5239684	+
1282	Simple_repeat	(CCG)n	Chr1	5240125	5240153	+
1283	Simple_repeat	(TAT)n	Chr1	5244574	5244631	+
1284	Simple_repeat	(ATTA)n	Chr1	5246256	5246284	+
1285	Simple_repeat	(AATATT)n	Chr1	5247780	5247819	+
1286	Simple_repeat	(ATTTAG)n	Chr1	5247853	5247910	+
1287	Simple_repeat	(CA)n	Chr1	5256031	5256059	+
1288	Simple_repeat	(ATATGC)n	Chr1	5260315	5260354	+
1289	Simple_repeat	(TA)n	Chr1	5262213	5262247	+
1290	Simple_repeat	(CATAC)n	Chr1	5270863	5270906	+
1291	Simple_repeat	(TTATT)n	Chr1	5270992	5271035	+
1292	Simple_repeat	(TTAA)n	Chr1	5274042	5274075	+
1293	Simple_repeat	(G)n	Chr1	5275363	5275383	+
1294	Simple_repeat	(GA)n	Chr1	5278625	5278652	+
1295	Simple_repeat	(TCTTCTC)n	Chr1	5278822	5278869	+
1296	Simple_repeat	(CATAGA)n	Chr1	5279832	5279882	+
1297	Simple_repeat	(TC)n	Chr1	5282178	5282200	+
1298	Simple_repeat	(CTG)n	Chr1	5284500	5284520	+
1299	Simple_repeat	(GCC)n	Chr1	5284977	5284993	+
1300	Simple_repeat	(TGTA)n	Chr1	5285586	5285618	+
1301	Simple_repeat	(TTATAC)n	Chr1	5286256	5286329	+
1302	Simple_repeat	(ATTTATA)n	Chr1	5288167	5288206	+
1303	Simple_repeat	(TAATT)n	Chr1	5289440	5289472	+
1304	Simple_repeat	(CA)n	Chr1	5291537	5291559	+
1305	Simple_repeat	(TTA)n	Chr1	5293012	5296155	+
1306	Simple_repeat	(TG)n	Chr1	5302852	5302871	+
1307	Simple_repeat	(TGTGAG)n	Chr1	5309910	5309950	+
1308	Simple_repeat	(GA)n	Chr1	5309930	5309954	+
1309	Simple_repeat	(GA)n	Chr1	5322773	5322790	+
1310	Simple_repeat	(TAC)n	Chr1	5326004	5326027	+
1311	Simple_repeat	(CCG)n	Chr1	5337462	5337497	+
1312	Simple_repeat	(TTGAGTT)n	Chr1	5338094	5338150	+
1313	Simple_repeat	(TG)n	Chr1	5338238	5338255	+
1314	Simple_repeat	(AATTATC)n	Chr1	5344481	5344528	+
1315	Simple_repeat	(TTG)n	Chr1	5345813	5345892	+
1316	Simple_repeat	(TA)n	Chr1	5349407	5349435	+
1317	Simple_repeat	(ACTATAT)n	Chr1	5352549	5352596	+
1318	Simple_repeat	(TA)n	Chr1	5356626	5356650	+
1319	Simple_repeat	(A)n	Chr1	5364316	5364332	+
1320	Simple_repeat	(AC)n	Chr1	5366624	5366689	+
1321	Simple_repeat	(CGG)n	Chr1	5370282	5370316	+
1322	Simple_repeat	(A)n	Chr1	5372919	5372940	+
1323	Simple_repeat	(TTCT)n	Chr1	5375371	5375400	+
1324	Simple_repeat	(AGACATTCAG)n	Chr1	5383596	5383683	+
1325	Simple_repeat	(AAG)n	Chr1	5389478	5389513	+
1326	Simple_repeat	(AGACATTCAG)n	Chr1	5392239	5392306	+
1327	Simple_repeat	(AGA)n	Chr1	5402216	5402289	+
1328	Simple_repeat	(ATATTG)n	Chr1	5411211	5411242	+
1329	Simple_repeat	(AT)n	Chr1	5416745	5416819	+
1330	Simple_repeat	(TA)n	Chr1	5417155	5417210	+
1331	Simple_repeat	(TA)n	Chr1	5421504	5421549	+
1332	Simple_repeat	(GA)n	Chr1	5421550	5421578	+
1333	Simple_repeat	(AT)n	Chr1	5426347	5426391	+
1334	Simple_repeat	(TTTA)n	Chr1	5459714	5459783	+
1335	Simple_repeat	(TTTA)n	Chr1	5466564	5466633	+
1336	Simple_repeat	(AT)n	Chr1	5468908	5468927	+
1337	Simple_repeat	(TA)n	Chr1	5479617	5479664	+
1338	Simple_repeat	(TA)n	Chr1	5479905	5479940	+
1339	Simple_repeat	(AT)n	Chr1	5484025	5484051	+
1340	Simple_repeat	(TA)n	Chr1	5484731	5484770	+
1341	Simple_repeat	(ATAA)n	Chr1	5494458	5494499	+
1342	Simple_repeat	(TATT)n	Chr1	5496338	5496395	+
1343	Simple_repeat	(AATATC)n	Chr1	5515040	5515088	+
1344	Simple_repeat	(TAAACCC)n	Chr1	5519325	5519354	+
1345	Simple_repeat	(TTATA)n	Chr1	5533562	5533591	+
1346	Simple_repeat	(TATTT)n	Chr1	5540881	5540933	+
1347	Simple_repeat	(AATTA)n	Chr1	5540951	5541008	+
1348	Simple_repeat	(TCAA)n	Chr1	5542927	5542966	+
1349	Simple_repeat	(TA)n	Chr1	5558134	5558162	+
1350	Simple_repeat	(TTA)n	Chr1	5580184	5580277	+
1351	Simple_repeat	(TAATA)n	Chr1	5583780	5583821	+
1352	Simple_repeat	(TGATATA)n	Chr1	5587354	5587423	+
1353	Simple_repeat	(CAATT)n	Chr1	5590338	5590366	+
1354	Simple_repeat	(GGT)n	Chr1	5590717	5590737	+
1355	Simple_repeat	(TCTTGT)n	Chr1	5590771	5590817	+
1356	Simple_repeat	(TGG)n	Chr1	5590805	5590842	+
1357	Simple_repeat	(TTGA)n	Chr1	5590859	5590896	+
1358	Simple_repeat	(ATTTA)n	Chr1	5596809	5596859	+
1359	Simple_repeat	(ATATATA)n	Chr1	5598706	5598782	+
1360	Simple_repeat	(TAGTA)n	Chr1	5598799	5598837	+
1361	Simple_repeat	(AT)n	Chr1	5600936	5600973	+
1362	Simple_repeat	(GA)n	Chr1	5600977	5600995	+
1363	Simple_repeat	(A)n	Chr1	5605478	5605504	+
1364	tRNA	rnd-6_family-4434	Chr1	5606796	5606976	+
1365	Simple_repeat	(CCT)n	Chr1	5608481	5608511	+
1366	Simple_repeat	(TCAAGC)n	Chr1	5620447	5620498	+
1367	Simple_repeat	(CCG)n	Chr1	5624869	5624907	+
1368	Simple_repeat	(ATTAA)n	Chr1	5633409	5633463	+
1369	Simple_repeat	(TTGATG)n	Chr1	5639502	5639555	+
1370	Simple_repeat	(AAT)n	Chr1	5640007	5640081	+
1371	Simple_repeat	(CT)n	Chr1	5656038	5656069	+
1372	Simple_repeat	(CCG)n	Chr1	5660347	5660430	+
1373	Simple_repeat	(CAATTCT)n	Chr1	5665149	5665208	+
1374	Simple_repeat	(TG)n	Chr1	5670008	5670026	+
1375	Simple_repeat	(TTATT)n	Chr1	5670161	5670196	+
1376	Simple_repeat	(AAT)n	Chr1	5670732	5670787	+
1377	Simple_repeat	(CAC)n	Chr1	5672958	5672989	+
1378	Simple_repeat	(TTAAA)n	Chr1	5680544	5680571	+
1379	Simple_repeat	(ATTA)n	Chr1	5700220	5700254	+
1380	Simple_repeat	(TAC)n	Chr1	5701972	5701991	+
1381	Simple_repeat	(TATT)n	Chr1	5703954	5703988	+
1382	Simple_repeat	(ATATCAA)n	Chr1	5704563	5704603	+
1383	Simple_repeat	(A)n	Chr1	5712255	5712280	+
1384	Simple_repeat	(TATAC)n	Chr1	5716282	5716310	+
1385	Simple_repeat	(ACCCGA)n	Chr1	5718804	5718840	+
1386	Simple_repeat	(TAAT)n	Chr1	5723563	5723608	+
1387	Simple_repeat	(AAT)n	Chr1	5741088	5741107	+
1388	Simple_repeat	(ATGTAA)n	Chr1	5742573	5742629	+
1389	Simple_repeat	(AAAAT)n	Chr1	5744288	5744320	+
1390	Simple_repeat	(TAA)n	Chr1	5746191	5746215	+
1390	Simple_repeat	(TAA)n	Chr1	5746252	5746260	+
1391	Simple_repeat	(AATA)n	Chr1	5746216	5746251	+
1392	Simple_repeat	(TA)n	Chr1	5749317	5749356	+
1393	Simple_repeat	(ACCATC)n	Chr1	5751424	5751493	+
1394	Simple_repeat	(T)n	Chr1	5751992	5752025	+
1395	Simple_repeat	(TC)n	Chr1	5763459	5763479	+
1396	Simple_repeat	(T)n	Chr1	5764109	5764130	+
1397	Simple_repeat	(T)n	Chr1	5766287	5766314	+
1398	Simple_repeat	(ATAC)n	Chr1	5767729	5767774	+
1399	Simple_repeat	(TTTCAT)n	Chr1	5771338	5771412	+
1400	Simple_repeat	(TA)n	Chr1	5771597	5771637	+
1401	tRNA	rnd-5_family-474	Chr1	5772079	5772161	+
1402	Simple_repeat	(TC)n	Chr1	5773847	5773873	+
1403	Simple_repeat	(CCGCCG)n	Chr1	5774978	5775026	+
1404	Simple_repeat	(AAT)n	Chr1	5776056	5776097	+
1405	Simple_repeat	(ACC)n	Chr1	5777425	5777451	+
1406	Simple_repeat	(TAAT)n	Chr1	5790457	5790493	+
1407	Simple_repeat	(ATTTTA)n	Chr1	5792786	5792822	+
1408	Simple_repeat	(TTTTA)n	Chr1	5794315	5794349	+
1409	Simple_repeat	(TC)n	Chr1	5795508	5795526	+
1410	Simple_repeat	(CCA)n	Chr1	5796429	5796468	+
1411	Simple_repeat	(CGG)n	Chr1	5796555	5796625	+
1412	Simple_repeat	(CCG)n	Chr1	5796889	5796918	+
1413	Simple_repeat	(TTTATAT)n	Chr1	5799694	5799735	+
1414	Simple_repeat	(AATT)n	Chr1	5808639	5808660	+
1415	Simple_repeat	(AATA)n	Chr1	5811198	5811236	+
1416	Simple_repeat	(T)n	Chr1	5812052	5812075	+
1417	Simple_repeat	(TTTCTT)n	Chr1	5813242	5813278	+
1418	Simple_repeat	(ATT)n	Chr1	5823553	5823622	+
1419	Simple_repeat	(ACACG)n	Chr1	5824380	5824421	+
1420	Simple_repeat	(TAATT)n	Chr1	5830529	5830572	+
1421	Simple_repeat	(TTTAT)n	Chr1	5846450	5846544	+
1422	Simple_repeat	(GTTTCA)n	Chr1	5849287	5849320	+
1423	Simple_repeat	(TTAA)n	Chr1	5849517	5849563	+
1424	Simple_repeat	(TTC)n	Chr1	5851787	5851823	+
1425	Simple_repeat	(TG)n	Chr1	5851905	5851969	+
1426	Simple_repeat	(AT)n	Chr1	5859489	5859517	+
1427	Simple_repeat	(TAA)n	Chr1	5883621	5883653	+
1428	Simple_repeat	(TTTA)n	Chr1	5886251	5886337	+
1429	Simple_repeat	(CGG)n	Chr1	5902056	5902096	+
1430	Simple_repeat	(AACA)n	Chr1	5904520	5904546	+
1431	Simple_repeat	(AG)n	Chr1	5918560	5918596	+
1432	Simple_repeat	(TCA)n	Chr1	5925531	5925564	+
1433	Simple_repeat	(CAG)n	Chr1	5926722	5926750	+
1434	Simple_repeat	(TA)n	Chr1	5946735	5946781	+
1435	Simple_repeat	(TTATTA)n	Chr1	5950059	5950130	+
1436	Simple_repeat	(TTGTTA)n	Chr1	5963255	5963294	+
1437	Simple_repeat	(TTTAT)n	Chr1	5971421	5971489	+
1438	Simple_repeat	(TTGTTA)n	Chr1	5976892	5976928	+
1439	Simple_repeat	(AATTATA)n	Chr1	5978064	5978107	+
1440	Simple_repeat	(ATATTTT)n	Chr1	5986792	5986813	+
1440	Simple_repeat	(ATATTTT)n	Chr1	5986852	5986871	+
1441	Simple_repeat	(TCTTT)n	Chr1	5986814	5986820	+
1441	Simple_repeat	(TCTTT)n	Chr1	5986846	5986851	+
1442	Simple_repeat	(T)n	Chr1	5986821	5986845	+
1443	Simple_repeat	(TTGTTA)n	Chr1	5996047	5996083	+
1444	Simple_repeat	(TTATT)n	Chr1	5998866	5998933	+
1445	Simple_repeat	(TGTTTAA)n	Chr1	6000995	6001043	+
1446	Simple_repeat	(TTGATT)n	Chr1	6012774	6012787	+
1447	Simple_repeat	(TTTTGAT)n	Chr1	6012788	6012831	+
1448	Simple_repeat	(TTTATA)n	Chr1	6012834	6012839	+
1449	Simple_repeat	(AATTAT)n	Chr1	6016449	6016489	+
1450	Simple_repeat	(TTCTT)n	Chr1	6021344	6021380	+
1451	Simple_repeat	(AT)n	Chr1	6022359	6022417	+
1452	Simple_repeat	(TA)n	Chr1	6022706	6022757	+
1453	Simple_repeat	(AT)n	Chr1	6023058	6023091	+
1454	Simple_repeat	(TAAGA)n	Chr1	6025229	6025259	+
1455	Simple_repeat	(TGTAAT)n	Chr1	6025276	6025328	+
1456	Simple_repeat	(ATT)n	Chr1	6025535	6025606	+
1457	Simple_repeat	(TAT)n	Chr1	6025718	6025747	+
1458	Simple_repeat	(TAA)n	Chr1	6025960	6026017	+
1459	Simple_repeat	(ATCTT)n	Chr1	6026036	6026066	+
1460	Simple_repeat	(ATATTA)n	Chr1	6036214	6036266	+
1461	Simple_repeat	(A)n	Chr1	6037912	6037931	+
1462	Simple_repeat	(CT)n	Chr1	6052103	6052119	+
1463	Simple_repeat	(CA)n	Chr1	6052119	6052136	+
1464	Simple_repeat	(TTTGATA)n	Chr1	6054268	6054307	+
1465	Simple_repeat	(TCTATT)n	Chr1	6056284	6056336	+
1466	Simple_repeat	(TTTATTT)n	Chr1	6056632	6056683	+
1467	Simple_repeat	(TAATAC)n	Chr1	6059811	6059885	+
1468	Simple_repeat	(ATA)n	Chr1	6059865	6059893	+
1469	Simple_repeat	(AAG)n	Chr1	6060143	6060177	+
1470	Simple_repeat	(GCC)n	Chr1	6060293	6060354	+
1471	Simple_repeat	(AAG)n	Chr1	6061584	6061606	+
1472	Simple_repeat	(GGT)n	Chr1	6061907	6061928	+
1473	Simple_repeat	(CTCA)n	Chr1	6062808	6062831	+
1474	snRNA	rnd-1_family-903	Chr1	6063043	6063122	-
1475	Simple_repeat	(CCCGAA)n	Chr1	6064463	6064489	+
1476	Simple_repeat	(CCG)n	Chr1	6067871	6067962	+
1477	Simple_repeat	(TG)n	Chr1	6070563	6070583	+
1478	Simple_repeat	(CT)n	Chr1	6080511	6080536	+
1479	Simple_repeat	(TCTTTT)n	Chr1	6085604	6085633	+
1480	Simple_repeat	(CTC)n	Chr1	6088136	6088176	+
1481	Simple_repeat	(ATA)n	Chr1	6088318	6088402	+
1482	Simple_repeat	(AAAAT)n	Chr1	6088631	6088654	+
1483	Simple_repeat	(GA)n	Chr1	6091801	6091844	+
1484	Simple_repeat	(TAG)n	Chr1	6091875	6091900	+
1485	Simple_repeat	(A)n	Chr1	6096311	6096349	+
1486	Simple_repeat	(T)n	Chr1	6096900	6096924	+
1487	Simple_repeat	(GAGGA)n	Chr1	6103711	6103736	+
1488	Simple_repeat	(GA)n	Chr1	6103759	6103777	+
1489	Simple_repeat	(TTTAGAT)n	Chr1	6104095	6104164	+
1490	Simple_repeat	(AATTAT)n	Chr1	6104806	6104857	+
1491	Simple_repeat	(TATT)n	Chr1	6107749	6107799	+
1492	Simple_repeat	(CTC)n	Chr1	6109709	6109762	+
1493	Simple_repeat	(TCATCC)n	Chr1	6109763	6109770	+
1494	Simple_repeat	(TTTA)n	Chr1	6114470	6114510	+
1495	Simple_repeat	(GCGGAG)n	Chr1	6116988	6117021	+
1496	Simple_repeat	(GGCGGA)n	Chr1	6117101	6117147	+
1497	Simple_repeat	(GTGGCG)n	Chr1	6117171	6117207	+
1498	Simple_repeat	(GTG)n	Chr1	6121735	6121795	+
1499	Simple_repeat	(T)n	Chr1	6122015	6122048	+
1500	Simple_repeat	(TTAT)n	Chr1	6122544	6122579	+
1501	Simple_repeat	(ATTTCAG)n	Chr1	6122575	6122612	+
1502	Simple_repeat	(AATACA)n	Chr1	6128494	6128510	+
1502	Simple_repeat	(AATACA)n	Chr1	6128559	6128565	+
1503	Simple_repeat	(TC)n	Chr1	6140668	6140692	+
1504	Simple_repeat	(AATTT)n	Chr1	6141979	6142013	+
1505	Simple_repeat	(ATT)n	Chr1	6146260	6146353	+
1506	Simple_repeat	(TAG)n	Chr1	6150023	6150057	+
1507	Simple_repeat	(GTG)n	Chr1	6167238	6167277	+
1508	Simple_repeat	(ATA)n	Chr1	6169103	6169126	+
1509	Simple_repeat	(TTTCTTC)n	Chr1	6185253	6185291	+
1510	Simple_repeat	(CTCCTG)n	Chr1	6187417	6187462	+
1511	Simple_repeat	(AATTTTG)n	Chr1	6209457	6209496	+
1512	Simple_repeat	(AAATTT)n	Chr1	6212465	6212494	+
1513	Simple_repeat	(GTTTTT)n	Chr1	6215961	6216005	+
1514	Simple_repeat	(TATATC)n	Chr1	6216531	6216570	+
1515	Simple_repeat	(GA)n	Chr1	6224106	6224130	+
1516	Simple_repeat	(GCG)n	Chr1	6241638	6241715	+
1517	Simple_repeat	(ATA)n	Chr1	6242136	6242162	+
1518	Simple_repeat	(TTATATA)n	Chr1	6248316	6248370	+
1519	Simple_repeat	(TG)n	Chr1	6251662	6251689	+
1520	Simple_repeat	(GT)n	Chr1	6251828	6251848	+
1521	Simple_repeat	(CTT)n	Chr1	6257364	6257391	+
1522	Simple_repeat	(ATTTT)n	Chr1	6262390	6262428	+
1523	Simple_repeat	(TTTA)n	Chr1	6269621	6269675	+
1524	Simple_repeat	(TC)n	Chr1	6272347	6272368	+
1525	Simple_repeat	(TCT)n	Chr1	6272782	6272812	+
1526	Simple_repeat	(TTTTGTG)n	Chr1	6273504	6273549	+
1527	Simple_repeat	(ATTT)n	Chr1	6276482	6276505	+
1528	Simple_repeat	(GTG)n	Chr1	6277480	6277501	+
1529	Simple_repeat	(GGAATT)n	Chr1	6280717	6280751	+
1530	Simple_repeat	(AATA)n	Chr1	6282099	6282124	+
1531	Simple_repeat	(AATTT)n	Chr1	6283125	6283155	+
1532	Simple_repeat	(TTTTTC)n	Chr1	6288467	6288514	+
1533	Simple_repeat	(TC)n	Chr1	6288504	6288542	+
1534	Simple_repeat	(GCC)n	Chr1	6293847	6293896	+
1535	Simple_repeat	(CTCGAC)n	Chr1	6293993	6294043	+
1536	Simple_repeat	rnd-1_family-667	Chr1	6299677	6299762	+
1537	Simple_repeat	(ATAACA)n	Chr1	6309330	6309359	+
1538	Simple_repeat	(GT)n	Chr1	6309976	6310002	+
1539	Simple_repeat	(AATA)n	Chr1	6312943	6312979	+
1540	Simple_repeat	(TTTTTAA)n	Chr1	6314299	6314333	+
1541	Simple_repeat	(TC)n	Chr1	6316934	6316955	+
1542	Simple_repeat	(TA)n	Chr1	6325623	6325650	+
1543	Simple_repeat	(TTATTG)n	Chr1	6337824	6337864	+
1544	Simple_repeat	(AAATC)n	Chr1	6348694	6348735	+
1545	Simple_repeat	(ATGA)n	Chr1	6353798	6353819	+
1546	Simple_repeat	(CCTCAG)n	Chr1	6355774	6355915	+
1547	Simple_repeat	(CCG)n	Chr1	6355873	6355921	+
1548	Simple_repeat	(TA)n	Chr1	6359087	6359149	+
1549	Simple_repeat	(GA)n	Chr1	6364475	6364519	+
1550	Simple_repeat	(TTG)n	Chr1	6368558	6368577	+
1551	Simple_repeat	(ATTGT)n	Chr1	6369944	6369984	+
1552	Simple_repeat	(TGT)n	Chr1	6371211	6371251	+
1553	Simple_repeat	(AG)n	Chr1	6374891	6374914	+
1554	Simple_repeat	(AAAT)n	Chr1	6375683	6375714	+
1555	Simple_repeat	(AT)n	Chr1	6379911	6379948	+
1556	Simple_repeat	(ATTTCC)n	Chr1	6384931	6384967	+
1557	Simple_repeat	(TATTT)n	Chr1	6387621	6387658	+
1558	Simple_repeat	(TC)n	Chr1	6392279	6392297	+
1559	Simple_repeat	(AT)n	Chr1	6411958	6412014	+
1560	Simple_repeat	(TTATTTA)n	Chr1	6415269	6415304	+
1561	Simple_repeat	(TG)n	Chr1	6419038	6419061	+
1562	Simple_repeat	(AATATT)n	Chr1	6419422	6419467	+
1563	Simple_repeat	(TATAC)n	Chr1	6421644	6421681	+
1564	Simple_repeat	(AC)n	Chr1	6427474	6427501	+
1565	Simple_repeat	(GTGTTT)n	Chr1	6428278	6428323	+
1566	Simple_repeat	(AAAATA)n	Chr1	6431046	6431082	+
1567	Simple_repeat	(TTAAT)n	Chr1	6431586	6431626	+
1568	Simple_repeat	(TA)n	Chr1	6431980	6432021	+
1569	Simple_repeat	(TTCTT)n	Chr1	6444202	6444235	+
1570	Simple_repeat	(ATTA)n	Chr1	6444626	6444675	+
1571	Simple_repeat	(GCT)n	Chr1	6452863	6452887	+
1572	Simple_repeat	(AAT)n	Chr1	6459574	6459610	+
1573	Simple_repeat	(ATTTT)n	Chr1	6460837	6460878	+
1574	Simple_repeat	(ATATATGC)n	Chr1	6473315	6473372	+
1575	Simple_repeat	(TTAA)n	Chr1	6473937	6474021	+
1576	Simple_repeat	(GAT)n	Chr1	6479051	6479075	+
1577	Simple_repeat	(AAAAT)n	Chr1	6496091	6496123	+
1578	Simple_repeat	(TAA)n	Chr1	6497812	6497852	+
1579	Simple_repeat	(AT)n	Chr1	6501107	6501133	+
1580	Simple_repeat	(AAT)n	Chr1	6501476	6501505	+
1581	Simple_repeat	(TTTA)n	Chr1	6501966	6502002	+
1582	Simple_repeat	(CA)n	Chr1	6509172	6509189	+
1583	Simple_repeat	(CGC)n	Chr1	6509295	6509360	+
1584	Simple_repeat	(TGTTT)n	Chr1	6517482	6517517	+
1585	Simple_repeat	(ATTA)n	Chr1	6518506	6518543	+
1586	Simple_repeat	(TTTTTTC)n	Chr1	6519212	6519251	+
1587	Simple_repeat	(CACCGC)n	Chr1	6521146	6521183	+
1587	Simple_repeat	(CACCGC)n	Chr1	6521222	6521230	+
1588	Simple_repeat	(CCG)n	Chr1	6521184	6521221	+
1589	Simple_repeat	(TA)n	Chr1	6529086	6529139	+
1590	Simple_repeat	(TC)n	Chr1	6529665	6529694	+
1591	Simple_repeat	(TTAA)n	Chr1	6530713	6530736	+
1592	snRNA	rnd-1_family-903	Chr1	6530974	6531072	+
1593	Simple_repeat	(TCTT)n	Chr1	6539865	6539886	+
1594	Simple_repeat	(T)n	Chr1	6542815	6542844	+
1595	Simple_repeat	(TCAAT)n	Chr1	6544774	6544808	+
1596	Simple_repeat	(ACTTT)n	Chr1	6554168	6554199	+
1597	Simple_repeat	(TTTATA)n	Chr1	6554381	6554413	+
1598	Simple_repeat	(TCTTAAT)n	Chr1	6559667	6559710	+
1599	Simple_repeat	(ATATCA)n	Chr1	6570222	6570253	+
1600	Simple_repeat	(GAA)n	Chr1	6572854	6572871	+
1601	Simple_repeat	(CT)n	Chr1	6574061	6574113	+
1602	Simple_repeat	(ATTTCA)n	Chr1	6577790	6577835	+
1603	Simple_repeat	(ATTAA)n	Chr1	6578419	6578452	+
1604	Simple_repeat	(AT)n	Chr1	6579535	6579578	+
1605	Simple_repeat	(CT)n	Chr1	6589202	6589227	+
1606	Simple_repeat	(GAGCCT)n	Chr1	6589362	6589447	+
1607	Simple_repeat	(CTTCAT)n	Chr1	6590206	6590257	+
1608	Simple_repeat	(TGA)n	Chr1	6590404	6590431	+
1609	Simple_repeat	(GAGGTT)n	Chr1	6590608	6590647	+
1610	Simple_repeat	(GAT)n	Chr1	6595304	6595354	+
1611	Simple_repeat	(AGCAGA)n	Chr1	6595588	6595662	+
1612	Simple_repeat	(AACACA)n	Chr1	6600555	6600586	+
1613	Simple_repeat	(TCTT)n	Chr1	6601168	6601204	+
1614	Simple_repeat	(TTC)n	Chr1	6602805	6602836	+
1615	Simple_repeat	(TAATT)n	Chr1	6602982	6603015	+
1616	Simple_repeat	(T)n	Chr1	6603328	6603349	+
1617	Simple_repeat	(TCGAC)n	Chr1	6609445	6609476	+
1618	Simple_repeat	(AAT)n	Chr1	6616735	6616769	+
1619	Simple_repeat	(CAAGAA)n	Chr1	6622644	6622682	+
1620	Simple_repeat	(ATATTT)n	Chr1	6626434	6626465	+
1621	Simple_repeat	(TAT)n	Chr1	6627428	6627471	+
1622	Simple_repeat	(TAATCA)n	Chr1	6629690	6629758	+
1623	Simple_repeat	(A)n	Chr1	6637253	6637283	+
1624	Simple_repeat	(TC)n	Chr1	6647249	6647275	+
1625	Simple_repeat	(ATC)n	Chr1	6655274	6655312	+
1626	Simple_repeat	(TAA)n	Chr1	6672510	6672553	+
1627	tRNA	rnd-5_family-474	Chr1	6679509	6679535	+
1628	Simple_repeat	(TACAATA)n	Chr1	6683916	6683951	+
1629	Simple_repeat	(AT)n	Chr1	6689166	6689205	+
1630	Simple_repeat	(AATTA)n	Chr1	6692714	6692762	+
1631	Simple_repeat	(ATA)n	Chr1	6693295	6693347	+
1632	Simple_repeat	(GGTTG)n	Chr1	6699576	6699605	+
1633	Simple_repeat	(AATTAT)n	Chr1	6706373	6706414	+
1634	Simple_repeat	(TCTA)n	Chr1	6712365	6712392	+
1635	Simple_repeat	(TTAT)n	Chr1	6714714	6714768	+
1636	Simple_repeat	(ATA)n	Chr1	6724982	6725021	+
1637	Simple_repeat	(A)n	Chr1	6729075	6729096	+
1638	Simple_repeat	(TTTTATT)n	Chr1	6731805	6731898	+
1639	Simple_repeat	(TAA)n	Chr1	6740613	6740671	+
1640	Simple_repeat	(TTTAT)n	Chr1	6741469	6741509	+
1641	Simple_repeat	(AATTAT)n	Chr1	6748358	6748394	+
1642	Simple_repeat	(TAC)n	Chr1	6750687	6750706	+
1643	Simple_repeat	(ATTTA)n	Chr1	6757568	6757600	+
1644	Simple_repeat	(TTTA)n	Chr1	6762583	6762612	+
1645	Simple_repeat	(T)n	Chr1	6767637	6767653	+
1646	Simple_repeat	(TA)n	Chr1	6781939	6781970	+
1647	Simple_repeat	(CGTCCT)n	Chr1	6794916	6794964	+
1648	Simple_repeat	(ATA)n	Chr1	6799422	6799456	+
1649	Simple_repeat	(AAT)n	Chr1	6799736	6799785	+
1650	Simple_repeat	(CGTCCT)n	Chr1	6837089	6837127	+
1651	Simple_repeat	(TTA)n	Chr1	6849303	6849356	+
1652	Simple_repeat	(TTC)n	Chr1	6853122	6853166	+
1653	Simple_repeat	(ATT)n	Chr1	6860151	6860191	+
1654	Simple_repeat	(TAA)n	Chr1	6860204	6860318	+
1655	Simple_repeat	(TATTA)n	Chr1	6861006	6861053	+
1656	Simple_repeat	(AT)n	Chr1	6862522	6862543	+
1657	Simple_repeat	(TTC)n	Chr1	6875911	6875952	+
1658	Simple_repeat	(AATTTT)n	Chr1	6880685	6880734	+
1659	Simple_repeat	(CGTCGC)n	Chr1	6881967	6882010	+
1660	Simple_repeat	(GAT)n	Chr1	6889881	6889971	+
1661	Simple_repeat	(TATTAC)n	Chr1	6891360	6891402	+
1662	Simple_repeat	(GGC)n	Chr1	6892491	6892560	+
1663	tRNA	rnd-1_family-895	Chr1	6893130	6893192	-
1664	Simple_repeat	(CGG)n	Chr1	6894589	6894607	+
1665	Simple_repeat	(A)n	Chr1	6895907	6895927	+
1666	Simple_repeat	(ATGGTTA)n	Chr1	6896508	6896540	+
1667	Simple_repeat	(AATT)n	Chr1	6898430	6898452	+
1668	Simple_repeat	(T)n	Chr1	6900171	6900202	+
1669	Simple_repeat	(CCTTAC)n	Chr1	6906272	6906312	+
1670	Simple_repeat	(TCTT)n	Chr1	6913422	6913455	+
1671	Simple_repeat	(AG)n	Chr1	6918506	6918549	+
1672	Simple_repeat	(ATG)n	Chr1	6919560	6919606	+
1673	Simple_repeat	(TATTT)n	Chr1	6925014	6925073	+
1674	Simple_repeat	(CT)n	Chr1	6928755	6928778	+
1675	Simple_repeat	(T)n	Chr1	6929056	6929090	+
1676	Simple_repeat	(ATAAA)n	Chr1	6935951	6935982	+
1677	Simple_repeat	(TATAAT)n	Chr1	6946136	6946182	+
1678	Simple_repeat	(AGC)n	Chr1	6948090	6948122	+
1679	Simple_repeat	(AG)n	Chr1	6950175	6950204	+
1680	Simple_repeat	(ATTATAT)n	Chr1	6953081	6953143	+
1681	Simple_repeat	(TTTTTG)n	Chr1	6956246	6956275	+
1682	Simple_repeat	(TTAT)n	Chr1	6960408	6960434	+
1683	Simple_repeat	(AATAA)n	Chr1	6960868	6960914	+
1684	Simple_repeat	(GTTT)n	Chr1	6964692	6964722	+
1685	Simple_repeat	(AT)n	Chr1	6967338	6967397	+
1686	Simple_repeat	(TTTA)n	Chr1	6968108	6968132	+
1687	Simple_repeat	(TTTAA)n	Chr1	6972131	6972163	+
1688	Simple_repeat	(TTTTGA)n	Chr1	6975798	6975837	+
1689	Simple_repeat	(ATTATT)n	Chr1	6975938	6975990	+
1690	Simple_repeat	(TCA)n	Chr1	6977027	6977062	+
1691	Simple_repeat	(ATTT)n	Chr1	6978244	6978299	+
1692	Simple_repeat	(AACAT)n	Chr1	6982486	6982512	+
1693	Simple_repeat	(CCG)n	Chr1	6982886	6982930	+
1694	Simple_repeat	(GCG)n	Chr1	6983071	6983147	+
1695	Simple_repeat	(CGG)n	Chr1	6987424	6987477	+
1696	Simple_repeat	(TCATGAA)n	Chr1	6988223	6988260	+
1697	Simple_repeat	(TC)n	Chr1	6990371	6990400	+
1698	Simple_repeat	(CAT)n	Chr1	7006121	7006152	+
1699	Simple_repeat	(GTA)n	Chr1	7013066	7013085	+
1700	Simple_repeat	(TA)n	Chr1	7013094	7013153	+
1701	Simple_repeat	(TA)n	Chr1	7013488	7013527	+
1702	Simple_repeat	(TA)n	Chr1	7013815	7013852	+
1703	Simple_repeat	(TA)n	Chr1	7018394	7018421	+
1704	Simple_repeat	(TA)n	Chr1	7019088	7019149	+
1705	Simple_repeat	(TA)n	Chr1	7019946	7020021	+
1706	Simple_repeat	(ATAAA)n	Chr1	7033927	7033952	+
1707	Simple_repeat	(ATTAATA)n	Chr1	7036423	7036464	+
1708	Simple_repeat	(AATGAT)n	Chr1	7036713	7036745	+
1709	Simple_repeat	(AATTTAA)n	Chr1	7041882	7041966	+
1710	Simple_repeat	(ATTT)n	Chr1	7043468	7043514	+
1711	Simple_repeat	(TTTCTTA)n	Chr1	7045008	7045048	+
1712	Simple_repeat	(TTAA)n	Chr1	7045170	7045229	+
1713	Simple_repeat	(CTTG)n	Chr1	7045409	7045435	+
1714	Simple_repeat	(CTTTCT)n	Chr1	7047177	7047208	+
1715	Simple_repeat	(TAT)n	Chr1	7050553	7050579	+
1716	Simple_repeat	(GCC)n	Chr1	7054283	7054302	+
1717	Simple_repeat	(ATTTCT)n	Chr1	7054515	7054550	+
1718	Simple_repeat	(TTT)n	Chr1	7054540	7054588	+
1719	Simple_repeat	(AT)n	Chr1	7058912	7058940	+
1720	Simple_repeat	(T)n	Chr1	7063868	7063892	+
1721	Simple_repeat	(AATCTG)n	Chr1	7070196	7070235	+
1722	Simple_repeat	(TATT)n	Chr1	7079263	7079327	+
1723	Simple_repeat	(AGATAA)n	Chr1	7088505	7088572	+
1724	Simple_repeat	(AACA)n	Chr1	7094010	7094057	+
1725	Simple_repeat	(TTTA)n	Chr1	7098079	7098110	+
1726	Simple_repeat	(TTTTTTA)n	Chr1	7098845	7098904	+
1727	Simple_repeat	(CAATTAA)n	Chr1	7098912	7098959	+
1728	Simple_repeat	(AAGA)n	Chr1	7105624	7105651	+
1729	Simple_repeat	(AAGATAA)n	Chr1	7110056	7110121	+
1730	Simple_repeat	(T)n	Chr1	7113412	7113444	+
1731	Simple_repeat	(ATT)n	Chr1	7114864	7114897	+
1732	Simple_repeat	(CA)n	Chr1	7119060	7119086	+
1733	Simple_repeat	(TTCACTTCT)n	Chr1	7119873	7119911	+
1734	Simple_repeat	(TGATTT)n	Chr1	7120493	7120523	+
1735	Simple_repeat	(TC)n	Chr1	7122768	7122787	+
1736	Simple_repeat	(CCA)n	Chr1	7123021	7123054	+
1737	Simple_repeat	(CCGAAT)n	Chr1	7124064	7124095	+
1738	Simple_repeat	(CAC)n	Chr1	7124293	7124317	+
1739	Simple_repeat	(AAAAG)n	Chr1	7132883	7132908	+
1740	Simple_repeat	(CATA)n	Chr1	7133096	7133143	+
1741	Simple_repeat	(GTG)n	Chr1	7146439	7146479	+
1742	Simple_repeat	(TATATG)n	Chr1	7152250	7152281	+
1743	Simple_repeat	(ATA)n	Chr1	7154589	7154618	+
1744	Simple_repeat	(ATATATA)n	Chr1	7154619	7154639	+
1745	Simple_repeat	(ATTT)n	Chr1	7162383	7162405	+
1746	Simple_repeat	(TGCCGA)n	Chr1	7165320	7165360	+
1747	Simple_repeat	(TATTTA)n	Chr1	7166225	7166264	+
1748	Simple_repeat	(CATTT)n	Chr1	7166411	7166454	+
1749	Simple_repeat	(AGATA)n	Chr1	7198957	7199042	+
1750	Simple_repeat	(TA)n	Chr1	7200202	7200258	+
1751	Simple_repeat	(ATAATTT)n	Chr1	7201130	7201217	+
1752	Simple_repeat	(ATT)n	Chr1	7204476	7204498	+
1753	Simple_repeat	(TGAA)n	Chr1	7205063	7205099	+
1754	Simple_repeat	(ACT)n	Chr1	7212001	7212022	+
1755	Simple_repeat	(TAG)n	Chr1	7225533	7225552	+
1756	Simple_repeat	(ATTAA)n	Chr1	7226796	7226868	+
1757	Simple_repeat	(TCACCA)n	Chr1	7238343	7238387	+
1758	Simple_repeat	(CTCC)n	Chr1	7243466	7243540	+
1759	Simple_repeat	(GAATTT)n	Chr1	7253481	7253524	+
1760	Simple_repeat	(CTG)n	Chr1	7256885	7256921	+
1761	Simple_repeat	(TTA)n	Chr1	7259257	7259291	+
1762	Simple_repeat	(TTTATAA)n	Chr1	7259373	7259421	+
1763	Simple_repeat	(AATAAT)n	Chr1	7259492	7259525	+
1764	Simple_repeat	(AGTAT)n	Chr1	7270599	7270629	+
1765	Simple_repeat	(TTG)n	Chr1	7271579	7271607	+
1766	Simple_repeat	(T)n	Chr1	7281125	7281149	+
1767	Simple_repeat	(AT)n	Chr1	7287984	7288023	+
1768	Simple_repeat	(CAAGTT)n	Chr1	7290049	7290090	+
1769	Simple_repeat	(A)n	Chr1	7290738	7290765	+
1770	Simple_repeat	(TTATTTA)n	Chr1	7291824	7291860	+
1771	Simple_repeat	(TTTA)n	Chr1	7291861	7291866	+
1772	Simple_repeat	(TCTTTCA)n	Chr1	7297202	7297236	+
1773	Simple_repeat	(TCTCCG)n	Chr1	7298400	7298429	+
1774	Simple_repeat	(TTCTTG)n	Chr1	7298653	7298691	+
1775	Simple_repeat	(GGT)n	Chr1	7301509	7301534	+
1776	Simple_repeat	(TAA)n	Chr1	7304366	7304406	+
1777	Simple_repeat	(GGTTCG)n	Chr1	7312797	7312827	+
1778	Simple_repeat	(T)n	Chr1	7313194	7313215	+
1779	Simple_repeat	(TAA)n	Chr1	7315231	7315258	+
1780	Simple_repeat	(TATATAA)n	Chr1	7315302	7315382	+
1781	Simple_repeat	(ATTTCA)n	Chr1	7330701	7330764	+
1782	Simple_repeat	(TTACTAC)n	Chr1	7330764	7330801	+
1783	Simple_repeat	(TATCCC)n	Chr1	7339373	7339409	+
1784	Simple_repeat	(TTA)n	Chr1	7346430	7346461	+
1785	Simple_repeat	(ATAAT)n	Chr1	7348640	7348726	+
1786	Simple_repeat	(CGC)n	Chr1	7349209	7349227	+
1787	Simple_repeat	(TTTA)n	Chr1	7349648	7349685	+
1788	Simple_repeat	(ATA)n	Chr1	7373069	7373094	+
1789	Simple_repeat	(TTATT)n	Chr1	7376215	7376274	+
1790	Simple_repeat	(TTTA)n	Chr1	7379174	7379257	+
1791	Simple_repeat	(GGTT)n	Chr1	7385516	7385570	+
1792	Simple_repeat	(GT)n	Chr1	7386041	7386062	+
1793	Simple_repeat	(GTGTTT)n	Chr1	7386063	7386095	+
1794	Simple_repeat	(TATCAC)n	Chr1	7394848	7394879	+
1795	Simple_repeat	(TTCTTT)n	Chr1	7407774	7407826	+
1796	Simple_repeat	(CTCATC)n	Chr1	7410953	7411018	+
1797	Simple_repeat	(ATTTT)n	Chr1	7420455	7420490	+
1798	Simple_repeat	(TGT)n	Chr1	7422008	7422064	+
1799	Simple_repeat	(AATAA)n	Chr1	7422117	7422146	+
1800	Simple_repeat	(AAT)n	Chr1	7422957	7423026	+
1801	Simple_repeat	(CT)n	Chr1	7424516	7424553	+
1802	Simple_repeat	(ACAAAA)n	Chr1	7424624	7424658	+
1803	Simple_repeat	(TGAAT)n	Chr1	7426034	7426070	+
1804	Simple_repeat	(TATTTC)n	Chr1	7430015	7430056	+
1805	Simple_repeat	(ATA)n	Chr1	7430311	7430348	+
1806	Simple_repeat	(GTTTT)n	Chr1	7433079	7433115	+
1807	Simple_repeat	(ATTTTAT)n	Chr1	7433693	7433756	+
1808	Simple_repeat	(ATATGAT)n	Chr1	7437878	7437933	+
1809	Simple_repeat	(TTTCCTC)n	Chr1	7441717	7441753	+
1810	Simple_repeat	(ATAATT)n	Chr1	7447192	7447228	+
1811	Simple_repeat	(AC)n	Chr1	7448066	7448104	+
1812	Simple_repeat	(TCCTTT)n	Chr1	7449315	7449355	+
1813	Simple_repeat	(GAT)n	Chr1	7455929	7456012	+
1814	Simple_repeat	(TGAGGA)n	Chr1	7456013	7456027	+
1815	Simple_repeat	(CCAAGT)n	Chr1	7466409	7466438	+
1816	Simple_repeat	(TTTCTCT)n	Chr1	7467911	7467951	+
1817	Simple_repeat	(TTTCTC)n	Chr1	7467952	7467973	+
1818	Simple_repeat	(CCCTCT)n	Chr1	7469836	7469864	+
1819	Simple_repeat	(GGATGG)n	Chr1	7470799	7470840	+
1820	Simple_repeat	(TTTA)n	Chr1	7471652	7471715	+
1821	Simple_repeat	(ATTGAA)n	Chr1	7472980	7473008	+
1822	Simple_repeat	(AATATA)n	Chr1	7473167	7473214	+
1823	Simple_repeat	(AGC)n	Chr1	7475709	7475732	+
1824	Simple_repeat	(GAT)n	Chr1	7475744	7475793	+
1825	Simple_repeat	(GTG)n	Chr1	7476156	7476180	+
1826	Simple_repeat	(GAGGTG)n	Chr1	7476181	7476189	+
1827	Simple_repeat	(GGCGGG)n	Chr1	7478723	7478753	+
1828	Simple_repeat	(AATTA)n	Chr1	7482875	7482921	+
1829	Simple_repeat	(ATTTTT)n	Chr1	7488003	7488035	+
1830	Simple_repeat	(ATTTTT)n	Chr1	7488391	7488463	+
1831	Simple_repeat	(TTAATA)n	Chr1	7491401	7491456	+
1832	Simple_repeat	(CAC)n	Chr1	7500579	7500690	+
1833	Simple_repeat	(ATTT)n	Chr1	7502421	7502475	+
1834	Simple_repeat	(TTTGA)n	Chr1	7508010	7508061	+
1835	Simple_repeat	(AATT)n	Chr1	7512256	7512314	+
1836	Simple_repeat	(TTTCAA)n	Chr1	7516278	7516312	+
1837	Simple_repeat	(ATTATA)n	Chr1	7516870	7516903	+
1838	Simple_repeat	(ATTT)n	Chr1	7517328	7517383	+
1839	Simple_repeat	(TTATT)n	Chr1	7520704	7520762	+
1840	Simple_repeat	(ACT)n	Chr1	7523012	7523050	+
1841	Simple_repeat	(CAC)n	Chr1	7523558	7523576	+
1842	Simple_repeat	(CAC)n	Chr1	7523810	7523828	+
1843	Simple_repeat	(ATA)n	Chr1	7540890	7540952	+
1844	Simple_repeat	(AAT)n	Chr1	7542227	7542252	+
1845	Simple_repeat	(TAC)n	Chr1	7547223	7547253	+
1846	Simple_repeat	(GA)n	Chr1	7553895	7553919	+
1847	Simple_repeat	(AATT)n	Chr1	7561424	7561455	+
1848	Simple_repeat	(TA)n	Chr1	7566016	7566035	+
1849	Simple_repeat	(ATGATAG)n	Chr1	7566727	7566767	+
1850	Simple_repeat	(ATTA)n	Chr1	7568494	7568520	+
1851	Simple_repeat	(TATT)n	Chr1	7568976	7569013	+
1852	Simple_repeat	(ATTT)n	Chr1	7574551	7574584	+
1853	Simple_repeat	(GCC)n	Chr1	7574673	7574706	+
1854	Simple_repeat	(GCG)n	Chr1	7574734	7574779	+
1855	Simple_repeat	(CCG)n	Chr1	7575985	7576011	+
1856	Simple_repeat	(TGAAGA)n	Chr1	7576538	7576589	+
1857	Simple_repeat	(AG)n	Chr1	7576642	7576667	+
1858	Simple_repeat	(AATA)n	Chr1	7578180	7578211	+
1859	Simple_repeat	(TATAT)n	Chr1	7578536	7578576	+
1860	Simple_repeat	(AT)n	Chr1	7582838	7582892	+
1861	Simple_repeat	(TTCTGAT)n	Chr1	7588764	7588796	+
1862	Simple_repeat	(GCC)n	Chr1	7589400	7589428	+
1863	Simple_repeat	(ATATAAT)n	Chr1	7591216	7591259	+
1864	Simple_repeat	(TAT)n	Chr1	7594549	7594580	+
1865	Simple_repeat	(TTAA)n	Chr1	7600532	7600561	+
1866	Simple_repeat	(TATTTTT)n	Chr1	7601077	7601114	+
1867	Simple_repeat	(TGTT)n	Chr1	7602554	7602579	+
1868	Simple_repeat	(AATTT)n	Chr1	7607270	7607298	+
1869	Simple_repeat	(AATT)n	Chr1	7608293	7608323	+
1870	Simple_repeat	(TAT)n	Chr1	7614687	7614729	+
1871	Simple_repeat	(AAGAATA)n	Chr1	7615641	7615682	+
1872	Simple_repeat	(TAATTTA)n	Chr1	7625063	7625141	+
1873	Simple_repeat	(CT)n	Chr1	7628446	7628474	+
1874	Simple_repeat	(TTTTA)n	Chr1	7632123	7632151	+
1875	Simple_repeat	(GGCGAA)n	Chr1	7635610	7635682	+
1876	Simple_repeat	(TAAT)n	Chr1	7636835	7636902	+
1877	Simple_repeat	(TTTATTA)n	Chr1	7636872	7636906	+
1878	Simple_repeat	(TTA)n	Chr1	7637137	7637192	+
1879	Simple_repeat	(T)n	Chr1	7655691	7655707	+
1880	Simple_repeat	(ATATTAA)n	Chr1	7656918	7656966	+
1881	Simple_repeat	(TATACA)n	Chr1	7657516	7657548	+
1882	Simple_repeat	(TAATAA)n	Chr1	7658822	7658882	+
1883	Simple_repeat	(TA)n	Chr1	7659904	7659946	+
1884	Simple_repeat	(TTATAA)n	Chr1	7662346	7662364	+
1884	Simple_repeat	(TTATAA)n	Chr1	7662426	7662434	+
1885	Simple_repeat	(TAATT)n	Chr1	7662365	7662425	+
1886	Simple_repeat	(TAAT)n	Chr1	7668755	7668788	+
1887	Simple_repeat	(GGCGAA)n	Chr1	7670029	7670101	+
1888	Simple_repeat	(A)n	Chr1	7671125	7671146	+
1889	Simple_repeat	(TAGTTAT)n	Chr1	7673687	7673722	+
1890	Simple_repeat	(GTG)n	Chr1	7696082	7696130	+
1891	Simple_repeat	(CACTCC)n	Chr1	7705429	7705458	+
1892	Simple_repeat	(TG)n	Chr1	7705516	7705534	+
1893	Simple_repeat	(ATCAT)n	Chr1	7708569	7708609	+
1894	Simple_repeat	(TG)n	Chr1	7710101	7710127	+
1895	Simple_repeat	(CTAT)n	Chr1	7710292	7710324	+
1896	Simple_repeat	(ATAC)n	Chr1	7711503	7711528	+
1897	Simple_repeat	(ATGACG)n	Chr1	7711550	7711581	+
1898	Simple_repeat	(CTCATC)n	Chr1	7718023	7718056	+
1899	Simple_repeat	(TCTTCC)n	Chr1	7719439	7719471	+
1900	Simple_repeat	(CCT)n	Chr1	7719526	7719623	+
1901	Simple_repeat	(ATA)n	Chr1	7723082	7723145	+
1902	Simple_repeat	(ATA)n	Chr1	7723589	7723634	+
1903	Simple_repeat	(TTA)n	Chr1	7729617	7729692	+
1904	Simple_repeat	(TCTTTC)n	Chr1	7741656	7741697	+
1905	Simple_repeat	(AGTAGC)n	Chr1	7751109	7751976	+
1906	Simple_repeat	(AGTGGT)n	Chr1	7751981	7752152	+
1907	Simple_repeat	(ATGTGAA)n	Chr1	7754774	7754813	+
1908	Simple_repeat	(TTA)n	Chr1	7761985	7762056	+
1909	Simple_repeat	(TTTAT)n	Chr1	7762624	7762656	+
1910	Simple_repeat	(TTATAAT)n	Chr1	7764348	7764399	+
1911	Simple_repeat	(TCATCT)n	Chr1	7765278	7765341	+
1912	Simple_repeat	(ATT)n	Chr1	7765552	7765588	+
1913	Simple_repeat	(ATATCA)n	Chr1	7773337	7773371	+
1914	Simple_repeat	(ATATTCA)n	Chr1	7773372	7773381	+
1915	Simple_repeat	(ATTT)n	Chr1	7773698	7773721	+
1916	Simple_repeat	(ATA)n	Chr1	7783067	7783121	+
1917	Simple_repeat	(ATTT)n	Chr1	7791990	7792040	+
1918	Simple_repeat	(TTTAGTA)n	Chr1	7794744	7794782	+
1919	Simple_repeat	(A)n	Chr1	7795399	7795422	+
1920	Simple_repeat	(TATTAA)n	Chr1	7796750	7796792	+
1921	Simple_repeat	(TAA)n	Chr1	7796793	7796829	+
1922	Simple_repeat	(AT)n	Chr1	7797305	7797374	+
1923	Simple_repeat	(TTC)n	Chr1	7800583	7800604	+
1924	Simple_repeat	(AAG)n	Chr1	7801879	7801896	+
1925	Simple_repeat	(ATAAT)n	Chr1	7802661	7802692	+
1926	Simple_repeat	(AT)n	Chr1	7803577	7803609	+
1927	Simple_repeat	(CT)n	Chr1	7812839	7812866	+
1928	Simple_repeat	(GTTCTAA)n	Chr1	7814849	7814892	+
1929	Simple_repeat	(TCAATT)n	Chr1	7821817	7821858	+
1930	Simple_repeat	(CATA)n	Chr1	7822925	7822958	+
1931	Simple_repeat	(TCA)n	Chr1	7826827	7826850	+
1932	Simple_repeat	(ATT)n	Chr1	7827525	7827571	+
1933	Simple_repeat	(TTTAA)n	Chr1	7833131	7833176	+
1934	Simple_repeat	(TGG)n	Chr1	7836584	7836607	+
1935	Simple_repeat	(ACC)n	Chr1	7836714	7836750	+
1936	Simple_repeat	(AG)n	Chr1	7846647	7846665	+
1937	Simple_repeat	(GCATTA)n	Chr1	7850224	7850258	+
1938	Simple_repeat	(A)n	Chr1	7851874	7851890	+
1939	Simple_repeat	(TATGACA)n	Chr1	7853404	7853440	+
1940	Simple_repeat	(ATG)n	Chr1	7867696	7867739	+
1941	Simple_repeat	(CAATACAG)n	Chr1	7874102	7874144	+
1942	Simple_repeat	(GA)n	Chr1	7874449	7874471	+
1943	Simple_repeat	rnd-6_family-6226	Chr1	7881815	7881889	+
1944	Simple_repeat	(AAT)n	Chr1	7897978	7898011	+
1945	Simple_repeat	(GATCC)n	Chr1	7898981	7899012	+
1946	Simple_repeat	(TATTT)n	Chr1	7907513	7907546	+
1947	Simple_repeat	(A)n	Chr1	7909908	7909926	+
1948	Simple_repeat	(TCT)n	Chr1	7910231	7910257	+
1949	Simple_repeat	(TTTTA)n	Chr1	7919396	7919424	+
1950	Simple_repeat	(CA)n	Chr1	7921213	7921234	+
1951	Simple_repeat	(CCG)n	Chr1	7929886	7929905	+
1952	Simple_repeat	(CTT)n	Chr1	7929915	7929957	+
1953	Simple_repeat	(GCT)n	Chr1	7930957	7930996	+
1954	Simple_repeat	(GA)n	Chr1	7951670	7951691	+
1955	Simple_repeat	(TTA)n	Chr1	7959704	7959773	+
1956	Simple_repeat	(TAT)n	Chr1	7984021	7984068	+
1957	Simple_repeat	(CCA)n	Chr1	7985539	7985571	+
1958	Simple_repeat	(TATG)n	Chr1	7985628	7985661	+
1959	Simple_repeat	(T)n	Chr1	7993991	7994019	+
1960	Simple_repeat	(AATTAT)n	Chr1	7994351	7994415	+
1961	Simple_repeat	(T)n	Chr1	7996177	7996205	+
1962	Simple_repeat	(AC)n	Chr1	7999517	7999533	+
1963	Simple_repeat	(TTTTA)n	Chr1	8001299	8001328	+
1964	Simple_repeat	(CT)n	Chr1	8004047	8004065	+
1965	Simple_repeat	(T)n	Chr1	8004516	8004548	+
1966	Simple_repeat	(TAAA)n	Chr1	8005572	8005594	+
1967	Simple_repeat	(TATT)n	Chr1	8011106	8011149	+
1968	Simple_repeat	(TTTAG)n	Chr1	8011811	8011866	+
1969	Simple_repeat	(ATTAA)n	Chr1	8012201	8012251	+
1970	Simple_repeat	(TGA)n	Chr1	8014747	8014805	+
1971	Simple_repeat	(TATT)n	Chr1	8015096	8015142	+
1972	Simple_repeat	(GAA)n	Chr1	8015267	8015285	+
1973	Simple_repeat	(AATAT)n	Chr1	8026359	8026404	+
1974	Simple_repeat	(TCT)n	Chr1	8027456	8027474	+
1975	Simple_repeat	(TCA)n	Chr1	8027886	8027951	+
1976	Simple_repeat	(ATTA)n	Chr1	8028130	8028180	+
1977	Simple_repeat	(TTTTTT)n	Chr1	8034962	8035012	+
1978	Simple_repeat	(AT)n	Chr1	8035846	8035868	+
1979	Simple_repeat	(AATA)n	Chr1	8039999	8040043	+
1980	Simple_repeat	(GAGTAG)n	Chr1	8042830	8042861	+
1981	Simple_repeat	(AACA)n	Chr1	8047437	8047473	+
1982	Simple_repeat	(AAT)n	Chr1	8048581	8048628	+
1983	Simple_repeat	(AATATA)n	Chr1	8051184	8051232	+
1984	Simple_repeat	(TCTTCAC)n	Chr1	8060708	8060766	+
1985	Simple_repeat	(G)n	Chr1	8068580	8068610	+
1986	Simple_repeat	(CTTCCC)n	Chr1	8068972	8069005	+
[truncated: 65,538 more rows]
