# Supplementary material for: A near complete genome assembly of chia assists in identification of key fatty acid desaturases in developing seeds
Source: Front Plant Sci. 2023 Mar 20;14:1102715. doi: 10.3389/fpls.2023.1102715 (PMC10067618; doi:10.3389/fpls.2023.1102715)
Supplement: Supplementary file 2 [file Table_3.xlsx]

## Sheet: Sheet 1
Supplemental Table 3. Functional annotation of chia protein-coding genes.
Gene ID	Gene description	Gene Ontology term	Pfam ID (Description)	Interpro ID (Description)	Best BlastHit against 'TAIR'
Shi007895.1	Stachyose synthase		PF05691 (Raffinose synthase or seed imbibition protein Sip1)	IPR008811 (Glycosyl hydrolases 36), IPR017853 (Glycoside hydrolase superfamily)	AT4G01970.1 stachyose synthase
Shi007896.1	UBC core domain-containing protein		PF00179 (Ubiquitin-conjugating enzyme)	IPR000608 (Ubiquitin-conjugating enzyme E2), IPR016135 (Ubiquitin-conjugating enzyme/RWD-like)	AT2G33770.1 phosphate 2
Shi007897.1	flowering time control protein FCA	GO:0003676,GO:0005515	PF00076 (RNA recognition motif. (a.k.a. RRM, RBD, or RNP domain)), PF00397 (WW domain)	IPR000504 (RNA recognition motif domain), IPR001202 (WW domain), IPR012677 (Nucleotide-binding alpha-beta plait domain superfamily), IPR035979 (RNA-binding domain superfamily), IPR036020 (WW domain superfamily)	AT2G47310.1 flowering time control protein-related / FCA gamma-like protein
Shi007898.1	DUF724 domain-containing protein 6 isoform X3		PF05266 (Protein of unknown function (DUF724)), PF05641 (Agenet domain)	IPR007930 (Protein of unknown function DUF724), IPR008395 (Agenet-like domain), IPR014002 (Agenet domain, plant type)	AT1G09320.1 agenet domain-containing protein
Shi007899.1	DUF724 domain-containing protein 3		PF05641 (Agenet domain)	IPR008395 (Agenet-like domain), IPR014002 (Agenet domain, plant type)	AT1G09320.1 agenet domain-containing protein
Shi007900.1	NifU-like protein	GO:0005506,GO:0016226,GO:0051536	PF01106 (NifU-like domain)	IPR001075 (NIF system FeS cluster assembly, NifU, C-terminal), IPR034904 (Fe-S cluster assembly domain superfamily)	AT4G01940.1 NFU domain protein 1
Shi007901.1	SWR1-complex protein 4	GO:0005634,GO:0006281,GO:0006338,GO:0035267,GO:0043967,GO:0043968,GO:0045892	PF05499 (DNA methyltransferase 1-associated protein 1 (DMAP1)), PF16282 (SANT/Myb-like domain of DAMP1)	IPR001005 (SANT/Myb domain), IPR008468 (DNA methyltransferase 1-associated 1), IPR009057 (Homeobox-like domain superfamily), IPR027109 (SWR1-complex protein 4/DNA methyltransferase 1-associated protein 1), IPR032563 (DAMP1, SANT/Myb-like domain)	AT2G47210.1 myb-like transcription factor family protein
Shi007902.1	Gibberellin 2-beta-dioxygenase 2		PF03171 (2OG-Fe(II) oxygenase superfamily), PF14226 (non-haem dioxygenase in morphine synthesis N-terminal)	IPR005123 (Oxoglutarate/iron-dependent dioxygenase), IPR026992 (Non-haem dioxygenase N-terminal domain), IPR027443 (Isopenicillin N synthase-like superfamily)	AT1G02400.1 gibberellin 2-oxidase 6
Shi007903.1	Pectinesterase	GO:0030599,GO:0042545	PF01095 (Pectinesterase)	IPR000070 (Pectinesterase, catalytic), IPR011050 (Pectin lyase fold/virulence factor), IPR012334 (Pectin lyase fold)	AT5G19730.1 Pectin lyase-like superfamily protein
Shi007904.1	MYB-related transcription factor	GO:0003700,GO:0006355,GO:0043565	PF00249 (Myb-like DNA-binding domain)	IPR001005 (SANT/Myb domain), IPR009057 (Homeobox-like domain superfamily), IPR044676 (MYB-like transcription factor EOBI/EOBII-like, plant)	AT2G47190.1 myb domain protein 2
Shi007905.1	ADP-ribosylation factor	GO:0003924,GO:0005525	PF00025 (ADP-ribosylation factor family)	IPR005225 (Small GTP-binding protein domain), IPR006689 (Small GTPase superfamily, ARF/SAR type), IPR027417 (P-loop containing nucleoside triphosphate hydrolase)	AT5G14670.1 ADP-ribosylation factor A1B
Shi007906.1	transmembrane protein%2C putative (Protein of unknown function%2C DUF538)		PF04398 (Protein of unknown function, DUF538)	IPR007493 (Protein of unknown function DUF538), IPR036758 (At5g01610-like superfamily)	AT4G02360.1 transmembrane protein%2C putative (Protein of unknown function%2C DUF538)
Shi007907.1	DUF538 family protein (Protein of unknown function%2C DUF538)		PF04398 (Protein of unknown function, DUF538)	IPR007493 (Protein of unknown function DUF538), IPR036758 (At5g01610-like superfamily)	AT1G02816.1 pectinesterase (Protein of unknown function%2C DUF538)
Shi007908.1	Late embryogenesis abundant protein Lea5		PF03242 (Late embryogenesis abundant protein)	IPR004926 (Late embryogenesis abundant protein, LEA_3 subgroup)	AT4G15910.1 drought-induced 21
Shi007909.1	U1 small nuclear ribonucleoprotein A	GO:0003676	PF00076 (RNA recognition motif. (a.k.a. RRM, RBD, or RNP domain))	IPR000504 (RNA recognition motif domain), IPR012677 (Nucleotide-binding alpha-beta plait domain superfamily), IPR035979 (RNA-binding domain superfamily)	AT2G47580.1 spliceosomal protein U1A
Shi007910.1	Unknown protein
Shi007911.1	60S ribosomal protein L22	GO:0003735,GO:0005840,GO:0006412	PF01776 (Ribosomal L22e protein family)	IPR002671 (Ribosomal protein L22e), IPR038526 (Ribosomal protein L22e superfamily)	AT3G05560.1 Ribosomal L22e protein family
Shi007912.1	Outer envelope pore protein 16-4, chloroplastic	GO:0042721,GO:0045039	PF02466 (Tim17/Tim22/Tim23/Pmp24 family)	IPR039175 (Mitochondrial import inner membrane translocase subunit TIM22)	AT3G62880.1 Mitochondrial import inner membrane translocase subunit Tim17/Tim22/Tim23 family protein
Shi007913.1	PMEI domain-containing protein	GO:0004857,GO:0043086,GO:0046910	PF04043 (Plant invertase/pectin methylesterase inhibitor)	IPR006501 (Pectinesterase inhibitor domain), IPR034086 (Pectinesterase inhibitor, plant), IPR035513 (Invertase/pectin methylesterase inhibitor domain superfamily)	AT5G46930.1 Plant invertase/pectin methylesterase inhibitor superfamily protein
Shi007914.1	ATP-dependent RNA helicase, putative	GO:0003676,GO:0005524,GO:0046872	PF00270 (DEAD/DEAH box helicase), PF00271 (Helicase conserved C-terminal domain), PF00642 (Zinc finger C-x8-C-x5-C-x3-H type (and similar))	IPR000571 (Zinc finger, CCCH-type), IPR001650 (Helicase, C-terminal), IPR014001 (Helicase superfamily 1/2, ATP-binding domain), IPR027417 (P-loop containing nucleoside triphosphate hydrolase), IPR036855 (Zinc finger, CCCH-type superfamily)	AT2G47680.1 zinc finger (CCCH type) helicase family protein
Shi007915.1	Serine/arginine-rich-splicing factor SR34	GO:0003676	PF00076 (RNA recognition motif. (a.k.a. RRM, RBD, or RNP domain))	IPR000504 (RNA recognition motif domain), IPR012677 (Nucleotide-binding alpha-beta plait domain superfamily), IPR035979 (RNA-binding domain superfamily)	AT1G02840.1 RNA-binding (RRM/RBD/RNP motifs) family protein
Shi007916.1	Nucleolar protein 16		PF09420 (Ribosome biogenesis protein Nop16)	IPR019002 (Ribosome biogenesis protein Nop16)	AT1G02870.1 nucleolar-like protein
Shi007917.1	ABC transporter C family member 14	GO:0005524,GO:0016021,GO:0055085,GO:0140359	PF00005 (ABC transporter), PF00664 (ABC transporter transmembrane region)	IPR003593 (AAA+ ATPase domain), IPR011527 (ABC transporter type 1, transmembrane domain), IPR017871 (ABC transporter-like, conserved site), IPR027417 (P-loop containing nucleoside triphosphate hydrolase), IPR036640 (ABC transporter type 1, transmembrane domain superfamily)	AT2G47800.1 multidrug resistance-associated protein 4
Shi007918.1	WD repeat-containing protein-like protein	GO:0005515	PF00400 (WD domain, G-beta repeat)	IPR001680 (WD40 repeat), IPR015943 (WD40/YVTN repeat-like-containing domain superfamily), IPR019775 (WD40 repeat, conserved site), IPR036322 (WD40-repeat-containing domain superfamily), IPR039328 (WD repeat-containing protein 89)	AT2G47790.1 Transducin/WD40 repeat-like superfamily protein
Shi007919.1	U6 snRNA-associated Sm-like protein LSm4	GO:0000398,GO:0000956,GO:0006396	PF01423 (LSM domain)	IPR001163 (LSM domain, eukaryotic/archaea-type), IPR010920 (LSM domain superfamily), IPR027141 (Like-Sm (LSM) domain containing protein, LSm4/SmD1/SmD3)	AT5G27720.1 Small nuclear ribonucleoprotein family protein
Shi007920.1	DNA mismatch repair protein	GO:0005524,GO:0006298,GO:0016887,GO:0030983,GO:0032300	PF01119 (DNA mismatch repair protein, C-terminal domain), PF08676 (MutL C terminal dimerisation domain), PF13589 (Histidine kinase-, DNA gyrase B-, and HSP90-like ATPase)	IPR002099 (DNA mismatch repair protein family, N-terminal), IPR013507 (DNA mismatch repair protein, S5 domain 2-like), IPR014721 (Ribosomal protein S5 domain 2-type fold, subgroup), IPR014762 (DNA mismatch repair, conserved site), IPR014790 (MutL, C-terminal, dimerisation), IPR020568 (Ribosomal protein S5 domain 2-type fold), IPR036890 (Histidine kinase/HSP90-like ATPase superfamily), IPR037198 (…	AT4G02460.1 DNA mismatch repair protein
Shi007921.1	Myb_DNA-bind_3 domain-containing protein		PF12776 (Myb/SANT-like DNA-binding domain)	IPR024752 (Myb/SANT-like domain)
Shi007922.1	TF-B3 domain-containing protein	GO:0003677	PF02362 (B3 DNA binding domain)	IPR003340 (B3 DNA binding domain), IPR015300 (DNA-binding pseudobarrel domain superfamily)
Shi007923.1	RNase H domain-containing protein
Shi007924.1	Thiamine pyrophosphokinase	GO:0004788,GO:0005524,GO:0006772,GO:0009229,GO:0030975	PF04263 (Thiamin pyrophosphokinase, catalytic domain), PF04265 (Thiamin pyrophosphokinase, vitamin B1 binding domain)	IPR006282 (Thiamin pyrophosphokinase), IPR007371 (Thiamin pyrophosphokinase, catalytic domain), IPR007373 (Thiamin pyrophosphokinase, thiamin-binding domain), IPR036371 (Thiamin pyrophosphokinase, thiamin-binding domain superfamily), IPR036759 (Thiamin pyrophosphokinase, catalytic domain superfamily)	AT2G44750.1 thiamin pyrophosphokinase 2
Shi007925.1	P-loop containing nucleoside triphosphate hydrolases superfamily protein	GO:0005515,GO:0005524,GO:0016887	PF00004 (ATPase family associated with various cellular activities (AAA)), PF17862 (AAA+ lid domain)	IPR003593 (AAA+ ATPase domain), IPR003959 (ATPase, AAA-type, core), IPR003960 (ATPase, AAA-type, conserved site), IPR008984 (SMAD/FHA domain superfamily), IPR027417 (P-loop containing nucleoside triphosphate hydrolase), IPR041569 (AAA ATPase, AAA+ lid domain)	AT4G02480.1 AAA-type ATPase family protein
Shi007926.1	Translocator protein homolog	GO:0016021	PF03073 (TspO/MBR family)	IPR004307 (TspO/MBR-related protein), IPR038330 (TspO/MBR-related superfamily)	AT2G47770.1 TSPO(outer membrane tryptophan-rich sensory protein)-like protein
Shi007927.1	Dol-P-Man:Man(5)GlcNAc(2)-PP-Dol alpha-1,3-mannosyltransferase	GO:0000030	PF05208 (ALG3 protein)	IPR007873 (Glycosyltransferase, ALG3)	AT2G47760.5 asparagine-linked glycosylation 3
Shi007928.1	Rapid alkalinization factor		PF05498 (Rapid ALkalinization Factor (RALF))	IPR008801 (Rapid ALkalinization Factor)	AT4G15800.1 ralf-like 33
Shi007929.1	TPR_REGION domain-containing protein	GO:0005515	PF07719 (Tetratricopeptide repeat), PF11998 (Low psii accumulation1 / Rep27)	IPR011990 (Tetratricopeptide-like helical domain superfamily), IPR013105 (Tetratricopeptide repeat 2), IPR019734 (Tetratricopeptide repeat), IPR021883 (Protein LOW PSII ACCUMULATION 1-like)	AT1G02910.1 tetratricopeptide repeat (TPR)-containing protein
Shi007930.1	Auxin-responsive GH3 family protein		PF03321 (GH3 auxin-responsive promoter)	IPR004993 (GH3 family)	AT2G47750.1 putative indole-3-acetic acid-amido synthetase GH3.9
Shi007931.1	Heavy metal-associated isoprenylated plant protein	GO:0046872	PF00403 (Heavy-metal-associated domain)	IPR006121 (Heavy metal-associated domain, HMA), IPR036163 (Heavy metal-associated domain superfamily)	AT5G27690.1 Heavy metal transport/detoxification superfamily protein
Shi007932.1	Pentatricopeptide repeat protein	GO:0005515	PF01535 (PPR repeat), PF13041 (PPR repeat family)	IPR002885 (Pentatricopeptide repeat), IPR011990 (Tetratricopeptide-like helical domain superfamily)	AT5G66520.1 Tetratricopeptide repeat (TPR)-like superfamily protein
Shi007933.1	WD-repeat protein	GO:0005515	PF00400 (WD domain, G-beta repeat)	IPR001680 (WD40 repeat), IPR015943 (WD40/YVTN repeat-like-containing domain superfamily), IPR036322 (WD40-repeat-containing domain superfamily)	AT3G62770.1 Transducin/WD40 repeat-like superfamily protein
Shi007934.1	Nuclear transcription factor Y subunit B	GO:0001228,GO:0005634,GO:0006355,GO:0016602,GO:0043565,GO:0046982	PF00808 (Histone-like transcription factor (CBF/NF-Y) and archaeal histone)	IPR003956 (Transcription factor, NFYB/HAP3, conserved site), IPR003958 (Transcription factor CBF/NF-Y/archaeal histone domain), IPR009072 (Histone-fold), IPR027113 (Transcription factor NFYB/HAP3)	AT2G47810.1 nuclear factor Y%2C subunit B5
Shi007935.1	C2H2-type domain-containing protein		PF00096 (Zinc finger, C2H2 type)	IPR013087 (Zinc finger C2H2-type), IPR036236 (Zinc finger C2H2 superfamily)	AT5G03150.1 C2H2-like zinc finger protein
Shi007936.1	Metal tolerance protein 2	GO:0006812,GO:0008324,GO:0016021,GO:0055085	PF01545 (Cation efflux family), PF16916 (Dimerisation domain of Zinc Transporter)	IPR002524 (Cation efflux protein), IPR027469 (Cation efflux transmembrane domain superfamily), IPR027470 (Cation efflux protein, cytoplasmic domain), IPR036837 (Cation efflux protein, cytoplasmic domain superfamily)	AT2G47830.1 Cation efflux family protein
Shi007937.1	Homeobox protein LUMINIDEPENDENS	GO:0003677		IPR001356 (Homeobox domain), IPR009057 (Homeobox-like domain superfamily), IPR035441 (TFIIS/LEDGF domain superfamily)	AT4G02560.1 Homeodomain-like superfamily protein
Shi007938.1	CW-type domain-containing protein	GO:0008270	PF07496 (CW-type Zinc Finger)	IPR011124 (Zinc finger, CW-type)	AT3G62900.1 CW-type Zinc Finger
Shi007939.1	Glucosamine 6-phosphate N-acetyltransferase	GO:0004343,GO:0006048,GO:0008080	PF00583 (Acetyltransferase (GNAT) family)	IPR000182 (GNAT domain), IPR016181 (Acyl-CoA N-acyltransferase), IPR039143 (Glucosamine 6-phosphate N-acetyltransferase)	AT5G15770.1 glucose-6-phosphate acetyltransferase 1
Shi007940.1	Chalcone--flavanone isomerase	GO:0009813,GO:0016872,GO:0045430	PF02431 (Chalcone-flavanone isomerase)	IPR016087 (Chalcone isomerase), IPR016088 (Chalcone isomerase, 3-layer sandwich), IPR016089 (Chalcone isomerase, orthogonal bundle domain superfamily), IPR036298 (Chalcone isomerase superfamily), IPR044164 (Chalcone--flavonone isomerase)	AT3G55120.1 Chalcone-flavanone isomerase family protein
Shi007941.1	Thioredox_DsbH domain-containing protein	GO:0005975	PF03190 (Protein of unknown function, DUF255)	IPR004879 (Domain of unknown function DUF255), IPR008928 (Six-hairpin glycosidase superfamily), IPR012341 (Six-hairpin glycosidase-like superfamily), IPR024705 (Spermatogenesis-associated protein 20), IPR036249 (Thioredoxin-like superfamily)	AT4G03200.1 catalytics
Shi007942.1	Unknown protein
Shi007943.1	Chaperone protein DnaJ		PF00226 (DnaJ domain)	IPR001623 (DnaJ domain), IPR018253 (DnaJ domain, conserved site), IPR036869 (Chaperone J-domain superfamily), IPR044618 (NAD(P)H-quinone oxidoreductase subunit T-like)	AT4G09350.1 Chaperone DnaJ-domain superfamily protein
Shi007944.1	Glutaredoxin family protein	GO:0097573	PF00462 (Glutaredoxin)	IPR002109 (Glutaredoxin), IPR011905 (Glutaredoxin-like, plant II), IPR036249 (Thioredoxin-like superfamily)	AT2G47880.1 Glutaredoxin family protein
Shi007945.1	CHY-type/CTCHY-type/RING-type Zinc finger protein	GO:0008270,GO:0016567	PF05495 (CHY zinc finger), PF13639 (Ring finger domain), PF14599 (Zinc-ribbon)	IPR001841 (Zinc finger, RING-type), IPR008913 (Zinc finger, CHY-type), IPR013083 (Zinc finger, RING/FYVE/PHD-type), IPR017921 (Zinc finger, CTCHY-type), IPR031109 (Ring finger and CHY zinc finger domain-containing protein, plant), IPR037274 (Zinc finger, CHY-type superfamily), IPR037275 (Zinc finger, CTCHY-type superfamily), IPR039512 (RCHY1, zinc-ribbon)	AT3G62970.1 zinc finger (C3HC4-type RING finger) family protein
Shi007946.1	CONSTANS-like zinc finger protein	GO:0005515,GO:0008270	PF00643 (B-box zinc finger), PF06203 (CCT motif)	IPR000315 (B-box-type zinc finger), IPR010402 (CCT domain)	AT2G47890.1 B-box type zinc finger protein with CCT domain-containing protein
Shi007947.1	rRNA-processing protein		PF08524 (rRNA processing)	IPR013730 (Fyv7/TAP26)	AT4G03180.1 rRNA-processing protein
Shi007948.1	Protein TRANSPORT INHIBITOR RESPONSE 1	GO:0005515	PF18511 (F-box), PF18791 (Transport inhibitor response 1 protein domain)	IPR001810 (F-box domain), IPR006553 (Leucine-rich repeat, cysteine-containing subtype), IPR032675 (Leucine-rich repeat domain superfamily), IPR036047 (F-box-like domain superfamily), IPR041101 (Transport inhibitor response 1 domain), IPR041567 (COI1, F-box)	AT3G62980.1 F-box/RNI-like superfamily protein
Shi007949.1	Kinase interacting (KIP1-like) family protein	GO:0003779	PF07765 (KIP1-like protein)	IPR011684 (Protein Networked (NET), actin-binding (NAB) domain)	AT1G03470.1 Kinase interacting (KIP1-like) family protein
Shi007950.1	classical arabinogalactan protein 26			IPR039346 (Classical arabinogalactan protein 25/26)
Shi007951.1	Protease Do-like 2, chloroplastic	GO:0004252,GO:0005515,GO:0006508	PF13365 (Trypsin-like peptidase domain), PF17815 (PDZ domain)	IPR001940 (Peptidase S1C), IPR009003 (Peptidase S1, PA clan), IPR036034 (PDZ superfamily), IPR041517 (Protease Do-like, PDZ domain), IPR043504 (Peptidase S1, PA clan, chymotrypsin-like fold)	AT2G47940.2 DEGP protease 2
Shi007952.1	Gibberellin receptor GID1B	GO:0016787	PF07859 (alpha/beta hydrolase fold)	IPR002168 (Lipase, GDXG, putative histidine active site), IPR013094 (Alpha/beta hydrolase fold-3), IPR029058 (Alpha/Beta hydrolase fold), IPR033140 (Lipase, GDXG, putative serine active site)	AT3G63010.1 alpha/beta-Hydrolases superfamily protein
Shi007953.1	Histone H2A	GO:0000786,GO:0003677,GO:0046982	PF00125 (Core histone H2A/H2B/H3/H4), PF16211 (C-terminus of histone H2A)	IPR002119 (Histone H2A), IPR007125 (Histone H2A/H2B/H3), IPR009072 (Histone-fold), IPR032454 (Histone H2A, C-terminal domain), IPR032458 (Histone H2A conserved site)	AT1G08880.1 Histone superfamily protein
Shi007954.1	Nodulin homeobox	GO:0003677,GO:0003697,GO:0009908		IPR001356 (Homeobox domain), IPR039325 (Nodulin homeobox protein)	AT4G03090.1 sequence-specific DNA binding transcription factor ATNDX
Shi007955.1	Rho GTPase-activating protein 2	GO:0005096,GO:0007165	PF00620 (RhoGAP domain), PF00786 (P21-Rho-binding domain)	IPR000095 (CRIB domain), IPR000198 (Rho GTPase-activating protein domain), IPR008936 (Rho GTPase activation protein), IPR036936 (CRIB domain superfamily), IPR044785 (Rho GTPase-activating protein 1-5)	AT4G03100.1 Rho GTPase activating protein with PAK-box/P21-Rho-binding domain-containing protein
Shi007956.1	E3 UFM1-protein ligase 1 homolog
Shi007957.1	Mitochondrial substrate carrier family protein		PF00153 (Mitochondrial carrier protein)	IPR018108 (Mitochondrial substrate/solute carrier), IPR023395 (Mitochondrial carrier domain superfamily)	AT4G03115.1 Mitochondrial substrate carrier family protein
Shi007958.1	Mitochondrial substrate carrier family protein	GO:0055085	PF00153 (Mitochondrial carrier protein)	IPR002067 (Mitochondrial carrier protein), IPR018108 (Mitochondrial substrate/solute carrier), IPR023395 (Mitochondrial carrier domain superfamily)	AT4G03115.1 Mitochondrial substrate carrier family protein
Shi007959.1	LEC14B protein	GO:0005515	PF00400 (WD domain, G-beta repeat)	IPR001680 (WD40 repeat), IPR015943 (WD40/YVTN repeat-like-containing domain superfamily), IPR020472 (G-protein beta WD-40 repeat), IPR036322 (WD40-repeat-containing domain superfamily)	AT4G03020.1 transducin family protein / WD-40 repeat family protein
Shi007960.1	Leucine-rich repeat (LRR) family protein	GO:0005515	PF08263 (Leucine rich repeat N-terminal domain), PF13516 (Leucine Rich repeat), PF13855 (Leucine rich repeat)	IPR001611 (Leucine-rich repeat), IPR013210 (Leucine-rich repeat-containing N-terminal, plant-type), IPR032675 (Leucine-rich repeat domain superfamily)	AT4G03010.1 RNI-like superfamily protein
Shi007961.1	BCAS3 domain-containing protein	GO:0005515,GO:0006914	PF12490 (Breast carcinoma amplified sequence 3)	IPR001680 (WD40 repeat), IPR015943 (WD40/YVTN repeat-like-containing domain superfamily), IPR022175 (BCAS3 domain), IPR036322 (WD40-repeat-containing domain superfamily), IPR045142 (BCAS3-like)	AT1G03380.1 yeast autophagy 18 G-like protein
Shi007962.1	Protein kinase family protein	GO:0004672,GO:0005524,GO:0006468	PF07714 (Protein tyrosine and serine/threonine kinase)	IPR000719 (Protein kinase domain), IPR008271 (Serine/threonine-protein kinase, active site), IPR011009 (Protein kinase-like domain superfamily), IPR017441 (Protein kinase, ATP binding site)	AT5G35960.1 Protein kinase family protein
Shi007963.1	Protein kinase domain-containing protein	GO:0004672,GO:0006468	PF07714 (Protein tyrosine and serine/threonine kinase), PF19160 (SPARK)	IPR001245 (Serine-threonine/tyrosine-protein kinase, catalytic domain), IPR011009 (Protein kinase-like domain superfamily), IPR043891 (SPARK domain)	AT2G48010.1 receptor-like kinase in in flowers 3
Shi007964.1	Sugar transporter ERD6	GO:0008643,GO:0016020,GO:0016021,GO:0022857,GO:0051119,GO:0055085	PF00083 (Sugar (and other) transporter)	IPR005828 (Major facilitator, sugar transporter-like), IPR005829 (Sugar transporter, conserved site), IPR020846 (Major facilitator superfamily domain), IPR036259 (MFS transporter superfamily)	AT2G48020.1 Major facilitator superfamily protein
Shi007965.1	Methyl-CpG-binding domain-containing family protein	GO:0003677,GO:0008270	PF01429 (Methyl-CpG binding domain), PF07496 (CW-type Zinc Finger)	IPR001739 (Methyl-CpG DNA binding), IPR011124 (Zinc finger, CW-type), IPR016177 (DNA-binding domain superfamily)	AT3G63030.1 methyl-CPG-binding domain 4
Shi007966.1	Exosome complex component RRP4 homolog	GO:0000178,GO:0003723	PF15985 (KH domain)	IPR004088 (K Homology domain, type 1), IPR012340 (Nucleic acid-binding, OB-fold), IPR022967 (RNA-binding domain, S1), IPR026699 (Exosome complex RNA-binding protein 1/RRP40/RRP4), IPR036612 (K Homology domain, type 1 superfamily)	AT1G03360.1 ribosomal RNA processing 4
Shi007967.1	Biotin synthase
Shi007968.1	BSD domain-containing protein
Shi007969.1	oxidoreductase%2C 2OG-Fe(II) oxygenase family protein	GO:0003729,GO:0006402,GO:0032451	PF03171 (2OG-Fe(II) oxygenase superfamily)	IPR037151 (Alpha-ketoglutarate-dependent dioxygenase AlkB-like superfamily), IPR044842 (RNA demethylase ALKBH9B/ALKBH10B-like), IPR044861 (Isopenicillin N synthase-like, Fe(2+) 2OG dioxygenase domain)	AT4G02940.1 oxidoreductase%2C 2OG-Fe(II) oxygenase family protein
Shi007970.1	Carboxypeptidase	GO:0004185,GO:0006508	PF00450 (Serine carboxypeptidase)	IPR001563 (Peptidase S10, serine carboxypeptidase), IPR018202 (Serine carboxypeptidase, serine active site), IPR029058 (Alpha/Beta hydrolase fold), IPR033124 (Serine carboxypeptidases, histidine active site)	AT3G45010.1 serine carboxypeptidase-like 48
Shi007971.1	Carboxypeptidase	GO:0004185,GO:0006508	PF00450 (Serine carboxypeptidase)	IPR001563 (Peptidase S10, serine carboxypeptidase), IPR018202 (Serine carboxypeptidase, serine active site), IPR029058 (Alpha/Beta hydrolase fold), IPR033124 (Serine carboxypeptidases, histidine active site)	AT3G10410.1 SERINE CARBOXYPEPTIDASE-LIKE 49
Shi007972.1	Alpha-L-fucosidase	GO:0004560,GO:0005975	PF01120 (Alpha-L-fucosidase)	IPR000933 (Glycoside hydrolase, family 29), IPR008979 (Galactose-binding-like domain superfamily), IPR017853 (Glycoside hydrolase superfamily)	AT2G28100.1 alpha-L-fucosidase 1
Shi007973.1	4-coumarate--CoA ligase		PF00501 (AMP-binding enzyme), PF13193 (AMP-binding enzyme C-terminal domain)	IPR000873 (AMP-dependent synthetase/ligase), IPR020845 (AMP-binding, conserved site), IPR025110 (AMP-binding enzyme, C-terminal domain), IPR042099 (ANL, N-terminal domain)	AT4G05160.1 AMP-dependent synthetase and ligase family protein
Shi007974.1	Heavy metal-associated isoprenylated plant protein 3	GO:0046872	PF00403 (Heavy-metal-associated domain)	IPR006121 (Heavy metal-associated domain, HMA), IPR036163 (Heavy metal-associated domain superfamily), IPR044594 (Heavy metal-associated isoprenylated plant protein 1/3/5/6)	AT5G60800.1 Heavy metal transport/detoxification superfamily protein
Shi007975.1	Ribosomal L18p/L5e family protein	GO:0003735,GO:0005840,GO:0006412	PF00861 (Ribosomal L18 of archaea, bacteria, mitoch. and chloroplast)	IPR005484 (Ribosomal protein L18)	AT3G45020.1 Ribosomal L18p/L5e family protein
Shi007976.1	Atp-binding cassette sub-family f member	GO:0005524	PF00005 (ABC transporter), PF12848 (ABC transporter)	IPR003593 (AAA+ ATPase domain), IPR017871 (ABC transporter-like, conserved site), IPR027417 (P-loop containing nucleoside triphosphate hydrolase), IPR032781 (ABC-transporter extension domain)	AT5G60790.1 ABC transporter family protein
Shi007977.1	SAUR-like auxin-responsive protein family	GO:0009733	PF02519 (Auxin responsive protein)	IPR003676 (Small auxin-up RNA)	AT2G28085.1 SAUR-like auxin-responsive protein family
Shi007978.1	ABC transporter family protein	GO:0005524,GO:0016020	PF00005 (ABC transporter), PF01061 (ABC-2 type transporter)	IPR003593 (AAA+ ATPase domain), IPR013525 (ABC-2 type transporter), IPR027417 (P-loop containing nucleoside triphosphate hydrolase)	AT2G28070.1 ABC-2 type transporter family protein
Shi007979.1	Unknown protein
Shi007980.1	High-affinity nitrate transporter 2.2	GO:0015112,GO:0022857,GO:0055085	PF07690 (Major Facilitator Superfamily)	IPR011701 (Major facilitator superfamily), IPR036259 (MFS transporter superfamily)	AT3G45060.1 high affinity nitrate transporter 2.6
Shi007981.1	5'-AMP-activated protein kinase beta-2 subunit protein	GO:0005515,GO:0009744,GO:0043562	PF04739 (5'-AMP-activated protein kinase beta subunit, interaction domain)	IPR006828 (Association with the SNF1 complex (ASC) domain), IPR037256 (ASC domain superfamily), IPR043554 (SNF1-related protein kinase regulatory subunit beta)	AT2G28060.1 5'-AMP-activated protein kinase beta-2 subunit protein
Shi007982.1	60 kDa chaperonin	GO:0005524,GO:0006457,GO:0016887,GO:0042026	PF00118 (TCP-1/cpn60 chaperonin family)	IPR002423 (Chaperonin Cpn60/TCP-1 family), IPR018370 (Chaperonin Cpn60, conserved site), IPR027409 (GroEL-like apical domain superfamily), IPR027410 (TCP-1-like chaperonin intermediate domain superfamily), IPR027413 (GroEL-like equatorial domain superfamily)	AT2G28000.1 chaperonin-60alpha
Shi007983.1	ABC transporter family protein	GO:0005524,GO:0140359	PF00005 (ABC transporter), PF19055 (ABC-2 type transporter)	IPR003593 (AAA+ ATPase domain), IPR017871 (ABC transporter-like, conserved site), IPR027417 (P-loop containing nucleoside triphosphate hydrolase), IPR043926 (ABC transporter family G domain)	AT5G60740.1 ABC transporter family protein
Shi007984.1	electron transporter%2C putative (Protein of unknown function%2C DUF547)		PF04784 (Protein of unknown function, DUF547), PF14389 (Leucine-zipper of ternary complex factor MIP1)	IPR006869 (Domain of unknown function DUF547), IPR025757 (Ternary complex factor MIP1, leucine-zipper)	AT5G60720.1 electron transporter%2C putative (Protein of unknown function%2C DUF547)
Shi007985.1	eukaryotic translation initiation factor 2 gamma subunit	GO:0000049,GO:0003924,GO:0005525	PF00009 (Elongation factor Tu GTP binding domain), PF03144 (Elongation factor Tu domain 2), PF09173 (Initiation factor eIF2 gamma, C terminal)	IPR000795 (Translational (tr)-type GTP-binding domain), IPR004161 (Translation elongation factor EFTu-like, domain 2), IPR009000 (Translation protein, beta-barrel domain superfamily), IPR009001 (Translation elongation factor EF1A/initiation factor IF2gamma, C-terminal), IPR015256 (Initiation factor eIF2 gamma, C-terminal), IPR027417 (P-loop containing nucleoside triphosphate hydrolase)	AT1G04170.1 eukaryotic translation initiation factor 2 gamma subunit
Shi007986.1	UBC core domain-containing protein		PF00179 (Ubiquitin-conjugating enzyme)	IPR000608 (Ubiquitin-conjugating enzyme E2), IPR016135 (Ubiquitin-conjugating enzyme/RWD-like)	AT2G33770.1 phosphate 2
Shi007987.1	Carbonic anhydrase	GO:0004089,GO:0008270	PF00194 (Eukaryotic-type carbonic anhydrase)	IPR001148 (Alpha carbonic anhydrase domain), IPR018338 (Carbonic anhydrase, alpha-class, conserved site), IPR023561 (Carbonic anhydrase, alpha-class), IPR036398 (Alpha carbonic anhydrase domain superfamily)	AT1G08080.1 alpha carbonic anhydrase 7
Shi007988.1	Unknown protein
Shi007989.1	Homeobox protein BEL1 homolog	GO:0003677,GO:0006355	PF05920 (Homeobox KN domain), PF07526 (Associated with HOX)	IPR001356 (Homeobox domain), IPR006563 (POX domain), IPR009057 (Homeobox-like domain superfamily)	AT2G27990.1 BEL1-like homeodomain 8
Shi007990.1	Protein kinase family protein	GO:0004672,GO:0005524,GO:0006468	PF07714 (Protein tyrosine and serine/threonine kinase)	IPR000719 (Protein kinase domain), IPR011009 (Protein kinase-like domain superfamily)	AT3G57120.1 Protein kinase superfamily protein
Shi007991.1	Zinc finger (C3HC4-type RING finger) family protein		PF00092 (von Willebrand factor type A domain), PF14624 (VWA / Hh protein intein-like), PF17123 (RING-like zinc finger)	IPR001841 (Zinc finger, RING-type), IPR002035 (von Willebrand factor, type A), IPR013083 (Zinc finger, RING/FYVE/PHD-type), IPR032838 (VWA-Hint protein, Vwaint domain), IPR036465 (von Willebrand factor A-like domain superfamily)	AT5G60710.1 Zinc finger (C3HC4-type RING finger) family protein
Shi007992.1	Protein kinase superfamily protein	GO:0004672,GO:0005524,GO:0006468	PF00069 (Protein kinase domain)	IPR000719 (Protein kinase domain), IPR008271 (Serine/threonine-protein kinase, active site), IPR011009 (Protein kinase-like domain superfamily)	AT2G28250.1 Protein kinase superfamily protein
Shi007993.1	Exosome complex component RRP41-like		PF01138 (3' exoribonuclease family, domain 1), PF03725 (3' exoribonuclease family, domain 2)	IPR001247 (Exoribonuclease, phosphorolytic domain 1), IPR015847 (Exoribonuclease, phosphorolytic domain 2), IPR020568 (Ribosomal protein S5 domain 2-type fold), IPR027408 (PNPase/RNase PH domain superfamily), IPR036345 (Exoribonuclease, PH domain 2 superfamily)	AT4G27490.1 3'-5'-exoribonuclease family protein
Shi007994.1	Calcium-dependent protein kinase	GO:0004672,GO:0005509,GO:0005524,GO:0006468	PF00069 (Protein kinase domain), PF13499 (EF-hand domain pair)	IPR000719 (Protein kinase domain), IPR002048 (EF-hand domain), IPR008271 (Serine/threonine-protein kinase, active site), IPR011009 (Protein kinase-like domain superfamily), IPR011992 (EF-hand domain pair), IPR017441 (Protein kinase, ATP binding site), IPR018247 (EF-Hand 1, calcium-binding site)	AT5G19450.1 calcium-dependent protein kinase 19
Shi007995.1	Armadillo repeat-containing protein 8	GO:0005515	PF00514 (Armadillo/beta-catenin-like repeat)	IPR000225 (Armadillo), IPR011989 (Armadillo-like helical), IPR016024 (Armadillo-type fold), IPR038739 (Armadillo-type fold containing protein ARMC8/Vid28)	AT1G51350.1 ARM repeat superfamily protein
Shi007996.1	ATP-dependent Clp protease ATP-binding subunit ClpX	GO:0005524,GO:0006457,GO:0016887,GO:0051082	PF07724 (AAA domain (Cdc48 subfamily)), PF10431 (C-terminal, D2-small domain, of ClpB protein)	IPR003593 (AAA+ ATPase domain), IPR003959 (ATPase, AAA-type, core), IPR004487 (Clp protease, ATP-binding subunit ClpX), IPR019489 (Clp ATPase, C-terminal), IPR027417 (P-loop containing nucleoside triphosphate hydrolase)	AT1G33360.1 ATP-dependent Clp protease
Shi007997.1	Cupin_3 domain-containing protein		PF05899 (Protein of unknown function (DUF861))	IPR008579 ((S)-ureidoglycine aminohydrolase, cupin-3 domain), IPR011051 (RmlC-like cupin domain superfamily), IPR014710 (RmlC-like jelly roll fold)	AT4G10300.1 RmlC-like cupins superfamily protein
Shi007998.1	P-loop containing nucleoside triphosphate hydrolases superfamily protein			IPR003593 (AAA+ ATPase domain), IPR027417 (P-loop containing nucleoside triphosphate hydrolase)	AT1G33290.1 P-loop containing nucleoside triphosphate hydrolases superfamily protein
Shi007999.1	fibroin heavy chain isoform X1				AT4G10330.1 glycine-rich protein
Shi008000.1	Chlorophyll a-b binding protein, chloroplastic	GO:0009765,GO:0016020	PF00504 (Chlorophyll A-B binding protein)	IPR022796 (Chlorophyll A-B binding protein), IPR023329 (Chlorophyll a/b binding domain superfamily)	AT4G10340.1 light harvesting complex of photosystem II 5
Shi008001.1	Galactosyltransferase family protein	GO:0006486,GO:0016020,GO:0016758	PF01762 (Galactosyltransferase)	IPR002659 (Glycosyl transferase, family 31)	AT1G33430.1 Galactosyltransferase family protein
Shi008002.1	Protein NRT1/ PTR FAMILY 4.4	GO:0016020,GO:0022857,GO:0055085	PF00854 (POT family)	IPR000109 (Proton-dependent oligopeptide transporter family), IPR036259 (MFS transporter superfamily)	AT1G33440.1 Major facilitator superfamily protein
Shi008003.1	GDSL esterase/lipase	GO:0016788	PF00657 (GDSL-like Lipase/Acylhydrolase)	IPR001087 (GDSL lipase/esterase), IPR036514 (SGNH hydrolase superfamily)	AT1G71250.1 GDSL-like Lipase/Acylhydrolase superfamily protein
Shi008004.1	RNA-binding protein 24	GO:0003676,GO:0003729	PF00076 (RNA recognition motif. (a.k.a. RRM, RBD, or RNP domain))	IPR000504 (RNA recognition motif domain), IPR012677 (Nucleotide-binding alpha-beta plait domain superfamily), IPR035979 (RNA-binding domain superfamily), IPR037366 (BOULE/DAZ family)	AT1G33470.2 RNA-binding (RRM/RBD/RNP motifs) family protein
Shi008005.1	single-stranded DNA-bindig protein WHY2, mitochondrial isoform X2	GO:0003677,GO:0003697,GO:0006355,GO:0006952	PF08536 (Whirly transcription factor)	IPR009044 (ssDNA-binding transcriptional regulator), IPR013742 (Whirly transcription factor)	AT1G71260.1 WHIRLY 2
Shi008006.1	Phytolongin Phyl1.1	GO:0016021		IPR011012 (Longin-like domain superfamily), IPR044783 (Phytolongin)	AT4G10170.1 SNARE-like superfamily protein
Shi008007.1	RING-H2 finger protein ATL7		PF13639 (Ring finger domain)	IPR001841 (Zinc finger, RING-type), IPR013083 (Zinc finger, RING/FYVE/PHD-type)	AT4G10150.1 RING/U-box superfamily protein
Shi008008.1	DUF2062 domain-containing protein		PF09835 (Uncharacterized protein conserved in bacteria (DUF2062))	IPR018639 (Domain of unknown function DUF2062)	AT1G33490.1 E3 ubiquitin-protein ligase
Shi008009.1	Glycerophosphodiester phosphodiesterase	GO:0006629,GO:0008081	PF03009 (Glycerophosphoryl diester phosphodiesterase family)	IPR017946 (PLC-like phosphodiesterase, TIM beta/alpha-barrel domain superfamily), IPR030395 (Glycerophosphodiester phosphodiesterase domain), IPR044236 (Glycerophosphodiester phosphodiesterase GDPD4)	AT1G71340.1 PLC-like phosphodiesterases superfamily protein
Shi008010.1	tropomyosin				AT1G33500.2 tropomyosin
Shi008011.1	Sucrose-phosphate synthase family protein	GO:0005985,GO:0005986,GO:0016157,GO:0016757,GO:0046524	PF00534 (Glycosyl transferases group 1), PF00862 (Sucrose synthase), PF05116 (Sucrose-6F-phosphate phosphohydrolase)	IPR000368 (Sucrose synthase), IPR001296 (Glycosyl transferase, family 1), IPR006380 (Sucrose-phosphatase-like, N-terminal), IPR044161 (Sucrose-phosphate synthase)	AT4G10120.1 Sucrose-phosphate synthase family protein
Shi008012.1	SUN domain-containing protein	GO:0016020	PF07738 (Sad1 / UNC-like C-terminal)	IPR008979 (Galactose-binding-like domain superfamily), IPR012919 (SUN domain), IPR045120 (SUN domain-containing Suco/Slp1-like)	AT1G71360.1 Galactose-binding protein
Shi008013.1	Splicing factor 3B subunit 4	GO:0003676	PF00076 (RNA recognition motif. (a.k.a. RRM, RBD, or RNP domain))	IPR000504 (RNA recognition motif domain), IPR012677 (Nucleotide-binding alpha-beta plait domain superfamily), IPR035979 (RNA-binding domain superfamily)	AT4G10110.1 RNA-binding (RRM/RBD/RNP motifs) family protein
Shi008014.1	Pentatricopeptide repeat protein	GO:0005515	PF13041 (PPR repeat family)	IPR002885 (Pentatricopeptide repeat), IPR011990 (Tetratricopeptide-like helical domain superfamily)	AT1G71420.1 Tetratricopeptide repeat (TPR)-like superfamily protein
Shi008015.1	Protein TAP1			IPR038975 (Thionin-like protein)
Shi008016.1	Eukaryotic translation initiation factor 3 subunit I	GO:0003743,GO:0005515,GO:0005737,GO:0005852	PF00400 (WD domain, G-beta repeat)	IPR001680 (WD40 repeat), IPR015943 (WD40/YVTN repeat-like-containing domain superfamily), IPR019775 (WD40 repeat, conserved site), IPR020472 (G-protein beta WD-40 repeat), IPR027525 (Eukaryotic translation initiation factor 3 subunit I), IPR036322 (WD40-repeat-containing domain superfamily)	AT2G46290.1 Transducin/WD40 repeat-like superfamily protein
Shi008017.1	Endoglucanase	GO:0004553,GO:0005975	PF00759 (Glycosyl hydrolase family 9)	IPR001701 (Glycoside hydrolase family 9), IPR008928 (Six-hairpin glycosidase superfamily), IPR012341 (Six-hairpin glycosidase-like superfamily), IPR018221 (Glycoside hydrolase family 9, His active site), IPR033126 (Glycosyl hydrolases family 9, Asp/Glu active sites)	AT1G71380.1 cellulase 3
Shi008018.1	Mannan endo-1,4-beta-mannosidase 1	GO:0004553,GO:0071704	PF00150 (Cellulase (glycosyl hydrolase family 5))	IPR001547 (Glycoside hydrolase, family 5), IPR017853 (Glycoside hydrolase superfamily), IPR045053 (Mannan endo-1,4-beta-mannosidase-like)	AT5G66460.1 Glycosyl hydrolase superfamily protein
Shi008019.1	Mannan endo-1,4-beta-mannosidase 1	GO:0004553,GO:0071704	PF00150 (Cellulase (glycosyl hydrolase family 5))	IPR001547 (Glycoside hydrolase, family 5), IPR017853 (Glycoside hydrolase superfamily), IPR045053 (Mannan endo-1,4-beta-mannosidase-like)	AT5G66460.1 Glycosyl hydrolase superfamily protein
Shi008020.1	kinase family with ARM repeat domain-containing protein	GO:0004672,GO:0005524,GO:0006468	PF00069 (Protein kinase domain)	IPR000719 (Protein kinase domain), IPR011009 (Protein kinase-like domain superfamily), IPR011989 (Armadillo-like helical), IPR016024 (Armadillo-type fold)	AT1G22870.1 kinase family with ARM repeat domain-containing protein
Shi008021.1	Leucine-rich repeat (LRR) family protein	GO:0005515	PF08263 (Leucine rich repeat N-terminal domain), PF13855 (Leucine rich repeat)	IPR001611 (Leucine-rich repeat), IPR013210 (Leucine-rich repeat-containing N-terminal, plant-type), IPR032675 (Leucine-rich repeat domain superfamily)	AT1G33590.1 Leucine-rich repeat (LRR) family protein
Shi008022.1	Molybdopterin synthase sulfur carrier subunit	GO:0005829,GO:0006777	PF02597 (ThiS family)	IPR003749 (Sulfur carrier ThiS/MoaD-like), IPR012675 (Beta-grasp domain superfamily), IPR016155 (Molybdopterin synthase/thiamin biosynthesis sulphur carrier, beta-grasp)	AT4G10100.1 co-factor for nitrate%2C reductase and xanthine dehydrogenase 7
Shi008023.1	mesoderm induction early response protein				AT4G13530.1 transmembrane protein
Shi008024.1	Aspartokinase	GO:0004072,GO:0004412,GO:0006520,GO:0008652,GO:0009067,GO:0016491,GO:0050661	PF00696 (Amino acid kinase family), PF00742 (Homoserine dehydrogenase), PF01842 (ACT domain), PF03447 (Homoserine dehydrogenase, NAD binding domain), PF13840 (ACT domain)	IPR001048 (Aspartate/glutamate/uridylate kinase), IPR001341 (Aspartate kinase), IPR001342 (Homoserine dehydrogenase, catalytic), IPR002912 (ACT domain), IPR005106 (Aspartate/homoserine dehydrogenase, NAD-binding), IPR011147 (Bifunctional aspartokinase/homoserine dehydrogenase I), IPR018042 (Aspartate kinase, conserved site), IPR019811 (Homoserine dehydrogenase, conserved site), IPR027795 (CASTOR,…	AT4G19710.2 aspartate kinase-homoserine dehydrogenase ii
Shi008025.1	SNARE associated Golgi protein family		PF09335 (SNARE associated Golgi protein)	IPR032816 (SNARE associated Golgi protein)	AT1G22850.1 SNARE associated Golgi protein family
Shi008026.1	succinate dehydrogenase assembly factor 1, mitochondrial		PF05347 (Complex 1 protein (LYR family))	IPR008011 (Complex 1 LYR protein)	AT2G39725.1 LYR family of Fe/S cluster biogenesis protein
Shi008027.1	Flowering-promoting factor 1	GO:0009909		IPR039274 (Flowering-promoting factor 1)	AT5G10625.1 flowering-promoting factor-like protein
Shi008028.1	Far upstream element-binding protein	GO:0003676,GO:0003723	PF00013 (KH domain)	IPR004087 (K Homology domain), IPR036612 (K Homology domain, type 1 superfamily)	AT4G10070.1 KH domain-containing protein
Shi008029.1	Cold-inducible RNA-binding protein	GO:0003676	PF00076 (RNA recognition motif. (a.k.a. RRM, RBD, or RNP domain))	IPR000504 (RNA recognition motif domain), IPR012677 (Nucleotide-binding alpha-beta plait domain superfamily), IPR035979 (RNA-binding domain superfamily)	AT3G46020.1 RNA-binding (RRM/RBD/RNP motifs) family protein
Shi008030.1	Protein FATTY ACID EXPORT 2, chloroplastic	GO:0016020	PF03647 (Transmembrane proteins 14C)	IPR005349 (TMEM14 family), IPR044890 (TMEM14 superfamily)	AT3G43520.1 Transmembrane proteins 14C
Shi008031.1	Basic helix-loop-helix (bHLH) DNA-binding family protein	GO:0046983	PF00010 (Helix-loop-helix DNA-binding domain)	IPR002912 (ACT domain), IPR011598 (Myc-type, basic helix-loop-helix (bHLH) domain), IPR036638 (Helix-loop-helix DNA-binding domain superfamily)	AT4G37850.1 basic helix-loop-helix (bHLH) DNA-binding superfamily protein
Shi008032.1	Basic helix-loop-helix transcription factor	GO:0046983	PF00010 (Helix-loop-helix DNA-binding domain)	IPR011598 (Myc-type, basic helix-loop-helix (bHLH) domain), IPR036638 (Helix-loop-helix DNA-binding domain superfamily)	AT4G37850.1 basic helix-loop-helix (bHLH) DNA-binding superfamily protein
Shi008033.1	Protein phosphatase methylesterase 1	GO:0006482,GO:0051723	PF12697 (Alpha/beta hydrolase family)	IPR000073 (Alpha/beta hydrolase fold-1), IPR016812 (Protein phosphatase methylesterase, eukaryotic), IPR029058 (Alpha/Beta hydrolase fold)	AT4G10050.1 esterase/lipase/thioesterase family protein
Shi008034.1	Cytochrome c	GO:0009055,GO:0020037	PF00034 (Cytochrome c)	IPR002327 (Cytochrome c, class IA/ IB), IPR009056 (Cytochrome c-like domain), IPR036909 (Cytochrome c-like domain superfamily)	AT4G10040.1 cytochrome c-2
Shi008035.1	Pentatricopeptide repeat-containing protein	GO:0005515	PF01535 (PPR repeat), PF13041 (PPR repeat family)	IPR002885 (Pentatricopeptide repeat), IPR011990 (Tetratricopeptide-like helical domain superfamily)
Shi008036.1	Ethylene-responsive transcription factor	GO:0003677,GO:0003700,GO:0006355	PF00847 (AP2 domain)	IPR001471 (AP2/ERF domain), IPR016177 (DNA-binding domain superfamily), IPR036955 (AP2/ERF domain superfamily)	AT1G71450.1 Integrase-type DNA-binding superfamily protein
Shi008037.1	40S ribosomal protein S5	GO:0003723,GO:0003735,GO:0006412,GO:0015935	PF00177 (Ribosomal protein S7p/S5e)	IPR000235 (Ribosomal protein S5/S7), IPR020606 (Ribosomal protein S7, conserved site), IPR023798 (Ribosomal protein S7 domain), IPR036823 (Ribosomal protein S7 domain superfamily)	AT2G37270.1 ribosomal protein 5B
Shi008038.1	AB hydrolase-1 domain-containing protein		PF12697 (Alpha/beta hydrolase family)	IPR000073 (Alpha/beta hydrolase fold-1), IPR029058 (Alpha/Beta hydrolase fold)	AT4G10030.1 alpha/beta-Hydrolases superfamily protein
Shi008039.1	Rieske domain-containing protein	GO:0008942,GO:0051537	PF13806 (Rieske-like [2Fe-2S] domain)	IPR012748 (Rieske-like [2Fe-2S] domain, NirD-type), IPR017941 (Rieske [2Fe-2S] iron-sulphur domain), IPR036922 (Rieske [2Fe-2S] iron-sulphur domain superfamily)	AT1G71500.1 Rieske (2Fe-2S) domain-containing protein
Shi008040.1	Ethylene-responsive transcription factor ERF020	GO:0003677,GO:0003700,GO:0006355	PF00847 (AP2 domain)	IPR001471 (AP2/ERF domain), IPR016177 (DNA-binding domain superfamily), IPR036955 (AP2/ERF domain superfamily)	AT1G71520.1 Integrase-type DNA-binding superfamily protein
Shi008041.1	11-beta-hydroxysteroid dehydrogenase	GO:0016491	PF00106 (short chain dehydrogenase)	IPR002347 (Short-chain dehydrogenase/reductase SDR), IPR020904 (Short-chain dehydrogenase/reductase, conserved site), IPR036291 (NAD(P)-binding domain superfamily)	AT4G10020.1 hydroxysteroid dehydrogenase 5
Shi008042.1	Protein kinase superfamily protein	GO:0004672,GO:0005524,GO:0006468	PF00069 (Protein kinase domain)	IPR000719 (Protein kinase domain), IPR008271 (Serine/threonine-protein kinase, active site), IPR011009 (Protein kinase-like domain superfamily), IPR017441 (Protein kinase, ATP binding site)	AT4G10010.2 Protein kinase superfamily protein
Shi008043.1	GST N-terminal domain-containing protein	GO:0005515,GO:0006749	PF13417 (Glutathione S-transferase, N-terminal domain)	IPR004045 (Glutathione S-transferase, N-terminal), IPR036249 (Thioredoxin-like superfamily), IPR040079 (Glutathione Transferase family)	AT4G10000.1 Thioredoxin family protein
Shi008044.1	Cytochrome P450	GO:0004497,GO:0005506,GO:0016705,GO:0020037	PF00067 (Cytochrome P450)	IPR001128 (Cytochrome P450), IPR017972 (Cytochrome P450, conserved site), IPR036396 (Cytochrome P450 superfamily)	AT5G07990.1 Cytochrome P450 superfamily protein
Shi008045.1	Cytochrome P450	GO:0004497,GO:0005506,GO:0016705,GO:0020037	PF00067 (Cytochrome P450)	IPR001128 (Cytochrome P450), IPR017972 (Cytochrome P450, conserved site), IPR036396 (Cytochrome P450 superfamily)	AT5G07990.1 Cytochrome P450 superfamily protein
Shi008046.1	Dynamin GTPase	GO:0003924,GO:0005525	PF00169 (PH domain), PF00350 (Dynamin family), PF01031 (Dynamin central region), PF02212 (Dynamin GTPase effector domain)	IPR000375 (Dynamin stalk domain), IPR001849 (Pleckstrin homology domain), IPR011993 (PH-like domain superfamily), IPR019762 (Dynamin, GTPase region, conserved site), IPR020850 (GTPase effector domain), IPR022812 (Dynamin), IPR027417 (P-loop containing nucleoside triphosphate hydrolase), IPR030381 (Dynamin-type guanine nucleotide-binding (G) domain), IPR045063 (Dynamin, N-terminal)	AT1G10290.1 dynamin-like protein 6
Shi008047.1	Glucuronoxylan 4-O-methyltransferase	GO:0045492	PF04669 (Polysaccharide biosynthesis)	IPR006514 (IRX15/IRX15L/IGXM), IPR021148 (Polysaccharide biosynthesis domain)	AT1G33800.1 glucuronoxylan 4-O-methyltransferase-like protein (DUF579)
Shi008048.1	zinc finger/BTB domain protein				AT1G33810.1 zinc finger/BTB domain protein
Shi008049.1	LysM domain-containing protein		PF01476 (LysM domain)	IPR018392 (LysM domain), IPR036779 (LysM domain superfamily)
Shi008050.1	GDSL esterase/lipase	GO:0016788	PF00657 (GDSL-like Lipase/Acylhydrolase)	IPR001087 (GDSL lipase/esterase), IPR036514 (SGNH hydrolase superfamily)	AT1G33811.1 GDSL-like Lipase/Acylhydrolase superfamily protein
Shi008051.1	GDSL esterase/lipase	GO:0016788	PF00657 (GDSL-like Lipase/Acylhydrolase)	IPR001087 (GDSL lipase/esterase), IPR036514 (SGNH hydrolase superfamily)	AT1G71691.2 GDSL-like Lipase/Acylhydrolase superfamily protein
Shi008052.1	Suppressor of mec-8 and unc-52 protein homolog 1	GO:0005515	PF00400 (WD domain, G-beta repeat), PF12894 (Anaphase-promoting complex subunit 4 WD40 domain), PF17814 (LisH-like dimerisation domain)	IPR001680 (WD40 repeat), IPR006594 (LIS1 homology motif), IPR006595 (CTLH, C-terminal LisH motif), IPR015943 (WD40/YVTN repeat-like-containing domain superfamily), IPR019775 (WD40 repeat, conserved site), IPR020472 (G-protein beta WD-40 repeat), IPR024977 (Anaphase-promoting complex subunit 4, WD40 domain), IPR036322 (WD40-repeat-containing domain superfamily)	AT1G73720.1 transducin family protein / WD-40 repeat family protein
Shi008053.1	MADS box transcription factor	GO:0000977,GO:0003677,GO:0003700,GO:0005634,GO:0006355,GO:0045944,GO:0046983	PF00319 (SRF-type transcription factor (DNA-binding and dimerisation domain)), PF01486 (K-box region)	IPR002100 (Transcription factor, MADS-box), IPR002487 (Transcription factor, K-box), IPR036879 (Transcription factor, MADS-box superfamily)	AT1G71692.1 AGAMOUS-like 12
Shi008054.1	Elongation factor 1-gamma	GO:0003746,GO:0004364,GO:0005515,GO:0006414,GO:0006749	PF00043 (Glutathione S-transferase, C-terminal domain), PF00647 (Elongation factor 1 gamma, conserved domain), PF02798 (Glutathione S-transferase, N-terminal domain)	IPR001662 (Elongation factor 1B gamma, C-terminal), IPR004045 (Glutathione S-transferase, N-terminal), IPR010987 (Glutathione S-transferase, C-terminal-like), IPR036249 (Thioredoxin-like superfamily), IPR036282 (Glutathione S-transferase, C-terminal domain superfamily), IPR036433 (Elongation factor EF1B gamma, C-terminal domain superfamily), IPR040079 (Glutathione Transferase family)	AT1G09640.1 Translation elongation factor EF1B%2C gamma chain
Shi008055.1	transmembrane protein				AT1G09645.1 transmembrane protein
Shi008056.1	FSH1 domain-containing protein		PF03959 (Serine hydrolase (FSH1))	IPR005645 (Serine hydrolase FSH), IPR029058 (Alpha/Beta hydrolase fold)	AT4G24380.1 dihydrofolate reductase
Shi008057.1	AB hydrolase-1 domain-containing protein			IPR029058 (Alpha/Beta hydrolase fold)	AT1G33990.1 methyl esterase 14
Shi008058.1	FSH1 domain-containing protein		PF03959 (Serine hydrolase (FSH1))	IPR005645 (Serine hydrolase FSH), IPR029058 (Alpha/Beta hydrolase fold)	AT4G24380.1 dihydrofolate reductase
Shi008059.1	AB hydrolase-1 domain-containing protein		PF12697 (Alpha/beta hydrolase family)	IPR000073 (Alpha/beta hydrolase fold-1), IPR029058 (Alpha/Beta hydrolase fold)	AT4G09900.1 methyl esterase 12
Shi008060.1	Nuclear cap-binding protein subunit 2	GO:0000339,GO:0003676,GO:0005846,GO:0045292	PF00076 (RNA recognition motif. (a.k.a. RRM, RBD, or RNP domain))	IPR000504 (RNA recognition motif domain), IPR012677 (Nucleotide-binding alpha-beta plait domain superfamily), IPR027157 (Nuclear cap-binding protein subunit 2), IPR035979 (RNA-binding domain superfamily)	AT5G44200.1 CAP-binding protein 20
Shi008061.1	Pectin lyase-like superfamily protein	GO:0004650,GO:0005975	PF00295 (Glycosyl hydrolases family 28)	IPR000743 (Glycoside hydrolase, family 28), IPR006626 (Parallel beta-helix repeat), IPR011050 (Pectin lyase fold/virulence factor), IPR012334 (Pectin lyase fold)	AT1G23460.1 Pectin lyase-like superfamily protein
Shi008062.1	E3 ubiquitin-protein ligase RNF170	GO:0061630	PF06803 (Protein of unknown function (DUF1232)), PF13920 (Zinc finger, C3HC4 type (RING finger))	IPR001841 (Zinc finger, RING-type), IPR010652 (Domain of unknown function DUF1232), IPR013083 (Zinc finger, RING/FYVE/PHD-type), IPR017907 (Zinc finger, RING-type, conserved site), IPR038896 (E3 ubiquitin-protein ligase RNF170)	AT1G22510.1 E3 ubiquitin-protein ligase RNF170-like protein (DUF 1232)
Shi008063.1	Agamous-like MADS-box protein	GO:0000981,GO:0000987,GO:0003677,GO:0045944,GO:0046983	PF00319 (SRF-type transcription factor (DNA-binding and dimerisation domain))	IPR002100 (Transcription factor, MADS-box), IPR036879 (Transcription factor, MADS-box superfamily)	AT1G22590.2 AGAMOUS-like 87
Shi008064.1	U3 small nucleolar RNA-associated protein 14	GO:0006364,GO:0032040	PF04615 (Utp14 protein)	IPR006709 (Small-subunit processome, Utp14)	AT4G02400.1 U3 ribonucleoprotein (Utp) family protein
Shi008065.1	60S ribosomal protein L6	GO:0003735,GO:0005840,GO:0006412	PF01159 (Ribosomal protein L6e), PF03868 (Ribosomal protein L6, N-terminal domain)	IPR000915 (60S ribosomal protein L6E), IPR005568 (Ribosomal protein L6, N-terminal), IPR008991 (Translation protein SH3-like domain superfamily), IPR014722 (Ribosomal protein L2, domain 2), IPR041997 (Ribosomal Protein L6, KOW domain)	AT1G74050.1 Ribosomal protein L6 family protein
Shi008066.1	Unknown protein
Shi008067.1	MICOS complex subunit Mic10	GO:0005743,GO:0061617	PF04418 (Domain of unknown function (DUF543))	IPR007512 (MICOS complex subunit Mic10)	AT1G72170.1 MICOS complex subunit%2C putative (DUF543)
Shi008068.1	60S ribosomal protein L6	GO:0003735,GO:0005840,GO:0006412	PF01159 (Ribosomal protein L6e), PF03868 (Ribosomal protein L6, N-terminal domain)	IPR000915 (60S ribosomal protein L6E), IPR005568 (Ribosomal protein L6, N-terminal), IPR008991 (Translation protein SH3-like domain superfamily), IPR014722 (Ribosomal protein L2, domain 2), IPR041997 (Ribosomal Protein L6, KOW domain)	AT1G74050.1 Ribosomal protein L6 family protein
Shi008069.1	AB hydrolase-1 domain-containing protein		PF12697 (Alpha/beta hydrolase family)	IPR000073 (Alpha/beta hydrolase fold-1), IPR029058 (Alpha/Beta hydrolase fold)	AT5G38520.1 alpha/beta-Hydrolases superfamily protein
Shi008070.1	Patellin-3	GO:0008289	PF00650 (CRAL/TRIO domain), PF03765 (CRAL/TRIO, N-terminal domain)	IPR001251 (CRAL-TRIO lipid binding domain), IPR009038 (GOLD domain), IPR011074 (CRAL/TRIO, N-terminal domain), IPR036273 (CRAL/TRIO, N-terminal domain superfamily), IPR036865 (CRAL-TRIO lipid binding domain superfamily), IPR044834 (Patellin)	AT1G72160.1 Sec14p-like phosphatidylinositol transfer family protein
Shi008071.1	Patellin-3	GO:0008289	PF00650 (CRAL/TRIO domain), PF03765 (CRAL/TRIO, N-terminal domain)	IPR001251 (CRAL-TRIO lipid binding domain), IPR009038 (GOLD domain), IPR011074 (CRAL/TRIO, N-terminal domain), IPR036273 (CRAL/TRIO, N-terminal domain superfamily), IPR036598 (GOLD domain superfamily), IPR036865 (CRAL-TRIO lipid binding domain superfamily), IPR044834 (Patellin)	AT1G72160.1 Sec14p-like phosphatidylinositol transfer family protein
Shi008072.1	Sulfotransferase	GO:0008146	PF00685 (Sulfotransferase domain)	IPR000863 (Sulfotransferase domain), IPR027417 (P-loop containing nucleoside triphosphate hydrolase)	AT2G03760.1 sulfotransferase 12
Shi008073.1	Major facilitator superfamily protein	GO:0006857,GO:0016020,GO:0022857,GO:0042937,GO:0042938,GO:0055085,GO:0071916	PF00854 (POT family)	IPR000109 (Proton-dependent oligopeptide transporter family), IPR018456 (PTR2 family proton/oligopeptide symporter, conserved site), IPR036259 (MFS transporter superfamily)	AT1G22540.1 Major facilitator superfamily protein
Shi008074.1	Major facilitator superfamily protein	GO:0016020,GO:0022857,GO:0055085	PF00854 (POT family)	IPR000109 (Proton-dependent oligopeptide transporter family), IPR036259 (MFS transporter superfamily)	AT1G22540.1 Major facilitator superfamily protein
Shi008075.1	Major facilitator superfamily protein	GO:0016020,GO:0022857,GO:0055085	PF00854 (POT family)	IPR000109 (Proton-dependent oligopeptide transporter family), IPR036259 (MFS transporter superfamily)	AT1G22540.1 Major facilitator superfamily protein
Shi008076.1	Major facilitator superfamily protein	GO:0006857,GO:0016020,GO:0022857,GO:0055085	PF00854 (POT family)	IPR000109 (Proton-dependent oligopeptide transporter family), IPR018456 (PTR2 family proton/oligopeptide symporter, conserved site), IPR036259 (MFS transporter superfamily)	AT1G22540.1 Major facilitator superfamily protein
Shi008077.1	Major facilitator superfamily protein	GO:0006857,GO:0016020,GO:0022857,GO:0055085	PF00854 (POT family)	IPR000109 (Proton-dependent oligopeptide transporter family), IPR018456 (PTR2 family proton/oligopeptide symporter, conserved site), IPR036259 (MFS transporter superfamily)	AT1G22540.1 Major facilitator superfamily protein
Shi008078.1	Protein NRT1/ PTR FAMILY 5.3	GO:0006857,GO:0016020,GO:0022857,GO:0042937,GO:0042938,GO:0055085,GO:0071916	PF00854 (POT family)	IPR000109 (Proton-dependent oligopeptide transporter family), IPR018456 (PTR2 family proton/oligopeptide symporter, conserved site), IPR036259 (MFS transporter superfamily)	AT1G22540.1 Major facilitator superfamily protein
Shi008079.1	Major facilitator superfamily protein	GO:0016020,GO:0022857,GO:0042937,GO:0042938,GO:0055085,GO:0071916	PF00854 (POT family)	IPR000109 (Proton-dependent oligopeptide transporter family), IPR036259 (MFS transporter superfamily)	AT1G22540.1 Major facilitator superfamily protein
Shi008080.1	Protein NRT1/ PTR FAMILY 5.10	GO:0006857,GO:0016020,GO:0022857,GO:0042937,GO:0042938,GO:0055085,GO:0071916	PF00854 (POT family)	IPR000109 (Proton-dependent oligopeptide transporter family), IPR018456 (PTR2 family proton/oligopeptide symporter, conserved site), IPR036259 (MFS transporter superfamily)	AT1G22540.1 Major facilitator superfamily protein
Shi008081.1	Major facilitator superfamily protein				AT1G35430.1 transmembrane protein
Shi008082.1	Transmembrane 9 superfamily member	GO:0016021	PF02990 (Endomembrane protein 70)	IPR004240 (Nonaspanin (TM9SF))	AT1G10950.1 transmembrane nine 1
Shi008083.1	DUF4149 domain-containing protein		PF13664 (Domain of unknown function (DUF4149))	IPR025423 (Domain of unknown function DUF4149)	AT1G22600.1 Late embryogenesis abundant protein (LEA) family protein
Shi008084.1	BHLH domain-containing protein
Shi008085.1	Patellin-3			IPR036273 (CRAL/TRIO, N-terminal domain superfamily), IPR036865 (CRAL-TRIO lipid binding domain superfamily)	AT1G72160.1 Sec14p-like phosphatidylinositol transfer family protein
Shi008086.1	Unknown protein
Shi008087.1	V-type proton ATPase subunit G	GO:0016471,GO:0042626,GO:1902600	PF03179 (Vacuolar (H+)-ATPase G subunit)	IPR005124 (Vacuolar (H+)-ATPase G subunit), IPR028987 (F-type ATP synthase subunit B-like, membrane domain superfamily)	AT3G01390.1 vacuolar membrane ATPase 10
Shi008088.1	SPla/RYanodine receptor (SPRY) domain-containing protein	GO:0005515	PF00622 (SPRY domain), PF10607 (CTLH/CRA C-terminal to LisH motif domain)	IPR001870 (B30.2/SPRY domain), IPR003877 (SPRY domain), IPR006594 (LIS1 homology motif), IPR006595 (CTLH, C-terminal LisH motif), IPR013144 (CRA domain), IPR013320 (Concanavalin A-like lectin/glucanase domain superfamily), IPR024964 (CTLH/CRA C-terminal to LisH motif domain), IPR043136 (B30.2/SPRY domain superfamily)	AT1G35470.2 SPla/RYanodine receptor (SPRY) domain-containing protein
Shi008089.1	Basic-leucine zipper (bZIP) transcription factor family protein	GO:0003700,GO:0006355		IPR004827 (Basic-leucine zipper domain), IPR044797 (Uncharacterized protein At4g06598-like)	AT1G35490.1 bZIP family transcription factor
Shi008090.1	Gibberellin 20 oxidase 2		PF03171 (2OG-Fe(II) oxygenase superfamily), PF14226 (non-haem dioxygenase in morphine synthesis N-terminal)	IPR005123 (Oxoglutarate/iron-dependent dioxygenase), IPR026992 (Non-haem dioxygenase N-terminal domain), IPR027443 (Isopenicillin N synthase-like superfamily)	AT5G51810.1 gibberellin 20 oxidase 2
Shi008091.1	ATP-dependent DNA helicase MPH1	GO:0003677,GO:0005524,GO:0006281,GO:0016787,GO:0043138	PF00271 (Helicase conserved C-terminal domain), PF04851 (Type III restriction enzyme, res subunit)	IPR001650 (Helicase, C-terminal), IPR014001 (Helicase superfamily 1/2, ATP-binding domain), IPR027417 (P-loop containing nucleoside triphosphate hydrolase), IPR039686 (FANCM/Mph1-like)	AT1G35530.3 DEAD/DEAH box RNA helicase family protein
Shi008092.1	ATP-dependent DNA helicase MPH1	GO:0003677,GO:0005524,GO:0006281,GO:0016787,GO:0043138	PF00271 (Helicase conserved C-terminal domain), PF04851 (Type III restriction enzyme, res subunit)	IPR001650 (Helicase, C-terminal), IPR014001 (Helicase superfamily 1/2, ATP-binding domain), IPR027417 (P-loop containing nucleoside triphosphate hydrolase), IPR039686 (FANCM/Mph1-like)	AT1G35530.3 DEAD/DEAH box RNA helicase family protein
Shi008093.1	Unknown protein
Shi008094.1	TCP family transcription factor	GO:0003700	PF03634 (TCP family transcription factor)	IPR005333 (Transcription factor, TCP), IPR017887 (Transcription factor TCP subgroup)	AT1G58100.1 TCP family transcription factor
Shi008095.1	alkaline/neutral invertase	GO:0005975,GO:0033926	PF12899 (Alkaline and neutral invertase)	IPR008928 (Six-hairpin glycosidase superfamily), IPR012341 (Six-hairpin glycosidase-like superfamily), IPR024746 (Glycosyl hydrolase family 100)	AT4G09510.1 cytosolic invertase 2
Shi008096.1	Unknown protein
Shi008097.1	importin-5	GO:0006606		IPR011989 (Armadillo-like helical), IPR016024 (Armadillo-type fold), IPR040122 (Importin beta family)	AT5G19820.1 ARM repeat superfamily protein
Shi008098.1	F-box domain-containing protein	GO:0005515	PF00646 (F-box domain)	IPR001810 (F-box domain), IPR032675 (Leucine-rich repeat domain superfamily), IPR036047 (F-box-like domain superfamily)	AT4G00160.1 F-box/RNI-like/FBD-like domains-containing protein
Shi008099.1	Leucine-rich receptor-like protein kinase family protein	GO:0004672,GO:0005515,GO:0005524,GO:0006468	PF00069 (Protein kinase domain), PF08263 (Leucine rich repeat N-terminal domain), PF13855 (Leucine rich repeat)	IPR000719 (Protein kinase domain), IPR001611 (Leucine-rich repeat), IPR008271 (Serine/threonine-protein kinase, active site), IPR011009 (Protein kinase-like domain superfamily), IPR013210 (Leucine-rich repeat-containing N-terminal, plant-type), IPR017441 (Protein kinase, ATP binding site), IPR032675 (Leucine-rich repeat domain superfamily)	AT1G72180.1 Leucine-rich receptor-like protein kinase family protein
Shi008100.1	Protein kinase domain-containing protein	GO:0004672,GO:0004674,GO:0005524,GO:0006468	PF00069 (Protein kinase domain)	IPR000719 (Protein kinase domain), IPR008271 (Serine/threonine-protein kinase, active site), IPR009091 (Regulator of chromosome condensation 1/beta-lactamase-inhibitor protein II), IPR011009 (Protein kinase-like domain superfamily), IPR017441 (Protein kinase, ATP binding site), IPR044815 (Serine/threonine-protein kinase-like protein CCR3/CCR4)	AT5G47850.1 CRINKLY4 related 4
Shi008101.1	ATP:AMP phosphotransferase	GO:0004017,GO:0005524,GO:0006139,GO:0016776,GO:0019205	PF00406 (Adenylate kinase)	IPR000850 (Adenylate kinase/UMP-CMP kinase), IPR027417 (P-loop containing nucleoside triphosphate hydrolase), IPR033690 (Adenylate kinase, conserved site)	AT5G47840.1 adenosine monophosphate kinase
Shi008102.1	Type 1 phosphatases regulator ypi1	GO:0004865,GO:0032515	PF07491 (Protein phosphatase inhibitor)	IPR011107 (Type 1 protein phosphatase inhibitor)	AT2G31305.1 inhibitor-3
Shi008103.1	Eugenol synthase 1		PF05368 (NmrA-like family)	IPR008030 (NmrA-like domain), IPR036291 (NAD(P)-binding domain superfamily)	AT1G75280.1 NmrA-like negative transcriptional regulator family protein
Shi008104.1	Unknown protein
Shi008105.1	Heat shock protein 70	GO:0005524,GO:0006457,GO:0016887,GO:0051082	PF00012 (Hsp70 protein)	IPR013126 (Heat shock protein 70 family), IPR018181 (Heat shock protein 70, conserved site), IPR029047 (Heat shock protein 70kD, peptide-binding domain superfamily), IPR029048 (Heat shock protein 70kD, C-terminal domain superfamily), IPR043129 (ATPase, nucleotide binding domain)	AT4G24280.1 chloroplast heat shock protein 70-1
Shi008106.1	N-acetyltransferase domain-containing protein	GO:0008080	PF00583 (Acetyltransferase (GNAT) family)	IPR000182 (GNAT domain), IPR016181 (Acyl-CoA N-acyltransferase)	AT1G72030.1 Acyl-CoA N-acyltransferases (NAT) superfamily protein
Shi008107.1	Pre-mRNA-splicing factor CWC22 homolog	GO:0003723,GO:0005515	PF02847 (MA3 domain), PF02854 (MIF4G domain)	IPR003890 (MIF4G-like, type 3), IPR003891 (Initiation factor eIF-4 gamma, MA3), IPR016021 (MIF4G-like domain superfamily), IPR016024 (Armadillo-type fold)	AT1G80930.1 MIF4G domain-containing protein / MA3 domain-containing protein
Shi008108.1	N-acetyltransferase domain-containing protein	GO:0008080	PF00583 (Acetyltransferase (GNAT) family)	IPR000182 (GNAT domain), IPR016181 (Acyl-CoA N-acyltransferase)	AT1G72030.1 Acyl-CoA N-acyltransferases (NAT) superfamily protein
Shi008109.1	F-box/RNI-like superfamily protein	GO:0005515		IPR036047 (F-box-like domain superfamily)	AT5G38386.1 F-box/RNI-like superfamily protein
Shi008110.1	Pentatricopeptide repeat protein	GO:0005515	PF01535 (PPR repeat), PF13041 (PPR repeat family)	IPR002885 (Pentatricopeptide repeat), IPR011990 (Tetratricopeptide-like helical domain superfamily)	AT1G17630.1 Pentatricopeptide repeat (PPR-like) superfamily protein
Shi008111.1	DNA repair protein XRCC2 homolog	GO:0000724,GO:0003677,GO:0005524,GO:0005657,GO:0006281,GO:0008094,GO:0033063		IPR020588 (DNA recombination and repair protein RecA-like, ATP-binding domain), IPR027417 (P-loop containing nucleoside triphosphate hydrolase), IPR030547 (DNA repair protein XRCC2)	AT5G64520.5 homolog of X-ray repair cross complementing 2 (XRCC2)
Shi008112.1	Receptor homology region, transmembrane domain- and RING domain-containing protein 2		PF13639 (Ring finger domain)	IPR001841 (Zinc finger, RING-type), IPR013083 (Zinc finger, RING/FYVE/PHD-type), IPR044744 (ZNRF4 /RNF13/RNF167, PA domain)	AT1G71980.1 Protease-associated (PA) RING/U-box zinc finger family protein
Shi008113.1	F-box domain-containing protein
Shi008114.1	F-box family protein	GO:0005515	PF00646 (F-box domain)	IPR001810 (F-box domain), IPR036047 (F-box-like domain superfamily)	AT1G51370.1 F-box/RNI-like/FBD-like domains-containing protein
Shi008115.1	Coatomer subunit gamma			IPR011989 (Armadillo-like helical), IPR016024 (Armadillo-type fold), IPR017106 (Coatomer gamma subunit)	AT4G34450.1 coatomer gamma-2 subunit%2C putative / gamma-2 coat protein%2C putative / gamma-2 COP
Shi008116.1	Unknown protein		PF03087 (Arabidopsis protein of unknown function)	IPR004320 (Protein of unknown function DUF241, plant)
Shi008117.1	DUF241 domain protein%2C putative (DUF241)		PF03087 (Arabidopsis protein of unknown function)	IPR004320 (Protein of unknown function DUF241, plant)	AT4G35690.1 hypothetical protein (DUF241)
Shi008118.1	Alcohol dehydrogenase		PF00107 (Zinc-binding dehydrogenase), PF08240 (Alcohol dehydrogenase GroES-like domain)	IPR011032 (GroES-like superfamily), IPR013149 (Alcohol dehydrogenase, C-terminal), IPR013154 (Alcohol dehydrogenase, N-terminal), IPR036291 (NAD(P)-binding domain superfamily)	AT5G42250.1 Zinc-binding alcohol dehydrogenase family protein
Shi008119.1	Ubiquitin-like domain-containing protein	GO:0005515	PF00240 (Ubiquitin family)	IPR000626 (Ubiquitin-like domain), IPR029071 (Ubiquitin-like domain superfamily)	AT5G42220.1 Ubiquitin-like superfamily protein
Shi008120.1	Serine/arginine repetitive matrix protein				AT1G20430.1 hypothetical protein
Shi008121.1	Monocopper oxidase-like protein SKU5	GO:0005507,GO:0016491	PF00394 (Multicopper oxidase), PF07731 (Multicopper oxidase), PF07732 (Multicopper oxidase)	IPR001117 (Multicopper oxidase, type 1), IPR008972 (Cupredoxin), IPR011706 (Multicopper oxidase, C-terminal), IPR011707 (Multicopper oxidase, N-termianl), IPR045087 (Multicopper oxidase)	AT1G76160.1 SKU5 similar 5
Shi008122.1	Prolyl endopeptidase	GO:0004252,GO:0006508,GO:0008236	PF00326 (Prolyl oligopeptidase family), PF02897 (Prolyl oligopeptidase, N-terminal beta-propeller domain)	IPR001375 (Peptidase S9, prolyl oligopeptidase, catalytic domain), IPR002470 (Peptidase S9A, prolyl oligopeptidase), IPR002471 (Peptidase S9, serine active site), IPR023302 (Peptidase S9A, N-terminal domain), IPR029058 (Alpha/Beta hydrolase fold)	AT1G76140.1 Prolyl oligopeptidase family protein
Shi008123.1	Alpha-amylase	GO:0003824,GO:0004556,GO:0005509,GO:0005975,GO:0043169	PF00128 (Alpha amylase, catalytic domain), PF07821 (Alpha-amylase C-terminal beta-sheet domain)	IPR006046 (Alpha amylase), IPR006047 (Glycosyl hydrolase, family 13, catalytic domain), IPR012850 (Alpha-amylase, C-terminal beta-sheet), IPR013780 (Glycosyl hydrolase, all-beta), IPR017853 (Glycoside hydrolase superfamily)	AT1G76130.1 alpha-amylase-like 2
Shi008124.1	Pseudouridine synthase family protein	GO:0001522,GO:0003723,GO:0009451,GO:0009982,GO:0031119	PF01416 (tRNA pseudouridine synthase)	IPR001406 (Pseudouridine synthase I, TruA), IPR020094 (Pseudouridine synthase TruA/RsuA/RluB/E/F, N-terminal), IPR020095 (Pseudouridine synthase I, TruA, C-terminal), IPR020097 (Pseudouridine synthase I, TruA, alpha/beta domain), IPR020103 (Pseudouridine synthase, catalytic domain superfamily)	AT1G20370.1 Pseudouridine synthase family protein
Shi008125.1	High mobility group B protein like	GO:0003677	PF00505 (HMG (high mobility group) box), PF01388 (ARID/BRIGHT DNA binding domain)	IPR001606 (ARID DNA-binding domain), IPR009071 (High mobility group box domain), IPR036431 (ARID DNA-binding domain superfamily), IPR036910 (High mobility group box domain superfamily)	AT1G76110.1 HMG (high mobility group) box protein with ARID/BRIGHT DNA-binding domain-containing protein
Shi008126.1	U11/U12 small nuclear ribonucleoprotein 25 kDa protein	GO:0000398,GO:0005515,GO:0005689	PF18036 (Ubiquitin-like domain)	IPR000626 (Ubiquitin-like domain), IPR029071 (Ubiquitin-like domain superfamily), IPR039690 (U11/U12 small nuclear ribonucleoprotein 25kDa protein), IPR040610 (SNRNP25, ubiquitin-like domain)	AT3G07860.1 Ubiquitin-like superfamily protein
Shi008127.1	Ribosomal protein L24e family protein		PF01246 (Ribosomal protein L24e)	IPR000988 (Ribosomal protein L24e-related), IPR011017 (TRASH domain), IPR023442 (Ribosomal protein L24e, conserved site), IPR038630 (Ribosomal protein L24e/L24 superfamily)	AT2G44860.1 Ribosomal protein L24e family protein
Shi008128.1	Protein kinase	GO:0004672,GO:0005524,GO:0006468	PF07714 (Protein tyrosine and serine/threonine kinase)	IPR000719 (Protein kinase domain), IPR002912 (ACT domain), IPR008271 (Serine/threonine-protein kinase, active site), IPR011009 (Protein kinase-like domain superfamily)	AT4G38470.1 ACT-like protein tyrosine kinase family protein
Shi008129.1	DNL-type domain-containing protein	GO:0008270	PF05180 (DNL zinc finger)	IPR007853 (Zinc finger, DNL-type), IPR024158 (Mitochondrial import protein TIM15)	AT5G27280.1 Zim17-type zinc finger protein
Shi008130.1	Plastocyanin	GO:0005507,GO:0009055	PF00127 (Copper binding proteins, plastocyanin/azurin family)	IPR000923 (Blue (type 1) copper domain), IPR001235 (Blue (type 1) copper protein, plastocyanin-type), IPR008972 (Cupredoxin), IPR028871 (Blue (type 1) copper protein, binding site)	AT1G20340.1 Cupredoxin superfamily protein
Shi008131.1	Phospholipase D	GO:0003824,GO:0004630,GO:0005509,GO:0016020,GO:0046470	PF00168 (C2 domain), PF00614 (Phospholipase D Active site motif), PF12357 (Phospholipase D C terminal), PF13091 (PLD-like domain)	IPR000008 (C2 domain), IPR001736 (Phospholipase D/Transphosphatidylase), IPR015679 (Phospholipase D family), IPR024632 (Phospholipase D, C-terminal), IPR025202 (Phospholipase D-like domain), IPR035892 (C2 domain superfamily)	AT4G35790.2 phospholipase D delta
Shi008132.1	O-methyltransferase family protein	GO:0008168,GO:0008171	PF00891 (O-methyltransferase domain)	IPR001077 (O-methyltransferase domain), IPR016461 (O-methyltransferase COMT-type), IPR029063 (S-adenosyl-L-methionine-dependent methyltransferase), IPR036388 (Winged helix-like DNA-binding domain superfamily)	AT4G35160.1 O-methyltransferase family protein
Shi008133.1	O-methyltransferase family protein	GO:0008168,GO:0008171,GO:0046983	PF00891 (O-methyltransferase domain), PF08100 (Dimerisation domain)	IPR001077 (O-methyltransferase domain), IPR012967 (Plant methyltransferase dimerisation), IPR016461 (O-methyltransferase COMT-type), IPR029063 (S-adenosyl-L-methionine-dependent methyltransferase), IPR036388 (Winged helix-like DNA-binding domain superfamily), IPR036390 (Winged helix DNA-binding domain superfamily)	AT4G35160.1 O-methyltransferase family protein
Shi008134.1	Thioredoxin-like protein CDSP32	GO:0016671	PF00085 (Thioredoxin)	IPR013766 (Thioredoxin domain), IPR036249 (Thioredoxin-like superfamily), IPR044192 (Thioredoxin-like protein CDSP32)	AT1G76080.1 chloroplastic drought-induced stress protein of 32 kD
Shi008135.1	LYR family of Fe/S cluster biogenesis protein		PF05347 (Complex 1 protein (LYR family))	IPR008011 (Complex 1 LYR protein)	AT1G76065.1 LYR family of Fe/S cluster biogenesis protein
Shi008136.1	Pentatricopeptide repeat-containing protein, mitochondrial	GO:0005515	PF13041 (PPR repeat family)	IPR002885 (Pentatricopeptide repeat), IPR011990 (Tetratricopeptide-like helical domain superfamily)	AT1G20300.1 Pentatricopeptide repeat (PPR) superfamily protein
Shi008137.1	2-oxoglutarate (2OG) and Fe(II)-dependent oxygenase superfamily protein	GO:0005506,GO:0016705,GO:0031418	PF13640 (2OG-Fe(II) oxygenase superfamily)	IPR005123 (Oxoglutarate/iron-dependent dioxygenase), IPR045054 (Prolyl 4-hydroxylase)	AT1G20270.1 2-oxoglutarate (2OG) and Fe(II)-dependent oxygenase superfamily protein
Shi008138.1	2-oxoglutarate (2OG) and Fe(II)-dependent oxygenase superfamily protein	GO:0005506,GO:0016705,GO:0031418	PF13640 (2OG-Fe(II) oxygenase superfamily)	IPR005123 (Oxoglutarate/iron-dependent dioxygenase), IPR045054 (Prolyl 4-hydroxylase)	AT1G20270.1 2-oxoglutarate (2OG) and Fe(II)-dependent oxygenase superfamily protein
Shi008139.1	2-oxoglutarate (2OG) and Fe(II)-dependent oxygenase superfamily protein	GO:0005506,GO:0016705,GO:0031418	PF13640 (2OG-Fe(II) oxygenase superfamily)	IPR005123 (Oxoglutarate/iron-dependent dioxygenase), IPR045054 (Prolyl 4-hydroxylase)	AT1G20270.1 2-oxoglutarate (2OG) and Fe(II)-dependent oxygenase superfamily protein
Shi008140.1	Pseudouridine synthase family protein	GO:0001522,GO:0003723,GO:0009451,GO:0009982	PF00849 (RNA pseudouridylate synthase), PF01479 (S4 domain)	IPR002942 (RNA-binding S4 domain), IPR006145 (Pseudouridine synthase, RsuA/RluA-like), IPR006224 (Pseudouridine synthase, RluC/RluD, conserved site), IPR006225 (Pseudouridine synthase, RluC/RluD), IPR020103 (Pseudouridine synthase, catalytic domain superfamily), IPR036986 (RNA-binding S4 domain superfamily)	AT1G76050.2 Pseudouridine synthase family protein
Shi008141.1	Unknown protein
Shi008142.1	Unknown protein
Shi008143.1	cinnamyl-alcohol dehydrogenase	GO:0008270,GO:0016491	PF00107 (Zinc-binding dehydrogenase), PF08240 (Alcohol dehydrogenase GroES-like domain)	IPR002328 (Alcohol dehydrogenase, zinc-type, conserved site), IPR011032 (GroES-like superfamily), IPR013149 (Alcohol dehydrogenase, C-terminal), IPR013154 (Alcohol dehydrogenase, N-terminal), IPR020843 (Polyketide synthase, enoylreductase domain), IPR036291 (NAD(P)-binding domain superfamily)	AT4G37990.1 cinnamyl alcohol dehydrogenase 8
Shi008144.1	Coatomer subunit gamma			IPR011989 (Armadillo-like helical), IPR016024 (Armadillo-type fold), IPR017106 (Coatomer gamma subunit)	AT4G34450.1 coatomer gamma-2 subunit%2C putative / gamma-2 coat protein%2C putative / gamma-2 COP
Shi008145.1	RING-type domain-containing protein		PF13639 (Ring finger domain)	IPR001841 (Zinc finger, RING-type), IPR013083 (Zinc finger, RING/FYVE/PHD-type)	AT1G72220.1 RING/U-box superfamily protein
Shi008146.1	Thioredoxin-like_fold domain-containing protein			IPR036249 (Thioredoxin-like superfamily)	AT1G76020.1 Thioredoxin superfamily protein
Shi008147.1	Alba domain-containing protein	GO:0003676	PF01918 (Alba)	IPR002775 (DNA/RNA-binding protein Alba-like), IPR036882 (Alba-like domain superfamily)	AT1G20220.1 Alba DNA/RNA-binding protein
Shi008148.1	Expansin	GO:0005576,GO:0009664	PF01357 (Expansin C-terminal domain), PF03330 (Lytic transglycolase)	IPR007117 (Expansin, cellulose-binding-like domain), IPR007118 (Expansin/Lol pI), IPR009009 (RlpA-like protein, double-psi beta-barrel domain), IPR036749 (Expansin, cellulose-binding-like domain superfamily), IPR036908 (RlpA-like domain superfamily)	AT1G20190.1 expansin 11
Shi008149.1	Actin-binding transcription modulator		PF01597 (Glycine cleavage H-protein)	IPR011053 (Single hybrid motif), IPR033753 (Glycine cleavage system H-protein/Simiate), IPR039169 (Protein Abitram)	AT1G75980.1 Single hybrid motif superfamily protein
Shi008150.1	UPF0496 protein At1g20180		PF05055 (Protein of unknown function (DUF677))	IPR007749 (Protein of unknown function DUF677)	AT1G20180.1 transmembrane protein (DUF677)
Shi008151.1	cinnamyl-alcohol dehydrogenase	GO:0008270,GO:0016491	PF00107 (Zinc-binding dehydrogenase), PF08240 (Alcohol dehydrogenase GroES-like domain)	IPR002328 (Alcohol dehydrogenase, zinc-type, conserved site), IPR011032 (GroES-like superfamily), IPR013149 (Alcohol dehydrogenase, C-terminal), IPR013154 (Alcohol dehydrogenase, N-terminal), IPR020843 (Polyketide synthase, enoylreductase domain), IPR036291 (NAD(P)-binding domain superfamily)	AT4G39330.1 cinnamyl alcohol dehydrogenase 9
Shi008152.1	Subtilisin-type protease	GO:0004252,GO:0006508,GO:0008236	PF00082 (Subtilase family), PF02225 (PA domain), PF05922 (Peptidase inhibitor I9), PF17766 (Fibronectin type-III domain)	IPR000209 (Peptidase S8/S53 domain), IPR003137 (PA domain), IPR010259 (Peptidase S8 propeptide/proteinase inhibitor I9), IPR015500 (Peptidase S8, subtilisin-related), IPR022398 (Peptidase S8, subtilisin, His-active site), IPR023828 (Peptidase S8, subtilisin, Ser-active site), IPR036852 (Peptidase S8/S53 domain superfamily), IPR037045 (Peptidase S8 propeptide/proteinase inhibitor I9 superfamily), …	AT1G20160.1 Subtilisin-like serine endopeptidase family protein
Shi008153.1	SKP1-like protein	GO:0006511	PF01466 (Skp1 family, dimerisation domain), PF03931 (Skp1 family, tetramerisation domain)	IPR001232 (S-phase kinase-associated protein 1-like), IPR011333 (SKP1/BTB/POZ domain superfamily), IPR016072 (SKP1 component, dimerisation), IPR016073 (SKP1 component, POZ domain), IPR036296 (SKP1-like, dimerisation domain superfamily)	AT5G42190.1 E3 ubiquitin ligase SCF complex subunit SKP1/ASK1 family protein
Shi008154.1	PLAC8 family protein	GO:0007166	PF04749 (PLAC8 family)	IPR006461 (PLAC8 motif-containing protein), IPR036537 (Adaptor protein Cbl, N-terminal domain superfamily)	AT4G35920.1 PLAC8 family protein
Shi008155.1	Importin N-terminal domain-containing protein	GO:0006886,GO:0031267	PF03810 (Importin-beta N-terminal domain)	IPR001494 (Importin-beta, N-terminal domain), IPR011989 (Armadillo-like helical), IPR016024 (Armadillo-type fold)	AT2G31660.1 ARM repeat superfamily protein
Shi008156.1	GDSL esterase/lipase	GO:0006629,GO:0016298,GO:0016788	PF00657 (GDSL-like Lipase/Acylhydrolase)	IPR001087 (GDSL lipase/esterase), IPR008265 (Lipase, GDSL, active site), IPR036514 (SGNH hydrolase superfamily)	AT1G75880.1 SGNH hydrolase-type esterase superfamily protein
Shi008157.1	GDSL esterase/lipase	GO:0006629,GO:0016298,GO:0016788	PF00657 (GDSL-like Lipase/Acylhydrolase)	IPR001087 (GDSL lipase/esterase), IPR008265 (Lipase, GDSL, active site), IPR036514 (SGNH hydrolase superfamily)	AT5G42170.1 SGNH hydrolase-type esterase superfamily protein
Shi008158.1	GDSL esterase/lipase	GO:0016788	PF00657 (GDSL-like Lipase/Acylhydrolase)	IPR001087 (GDSL lipase/esterase), IPR036514 (SGNH hydrolase superfamily)	AT1G75900.1 GDSL-like Lipase/Acylhydrolase superfamily protein
Shi008159.1	FYVE-type domain-containing protein	GO:0046872	PF01363 (FYVE zinc finger)	IPR000306 (FYVE zinc finger), IPR011011 (Zinc finger, FYVE/PHD-type), IPR013083 (Zinc finger, RING/FYVE/PHD-type), IPR017455 (Zinc finger, FYVE-related)	AT1G20110.1 RING/FYVE/PHD zinc finger superfamily protein
Shi008160.1	Alcohol dehydrogenase	GO:0008270,GO:0016491	PF00107 (Zinc-binding dehydrogenase), PF08240 (Alcohol dehydrogenase GroES-like domain)	IPR002328 (Alcohol dehydrogenase, zinc-type, conserved site), IPR011032 (GroES-like superfamily), IPR013149 (Alcohol dehydrogenase, C-terminal), IPR013154 (Alcohol dehydrogenase, N-terminal), IPR020843 (Polyketide synthase, enoylreductase domain), IPR036291 (NAD(P)-binding domain superfamily)	AT1G77120.1 alcohol dehydrogenase 1
Shi008161.1	Alcohol dehydrogenase	GO:0008270,GO:0016491	PF00107 (Zinc-binding dehydrogenase), PF08240 (Alcohol dehydrogenase GroES-like domain)	IPR002328 (Alcohol dehydrogenase, zinc-type, conserved site), IPR011032 (GroES-like superfamily), IPR013149 (Alcohol dehydrogenase, C-terminal), IPR013154 (Alcohol dehydrogenase, N-terminal), IPR020843 (Polyketide synthase, enoylreductase domain), IPR036291 (NAD(P)-binding domain superfamily)	AT1G77120.1 alcohol dehydrogenase 1
Shi008162.1	DNA ligase 1-like				AT1G75860.1 DNA ligase
Shi008163.1	Vacuolar protein sorting-associated protein 35	GO:0015031,GO:0030906,GO:0042147	PF03635 (Vacuolar protein sorting-associated protein 35)	IPR005378 (Vacuolar protein sorting-associated protein 35), IPR016024 (Armadillo-type fold), IPR042491 (Vacuolar protein sorting-associated protein 35, C-terminal)	AT1G75850.1 VPS35 homolog B
Shi008164.1	Sialyltransferase-like protein 2	GO:0006486,GO:0008373	PF00777 (Glycosyltransferase family 29 (sialyltransferase))	IPR001675 (Glycosyl transferase family 29), IPR038578 (GT29-like superfamiliy)	AT3G48820.1 Glycosyltransferase family 29 (sialyltransferase) family protein
Shi008165.1	V-type ATP synthase beta chain				AT1G20070.1 hypothetical protein
Shi008166.1	Calcium-dependent lipid-binding (CaLB domain) family protein	GO:0008289	PF00168 (C2 domain), PF17047 (Synaptotagmin-like mitochondrial-lipid-binding domain)	IPR000008 (C2 domain), IPR031468 (Synaptotagmin-like mitochondrial-lipid-binding domain), IPR035892 (C2 domain superfamily), IPR045050 (Synaptotagmin, plant)	AT1G20080.1 Calcium-dependent lipid-binding (CaLB domain) family protein
Shi008167.1	TFIIS N-terminal domain-containing protein	GO:0005634	PF08711 (TFIIS helical bundle-like domain)	IPR017923 (Transcription factor IIS, N-terminal), IPR035441 (TFIIS/LEDGF domain superfamily)	AT4G24200.1 Transcription elongation factor (TFIIS) family protein
Shi008168.1	Pre-mRNA-splicing factor CWC22	GO:0003723,GO:0005515	PF02847 (MA3 domain)	IPR003890 (MIF4G-like, type 3), IPR003891 (Initiation factor eIF-4 gamma, MA3), IPR016021 (MIF4G-like domain superfamily), IPR016024 (Armadillo-type fold)	AT1G80930.1 MIF4G domain-containing protein / MA3 domain-containing protein
Shi008169.1	ATP-dependent RNA helicase	GO:0003676,GO:0003724,GO:0005524	PF00270 (DEAD/DEAH box helicase), PF00271 (Helicase conserved C-terminal domain)	IPR000629 (ATP-dependent RNA helicase DEAD-box, conserved site), IPR001650 (Helicase, C-terminal), IPR014001 (Helicase superfamily 1/2, ATP-binding domain), IPR014014 (RNA helicase, DEAD-box type, Q motif), IPR027417 (P-loop containing nucleoside triphosphate hydrolase)	AT4G16630.1 DEA(D/H)-box RNA helicase family protein
Shi008170.1	ATP-dependent RNA helicase	GO:0003676,GO:0003724,GO:0005524	PF00270 (DEAD/DEAH box helicase), PF00271 (Helicase conserved C-terminal domain)	IPR000629 (ATP-dependent RNA helicase DEAD-box, conserved site), IPR001650 (Helicase, C-terminal), IPR014001 (Helicase superfamily 1/2, ATP-binding domain), IPR014014 (RNA helicase, DEAD-box type, Q motif), IPR027417 (P-loop containing nucleoside triphosphate hydrolase)	AT4G16630.1 DEA(D/H)-box RNA helicase family protein
Shi008171.1	UPF0307 protein		PF04751 (Protein of unknown function (DUF615))	IPR006839 (Ribosome-associated, YjgA), IPR023153 (PSPTO4464-like domain superfamily)	AT4G24175.1 kinesin-like protein
Shi008172.1	Pathogenesis-related thaumatin superfamily protein		PF00314 (Thaumatin family)	IPR001938 (Thaumatin family), IPR017949 (Thaumatin, conserved site), IPR037176 (Osmotin/thaumatin-like superfamily)	AT1G20030.2 Pathogenesis-related thaumatin superfamily protein
Shi008173.1	Pathogenesis-related thaumatin superfamily protein		PF00314 (Thaumatin family)	IPR001938 (Thaumatin family), IPR017949 (Thaumatin, conserved site), IPR037176 (Osmotin/thaumatin-like superfamily)	AT1G20030.2 Pathogenesis-related thaumatin superfamily protein
Shi008174.1	Homeobox-leucine zipper family protein /lipid-binding START domain-containing protein				AT1G75810.1 transmembrane protein
Shi008175.1	Chaperone protein DnaJ		PF00226 (DnaJ domain)	IPR001623 (DnaJ domain), IPR018253 (DnaJ domain, conserved site), IPR036869 (Chaperone J-domain superfamily)	AT2G17880.1 Chaperone DnaJ-domain superfamily protein
Shi008176.1	elongation factor G%2C putative (DUF668)	GO:0045927	PF05003 (Protein of unknown function (DUF668)), PF11961 (Domain of unknown function (DUF3475))	IPR007700 (Domain of unknown function DUF668), IPR021864 (Domain of unknown function DUF3475), IPR045021 (Protein PSK SIMULATOR)	AT1G30755.1 elongation factor G%2C putative (DUF668)
Shi008177.1	BRCA1-A complex subunit BRE-like protein	GO:0070531,GO:0070552	PF06113 (Brain and reproductive organ-expressed protein (BRE))	IPR010358 (BRCA1-A complex subunit BRE)	AT5G42470.1 BRCA1-A complex subunit BRE-like protein
Shi008178.1	Tubulin beta chain	GO:0000166,GO:0003924,GO:0004812,GO:0004814,GO:0005200,GO:0005524,GO:0005525,GO:0005737,GO:0005874,GO:0006418,GO:0006420,GO:0007017	PF00091 (Tubulin/FtsZ family, GTPase domain), PF00750 (tRNA synthetases class I (R)), PF03485 (Arginyl tRNA synthetase N terminal domain), PF03953 (Tubulin C-terminal domain), PF05746 (DALR anticodon binding domain)	IPR000217 (Tubulin), IPR001278 (Arginine-tRNA ligase), IPR001412 (Aminoacyl-tRNA synthetase, class I, conserved site), IPR003008 (Tubulin/FtsZ, GTPase domain), IPR005148 (Arginyl tRNA synthetase N-terminal domain), IPR008280 (Tubulin/FtsZ, C-terminal), IPR008909 (DALR anticodon binding), IPR009080 (Aminoacyl-tRNA synthetase, class Ia, anticodon-binding), IPR014729 (Rossmann-like alpha/beta/alpha …	AT4G26300.1 Arginyl-tRNA synthetase%2C class Ic
Shi008179.1	UPF0329 protein ECU05_1680/ECU11_0050 isoform X2				AT1G19990.1 nucleolin
Shi008180.1	transmembrane protein				AT2G21180.1 transmembrane protein
Shi008181.1	Flavanone 3-hydroxylase 2		PF03171 (2OG-Fe(II) oxygenase superfamily), PF14226 (non-haem dioxygenase in morphine synthesis N-terminal)	IPR005123 (Oxoglutarate/iron-dependent dioxygenase), IPR026992 (Non-haem dioxygenase N-terminal domain), IPR027443 (Isopenicillin N synthase-like superfamily)	AT3G51240.1 flavanone 3-hydroxylase
Shi008182.1	Cytomatrix family protein				AT1G19980.1 cytomatrix protein-like protein
Shi008183.1	alkaline/neutral invertase	GO:0005975,GO:0033926	PF12899 (Alkaline and neutral invertase)	IPR008928 (Six-hairpin glycosidase superfamily), IPR012341 (Six-hairpin glycosidase-like superfamily), IPR024746 (Glycosyl hydrolase family 100)	AT4G34860.1 Plant neutral invertase family protein
Shi008184.1	DNA gyrase subunit B			IPR040305 (At1g75730-like)
Shi008185.1	Transmembrane protein 19	GO:0016021	PF01940 (Integral membrane protein DUF92)	IPR002794 (Protein of unknown function DUF92, TMEM19)	AT5G19930.1 integral membrane protein (Protein of unknown function DUF92%2C transmembrane)
Shi008186.1	Web family protein				AT1G75720.1 WEB family protein (DUF827)
Shi008187.1	WEB family protein
Shi008188.1	tRNA (adenine(58)-N(1))-methyltransferase non-catalytic subunit TRM6	GO:0030488,GO:0031515	PF04189 (Gcd10p family)	IPR017423 (tRNA (adenine(58)-N(1))-methyltransferase non-catalytic subunit TRM6)	AT2G45730.1 eukaryotic initiation factor 3 gamma subunit family protein
Shi008189.1	Laccase	GO:0005507,GO:0016491	PF00394 (Multicopper oxidase), PF07731 (Multicopper oxidase), PF07732 (Multicopper oxidase)	IPR001117 (Multicopper oxidase, type 1), IPR008972 (Cupredoxin), IPR011706 (Multicopper oxidase, C-terminal), IPR011707 (Multicopper oxidase, N-termianl), IPR045087 (Multicopper oxidase)	AT2G40370.1 laccase 5
Shi008190.1	HVA22-like protein		PF03134 (TB2/DP1, HVA22 family)	IPR004345 (TB2/DP1/HVA22-related protein)	AT5G42560.1 Abscisic acid-responsive (TB2/DP1%2C HVA22) family protein
Shi008191.1	Protein SPA, chloroplastic		PF17302 (Family of unknown function (DUF5351))	IPR035272 (Protein of unknown function DUF5351), IPR036410 (Heat shock protein DnaJ, cysteine-rich domain superfamily)	AT1G75690.1 DnaJ/Hsp40 cysteine-rich domain superfamily protein
Shi008192.1	SAUR-like auxin-responsive protein family	GO:0009733	PF02519 (Auxin responsive protein)	IPR003676 (Small auxin-up RNA)	AT1G75580.1 SAUR-like auxin-responsive protein family
Shi008193.1	Filament-like plant protein		PF05911 (Filament-like plant protein, long coiled-coil)	IPR008587 (Filament-like plant protein)	AT1G19835.1 filament-like protein (DUF869)
Shi008194.1	ENDO3c domain-containing protein	GO:0003824,GO:0006281,GO:0006284	PF00730 (HhH-GPD superfamily base excision DNA repair protein)	IPR003265 (HhH-GPD domain), IPR011257 (DNA glycosylase), IPR023170 (Helix-hairpin-helix, base-excision DNA repair, C-terminal)	AT3G47830.1 DNA glycosylase superfamily protein
Shi008195.1	S-adenosyl-L-methionine-dependent methyltransferases superfamily protein				AT3G27230.1 S-adenosyl-L-methionine-dependent methyltransferases superfamily protein
Shi008196.1	S-adenosyl-L-methionine-dependent methyltransferases superfamily protein	GO:0008168	PF03141 (Putative S-adenosyl-L-methionine-dependent methyltransferase)	IPR004159 (Putative S-adenosyl-L-methionine-dependent methyltransferase), IPR029063 (S-adenosyl-L-methionine-dependent methyltransferase)	AT3G27230.1 S-adenosyl-L-methionine-dependent methyltransferases superfamily protein
Shi008197.1	Pentatricopeptide repeat protein	GO:0005515,GO:0008270	PF01535 (PPR repeat), PF13041 (PPR repeat family), PF13812 (Pentatricopeptide repeat domain), PF14432 (DYW family of nucleic acid deaminases)	IPR002885 (Pentatricopeptide repeat), IPR011990 (Tetratricopeptide-like helical domain superfamily), IPR032867 (DYW domain)	AT1G19720.1 Pentatricopeptide repeat (PPR-like) superfamily protein
Shi008198.1	maternal effect embryo arrest protein				AT3G07510.1 maternal effect embryo arrest protein
Shi008199.1	maternal effect embryo arrest protein				AT3G07510.1 maternal effect embryo arrest protein
Shi008200.1	Zinc finger CCCH domain-containing protein	GO:0046872		IPR000571 (Zinc finger, CCCH-type)	AT1G19860.1 Zinc finger C-x8-C-x5-C-x3-H type family protein
Shi008201.1	IQ domain-containing protein	GO:0005515	PF00612 (IQ calmodulin-binding motif), PF13178 (Protein of unknown function (DUF4005))	IPR000048 (IQ motif, EF-hand binding site), IPR025064 (Domain of unknown function DUF4005)	AT1G19870.1 IQ-domain 32
Shi008202.1	Regulator of chromosome condensation (RCC1) family protein		PF00415 (Regulator of chromosome condensation (RCC1) repeat)	IPR000408 (Regulator of chromosome condensation, RCC1), IPR009091 (Regulator of chromosome condensation 1/beta-lactamase-inhibitor protein II), IPR028641 (Protein RCC2)	AT1G19880.1 Regulator of chromosome condensation (RCC1) family protein
Shi008203.1	Cell growth defect factor 2	GO:0016020,GO:0016021	PF00892 (EamA-like transporter family)	IPR000620 (EamA domain), IPR039632 (Transmembrane protein 42)	AT1G30845.1 cell growth defect protein
Shi008204.1	Lysine-specific histone demethylase 1 homolog 3	GO:0005515,GO:0016491	PF01593 (Flavin containing amine oxidoreductase), PF04433 (SWIRM domain)	IPR002937 (Amine oxidase), IPR007526 (SWIRM domain), IPR009057 (Homeobox-like domain superfamily), IPR036188 (FAD/NAD(P)-binding domain superfamily), IPR036388 (Winged helix-like DNA-binding domain superfamily)	AT4G16310.1 LSD1-like 3
Shi008205.1	AB hydrolase-1 domain-containing protein				AT4G24160.1 alpha/beta-Hydrolases superfamily protein
Shi008206.1	SWIM-type domain-containing protein	GO:0008270	PF03108 (MuDR family transposase), PF04434 (SWIM zinc finger), PF10551 (MULE transposase domain)	IPR004332 (Transposase, MuDR, plant), IPR007527 (Zinc finger, SWIM-type), IPR018289 (MULE transposase domain)	AT1G06740.1 MuDR family transposase
Shi008207.1	Receptor-like protein kinase	GO:0004672,GO:0005515,GO:0005524,GO:0006468	PF00069 (Protein kinase domain), PF00560 (Leucine Rich Repeat), PF08263 (Leucine rich repeat N-terminal domain), PF13855 (Leucine rich repeat)	IPR000719 (Protein kinase domain), IPR001611 (Leucine-rich repeat), IPR003591 (Leucine-rich repeat, typical subtype), IPR008271 (Serine/threonine-protein kinase, active site), IPR011009 (Protein kinase-like domain superfamily), IPR013210 (Leucine-rich repeat-containing N-terminal, plant-type), IPR032675 (Leucine-rich repeat domain superfamily)	AT1G75640.1 Leucine-rich receptor-like protein kinase family protein
Shi008208.1	Protein ACCUMULATION AND REPLICATION OF CHLOROPLASTS 6, chloroplastic		PF13355 (Protein of unknown function (DUF4101))	IPR025344 (Protein ACCUMULATION AND REPLICATION OF CHLOROPLASTS 6-like, IMS domain), IPR036869 (Chaperone J-domain superfamily), IPR044685 (Protein ACCUMULATION AND REPLICATION OF CHLOROPLASTS 6-like)	AT5G42480.1 Chaperone DnaJ-domain superfamily protein
Shi008209.1	ATP binding microtubule motor family protein	GO:0003777,GO:0005524,GO:0007018,GO:0008017,GO:1990939	PF00225 (Kinesin motor domain), PF11995 (Domain of unknown function (DUF3490))	IPR001752 (Kinesin motor domain), IPR019821 (Kinesin motor domain, conserved site), IPR021881 (NPK1-activating kinesin-like protein, C-terminal), IPR027417 (P-loop containing nucleoside triphosphate hydrolase), IPR036961 (Kinesin motor domain superfamily)	AT4G24170.1 ATP binding microtubule motor family protein
Shi008210.1	FHA domain-containing protein	GO:0002151,GO:0005515,GO:0031011,GO:0071339	PF00498 (FHA domain), PF13325 (N-terminal region of micro-spherule protein)	IPR000253 (Forkhead-associated (FHA) domain), IPR008984 (SMAD/FHA domain superfamily), IPR025999 (Microspherule protein, N-terminal domain), IPR037912 (Microspherule protein 1)	AT3G54350.1 Forkhead-associated (FHA) domain-containing protein
Shi008211.1	Coatomer subunit alpha	GO:0005198,GO:0005515,GO:0006886,GO:0016192,GO:0030117,GO:0030126	PF00400 (WD domain, G-beta repeat), PF04053 (Coatomer WD associated region), PF06957 (Coatomer (COPI) alpha subunit C-terminus)	IPR001680 (WD40 repeat), IPR006692 (Coatomer, WD associated region), IPR010714 (Coatomer, alpha subunit, C-terminal), IPR015943 (WD40/YVTN repeat-like-containing domain superfamily), IPR016391 (Coatomer alpha subunit), IPR019775 (WD40 repeat, conserved site), IPR020472 (G-protein beta WD-40 repeat), IPR036322 (WD40-repeat-containing domain superfamily)	AT1G62020.1 Coatomer%2C alpha subunit
Shi008212.1	Protein SHI RELATED SEQUENCE 5		PF05142 (Domain of unknown function (DUF702))	IPR006510 (Zinc finger, lateral root primordium type 1), IPR006511 (SHORT INTERNODES, C-terminal), IPR007818 (SHI protein family)	AT5G66350.1 Lateral root primordium (LRP) protein-like protein
Shi008213.1	GTPase Obg	GO:0003924,GO:0005525	PF01018 (GTP1/OBG), PF01926 (50S ribosome-binding GTPase)	IPR006073 (GTP binding domain), IPR006074 (GTP1/OBG, conserved site), IPR006169 (GTP1/OBG domain), IPR027417 (P-loop containing nucleoside triphosphate hydrolase), IPR036726 (GTP1/OBG domain superfamily), IPR045086 (OBG-type GTPase)	AT5G18570.1 GTP1/OBG family protein
Shi008214.1	glucose-induced degradation protein 8 homolog	GO:0005515	PF10607 (CTLH/CRA C-terminal to LisH motif domain)	IPR006594 (LIS1 homology motif), IPR006595 (CTLH, C-terminal LisH motif), IPR013144 (CRA domain), IPR024964 (CTLH/CRA C-terminal to LisH motif domain)	AT1G06060.1 LisH and RanBPM domains containing protein
Shi008215.1	Nbs-lrr resistance protein	GO:0006952,GO:0043531	PF00931 (NB-ARC domain), PF05659 (Arabidopsis broad-spectrum mildew resistance protein RPW8)	IPR002182 (NB-ARC), IPR008808 (Powdery mildew resistance protein, RPW8 domain), IPR027417 (P-loop containing nucleoside triphosphate hydrolase), IPR032675 (Leucine-rich repeat domain superfamily), IPR036388 (Winged helix-like DNA-binding domain superfamily), IPR042197 (Apoptotic protease-activating factors, helical domain), IPR044974 (Disease resistance protein, plants)	AT4G33300.1 ADR1-like 1
Shi008216.1	Nucleobase-ascorbate transporter like	GO:0016020,GO:0022857,GO:0055085	PF00860 (Permease family)	IPR006043 (Nucleobase cation symporter 2 family)	AT2G26510.1 Xanthine/uracil permease family protein
Shi008217.1	Unknown protein
Shi008218.1	MYB-related transcription factor		PF00249 (Myb-like DNA-binding domain)	IPR001005 (SANT/Myb domain), IPR009057 (Homeobox-like domain superfamily)	AT4G21440.1 MYB-like 102
Shi008219.1	Cyclopropane-fatty-acyl-phospholipid synthase	GO:0016491	PF01593 (Flavin containing amine oxidoreductase), PF02353 (Mycolic acid cyclopropane synthetase)	IPR002937 (Amine oxidase), IPR026669 (Arsenite methyltransferase-like), IPR029063 (S-adenosyl-L-methionine-dependent methyltransferase), IPR036188 (FAD/NAD(P)-binding domain superfamily)	AT3G23530.1 Cyclopropane-fatty-acyl-phospholipid synthase
Shi008220.1	Major allergen Pru ar 1	GO:0004864,GO:0006952,GO:0009738,GO:0010427,GO:0038023	PF00407 (Pathogenesis-related protein Bet v 1 family)	IPR000916 (Bet v I/Major latex protein), IPR023393 (START-like domain superfamily), IPR024949 (Bet v I type allergen)	AT1G24020.1 MLP-like protein 423
Shi008221.1	Major allergen Pru ar 1	GO:0004864,GO:0006952,GO:0009738,GO:0010427,GO:0038023	PF00407 (Pathogenesis-related protein Bet v 1 family)	IPR000916 (Bet v I/Major latex protein), IPR023393 (START-like domain superfamily), IPR024949 (Bet v I type allergen)	AT1G24020.1 MLP-like protein 423
Shi008222.1	Cyclopropane-fatty-acyl-phospholipid synthase	GO:0016491	PF01593 (Flavin containing amine oxidoreductase), PF02353 (Mycolic acid cyclopropane synthetase)	IPR002937 (Amine oxidase), IPR026669 (Arsenite methyltransferase-like), IPR029063 (S-adenosyl-L-methionine-dependent methyltransferase), IPR036188 (FAD/NAD(P)-binding domain superfamily)	AT3G23530.1 Cyclopropane-fatty-acyl-phospholipid synthase
Shi008223.1	Vesicle-associated membrane protein 721	GO:0016021,GO:0016192	PF00957 (Synaptobrevin), PF13774 (Regulated-SNARE-like domain)	IPR001388 (Synaptobrevin), IPR010908 (Longin domain), IPR011012 (Longin-like domain superfamily), IPR042855 (v-SNARE, coiled-coil homology domain)	AT2G32670.1 vesicle-associated membrane protein 725
Shi008224.1	Cellulose synthase-like protein	GO:0016020,GO:0016760,GO:0030244	PF03552 (Cellulose synthase)	IPR005150 (Cellulose synthase), IPR029044 (Nucleotide-diphospho-sugar transferases)	AT2G33100.1 cellulose synthase-like D1
Shi008225.1	glutathione reductase	GO:0004362,GO:0006749,GO:0016491,GO:0016668,GO:0045454,GO:0050660,GO:0050661	PF02852 (Pyridine nucleotide-disulphide oxidoreductase, dimerisation domain), PF07992 (Pyridine nucleotide-disulphide oxidoreductase)	IPR001100 (Pyridine nucleotide-disulphide oxidoreductase, class I), IPR004099 (Pyridine nucleotide-disulphide oxidoreductase, dimerisation domain), IPR012999 (Pyridine nucleotide-disulphide oxidoreductase, class I, active site), IPR016156 (FAD/NAD-linked reductase, dimerisation domain superfamily), IPR023753 (FAD/NAD(P)-binding domain), IPR036188 (FAD/NAD(P)-binding domain superfamily)	AT3G24170.1 glutathione-disulfide reductase
Shi008226.1	HXXXD-type acyl-transferase family protein	GO:0016747	PF02458 (Transferase family)	IPR003480 (Transferase), IPR023213 (Chloramphenicol acetyltransferase-like domain superfamily)	AT3G26040.1 HXXXD-type acyl-transferase family protein
Shi008227.1	HXXXD-type acyl-transferase family protein	GO:0016747	PF02458 (Transferase family)	IPR003480 (Transferase), IPR023213 (Chloramphenicol acetyltransferase-like domain superfamily)	AT3G26040.1 HXXXD-type acyl-transferase family protein
Shi008228.1	HXXXD-type acyl-transferase family protein	GO:0016747	PF02458 (Transferase family)	IPR003480 (Transferase), IPR023213 (Chloramphenicol acetyltransferase-like domain superfamily)	AT3G26040.1 HXXXD-type acyl-transferase family protein
Shi008229.1	PG_binding_1 domain-containing protein		PF01471 (Putative peptidoglycan binding domain)	IPR002477 (Peptidoglycan binding-like), IPR036365 (PGBD-like superfamily), IPR036366 (PGBD superfamily), IPR036410 (Heat shock protein DnaJ, cysteine-rich domain superfamily)	AT4G13670.1 plastid transcriptionally active 5
Shi008230.1	Succinyl-CoA ligase				AT3G24160.1 putative type 1 membrane protein
Shi008231.1	Type II keratin, basic
Shi008232.1	26S proteasome non-ATPase regulatory subunit 1 homolog	GO:0000502,GO:0030234,GO:0042176	PF01851 (Proteasome/cyclosome repeat), PF13646 (HEAT repeats), PF17781 (RPN1/RPN2 N-terminal domain), PF18004 (26S proteasome regulatory subunit RPN2 C-terminal domain)	IPR002015 (Proteasome/cyclosome repeat), IPR011989 (Armadillo-like helical), IPR016024 (Armadillo-type fold), IPR016642 (26S proteasome regulatory complex, non-ATPase subcomplex, Rpn2/Psmd1 subunit), IPR040623 (26S proteasome regulatory subunit RPN2, C-terminal), IPR040892 (RPN1, N-terminal)	AT2G32730.1 26S proteasome regulatory complex%2C non-ATPase subcomplex%2C Rpn2/Psmd1 subunit
Shi008233.1	26S proteasome non-ATPase regulatory subunit 1 homolog	GO:0000502,GO:0030234,GO:0042176	PF13646 (HEAT repeats), PF18004 (26S proteasome regulatory subunit RPN2 C-terminal domain)	IPR011989 (Armadillo-like helical), IPR016024 (Armadillo-type fold), IPR016642 (26S proteasome regulatory complex, non-ATPase subcomplex, Rpn2/Psmd1 subunit), IPR040623 (26S proteasome regulatory subunit RPN2, C-terminal)	AT2G32730.1 26S proteasome regulatory complex%2C non-ATPase subcomplex%2C Rpn2/Psmd1 subunit
Shi008234.1	basic helix-loop-helix (bHLH) DNA-binding superfamily protein	GO:0003700,GO:0010052,GO:0046983	PF00010 (Helix-loop-helix DNA-binding domain)	IPR011598 (Myc-type, basic helix-loop-helix (bHLH) domain), IPR036638 (Helix-loop-helix DNA-binding domain superfamily), IPR044283 (Transcription factor FAMA/SPEECHLESS/MUTE)	AT3G24140.1 basic helix-loop-helix (bHLH) DNA-binding superfamily protein
Shi008235.1	UDP-glycosyltransferase	GO:0008194	PF00201 (UDP-glucoronosyl and UDP-glucosyl transferase)	IPR002213 (UDP-glucuronosyl/UDP-glucosyltransferase)	AT2G30140.1 UDP-Glycosyltransferase superfamily protein
Shi008236.1	60S ribosomal protein L13a	GO:0003735,GO:0005840,GO:0006412,GO:0015934	PF00572 (Ribosomal protein L13)	IPR005822 (Ribosomal protein L13), IPR023563 (Ribosomal protein L13, conserved site), IPR036899 (Ribosomal protein L13 superfamily)	AT5G48760.1 Ribosomal protein L13 family protein
Shi008237.1	Pectinesterase	GO:0030599,GO:0042545	PF01095 (Pectinesterase)	IPR000070 (Pectinesterase, catalytic), IPR011050 (Pectin lyase fold/virulence factor), IPR012334 (Pectin lyase fold), IPR033131 (Pectinesterase, Asp active site)	AT3G24130.1 Pectin lyase-like superfamily protein
Shi008238.1	Pectinesterase	GO:0030599,GO:0042545	PF01095 (Pectinesterase)	IPR000070 (Pectinesterase, catalytic), IPR011050 (Pectin lyase fold/virulence factor), IPR012334 (Pectin lyase fold), IPR033131 (Pectinesterase, Asp active site)	AT3G24130.1 Pectin lyase-like superfamily protein
Shi008239.1	Pectinesterase	GO:0030599,GO:0042545	PF01095 (Pectinesterase)	IPR000070 (Pectinesterase, catalytic), IPR011050 (Pectin lyase fold/virulence factor), IPR012334 (Pectin lyase fold), IPR033131 (Pectinesterase, Asp active site)	AT3G24130.1 Pectin lyase-like superfamily protein
Shi008240.1	Viridiflorene synthase	GO:0010333,GO:0016829	PF01397 (Terpene synthase, N-terminal domain)	IPR001906 (Terpene synthase, N-terminal domain), IPR008930 (Terpenoid cyclases/protein prenyltransferase alpha-alpha toroid), IPR008949 (Isoprenoid synthase domain superfamily), IPR036965 (Terpene synthase, N-terminal domain superfamily)	AT4G15870.1 terpene synthase 1
Shi008241.1	Unknown protein
Shi008242.1	Viridiflorene synthase	GO:0010333,GO:0016829	PF01397 (Terpene synthase, N-terminal domain)	IPR001906 (Terpene synthase, N-terminal domain), IPR008930 (Terpenoid cyclases/protein prenyltransferase alpha-alpha toroid), IPR008949 (Isoprenoid synthase domain superfamily), IPR036965 (Terpene synthase, N-terminal domain superfamily)	AT5G44630.1 Terpenoid cyclases/Protein prenyltransferases superfamily protein
Shi008243.1	Viridiflorene synthase	GO:0000287,GO:0010333,GO:0016829	PF01397 (Terpene synthase, N-terminal domain), PF03936 (Terpene synthase family, metal binding domain)	IPR001906 (Terpene synthase, N-terminal domain), IPR005630 (Terpene synthase, metal-binding domain), IPR008930 (Terpenoid cyclases/protein prenyltransferase alpha-alpha toroid), IPR008949 (Isoprenoid synthase domain superfamily), IPR036965 (Terpene synthase, N-terminal domain superfamily)	AT3G14490.1 Terpenoid cyclases/Protein prenyltransferases superfamily protein
Shi008244.1	NB-ARC domain-containing protein
Shi008245.1	Unknown protein
Shi008246.1	2Fe-2S ferredoxin-type domain-containing protein
Shi008247.1	Sucrose-phosphate synthase	GO:0005986,GO:0046524		IPR044161 (Sucrose-phosphate synthase)	AT1G04920.1 sucrose phosphate synthase 3F
Shi008248.1	Unknown protein
Shi008249.1	Unknown protein
Shi008250.1	ANK_REP_REGION domain-containing protein		PF12796 (Ankyrin repeats (3 copies)), PF13962 (Domain of unknown function)	IPR020683 (Ankyrin repeat-containing domain), IPR026961 (PGG domain), IPR036770 (Ankyrin repeat-containing domain superfamily)
Shi008251.1	ANK_REP_REGION domain-containing protein			IPR036770 (Ankyrin repeat-containing domain superfamily)
Shi008252.1	Ankyrin repeat family protein		PF12796 (Ankyrin repeats (3 copies)), PF13962 (Domain of unknown function)	IPR020683 (Ankyrin repeat-containing domain), IPR026961 (PGG domain), IPR036770 (Ankyrin repeat-containing domain superfamily)	AT3G18670.1 Ankyrin repeat family protein
Shi008253.1	ANK_REP_REGION domain-containing protein			IPR036770 (Ankyrin repeat-containing domain superfamily)
Shi008254.1	Unknown protein
Shi008255.1	GTD-binding domain-containing protein				AT4G13630.1 zein-binding protein (Protein of unknown function%2C DUF593)
Shi008256.1	Ankyrin repeat-containing protein		PF13962 (Domain of unknown function)	IPR026961 (PGG domain), IPR036770 (Ankyrin repeat-containing domain superfamily)	AT4G03490.1 Ankyrin repeat family protein
Shi008257.1	ANK_REP_REGION domain-containing protein			IPR036770 (Ankyrin repeat-containing domain superfamily)	AT5G54720.1 Ankyrin repeat family protein
Shi008258.1	Myosin-binding protein		PF04576 (Zein-binding)	IPR007656 (GTD-binding domain)	AT4G13630.1 zein-binding protein (Protein of unknown function%2C DUF593)
Shi008259.1	Ankyrin repeat family protein	GO:0005515	PF12796 (Ankyrin repeats (3 copies)), PF13962 (Domain of unknown function)	IPR002110 (Ankyrin repeat), IPR020683 (Ankyrin repeat-containing domain), IPR026961 (PGG domain), IPR036770 (Ankyrin repeat-containing domain superfamily)	AT5G35810.1 Ankyrin repeat family protein
Shi008260.1	NB-ARC domain-containing protein
Shi008261.1	Protein kinase superfamily protein	GO:0004672,GO:0005524,GO:0006468	PF00069 (Protein kinase domain)	IPR000719 (Protein kinase domain), IPR008271 (Serine/threonine-protein kinase, active site), IPR011009 (Protein kinase-like domain superfamily), IPR017441 (Protein kinase, ATP binding site)	AT4G02010.1 Protein kinase superfamily protein
Shi008262.1	repressed By RIM101 protein 1
Shi008263.1	Spc97 / Spc98 family of spindle pole body (SBP)component				AT1G80245.1 Spc97 / Spc98 family of spindle pole body (SBP) component
Shi008264.1	Basic helix-loop-helix transcription factor	GO:0006355,GO:0046983		IPR011598 (Myc-type, basic helix-loop-helix (bHLH) domain), IPR024097 (Basic helix-loop-helix leucine zipper transcription factor), IPR036638 (Helix-loop-helix DNA-binding domain superfamily)	AT1G73830.1 BR enhanced expression 3
Shi008265.1	ER lumen protein-retaining receptor	GO:0006621,GO:0016021,GO:0046923	PF00810 (ER lumen protein retaining receptor)	IPR000133 (ER lumen protein retaining receptor)	AT3G25040.1 endoplasmic reticulum retention defective 2B
Shi008266.1	Elongation factor 1-alpha	GO:0003746,GO:0003924,GO:0005525,GO:0006414	PF00009 (Elongation factor Tu GTP binding domain), PF03143 (Elongation factor Tu C-terminal domain), PF03144 (Elongation factor Tu domain 2)	IPR000795 (Translational (tr)-type GTP-binding domain), IPR004160 (Translation elongation factor EFTu/EF1A, C-terminal), IPR004161 (Translation elongation factor EFTu-like, domain 2), IPR004539 (Translation elongation factor EF1A, eukaryotic/archaeal), IPR009000 (Translation protein, beta-barrel domain superfamily), IPR009001 (Translation elongation factor EF1A/initiation factor IF2gamma, C-termi…	AT1G07920.1 GTP binding Elongation factor Tu family protein
Shi008267.1	Cyclin-dependent kinase			IPR011009 (Protein kinase-like domain superfamily)	AT2G38620.2 cyclin-dependent kinase B1%3B2
Shi008268.1	Cyclin-dependent kinase	GO:0004672,GO:0005524,GO:0006468	PF00069 (Protein kinase domain)	IPR000719 (Protein kinase domain), IPR008271 (Serine/threonine-protein kinase, active site), IPR011009 (Protein kinase-like domain superfamily), IPR017441 (Protein kinase, ATP binding site)	AT2G38620.2 cyclin-dependent kinase B1%3B2
Shi008269.1	Cactin	GO:0005515	PF09732 (Cactus-binding C-terminus of cactin protein), PF10312 (Conserved mid region of cactin)	IPR018816 (Cactin, central domain), IPR019134 (Cactin, C-terminal)	AT1G03910.1 cactus-binding carboxy-terminal%2C cactin
Shi008270.1	Rab-GAP TBC domain-containing protein		PF00566 (Rab-GTPase-TBC domain)	IPR000195 (Rab-GTPase-TBC domain), IPR035969 (Rab-GTPase-TBC domain superfamily)	AT4G13730.1 Ypt/Rab-GAP domain of gyp1p superfamily protein
Shi008271.1	O-fucosyltransferase family protein		PF10250 (GDP-fucose protein O-fucosyltransferase)	IPR019378 (GDP-fucose protein O-fucosyltransferase)	AT1G04910.1 O-fucosyltransferase family protein
Shi008272.1	Alkaline ceramidase	GO:0006914,GO:0009651,GO:0098542		IPR044219 (Alkaline ceramidase, plant)	AT4G22330.1 Alkaline phytoceramidase (aPHC)
Shi008273.1	Actin-related protein 2/3 complex subunit 4	GO:0005885,GO:0015629,GO:0030041,GO:0030833,GO:0034314	PF05856 (ARP2/3 complex 20 kDa subunit (ARPC4))	IPR008384 (Actin-related protein 2/3 complex subunit 4), IPR034666 (Arp2/3 complex subunit 2/4)	AT4G14147.1 binding protein
Shi008274.1	Methionyl-tRNA synthetase	GO:0000049,GO:0000166,GO:0004812,GO:0004825,GO:0005524,GO:0006418,GO:0006431	PF01588 (Putative tRNA binding domain), PF09334 (tRNA synthetases class I (M))	IPR001412 (Aminoacyl-tRNA synthetase, class I, conserved site), IPR002547 (tRNA-binding domain), IPR009080 (Aminoacyl-tRNA synthetase, class Ia, anticodon-binding), IPR012340 (Nucleic acid-binding, OB-fold), IPR014729 (Rossmann-like alpha/beta/alpha sandwich fold), IPR014758 (Methionyl-tRNA synthetase), IPR015413 (Methionyl/Leucyl tRNA synthetase), IPR029038 (Methionyl-tRNA synthetase, Zn-domain)…	AT4G13780.1 methionine-tRNA ligase%2C putative / methionyl-tRNA synthetase%2C putative / MetRS
Shi008275.1	Unknown protein
Shi008276.1	Unknown protein
Shi008277.1	Unknown protein
Shi008278.1	Fructose-bisphosphate aldolase	GO:0003824,GO:0005975,GO:0006457,GO:0008270,GO:0016832,GO:0043014	PF01116 (Fructose-bisphosphate aldolase class-II)	IPR000771 (Fructose-bisphosphate aldolase, class-II), IPR013785 (Aldolase-type TIM barrel), IPR032675 (Leucine-rich repeat domain superfamily), IPR044994 (Tubulin-specific chaperone E)
Shi008279.1	Sucrose-phosphate synthase	GO:0005985,GO:0005986,GO:0016157,GO:0016757,GO:0046524	PF00534 (Glycosyl transferases group 1), PF00862 (Sucrose synthase), PF05116 (Sucrose-6F-phosphate phosphohydrolase)	IPR000368 (Sucrose synthase), IPR001296 (Glycosyl transferase, family 1), IPR006380 (Sucrose-phosphatase-like, N-terminal), IPR044161 (Sucrose-phosphate synthase)	AT1G04920.1 sucrose phosphate synthase 3F
Shi008280.1	Sesquiterpene synthase	GO:0010333,GO:0016829	PF01397 (Terpene synthase, N-terminal domain)	IPR001906 (Terpene synthase, N-terminal domain), IPR008930 (Terpenoid cyclases/protein prenyltransferase alpha-alpha toroid), IPR008949 (Isoprenoid synthase domain superfamily), IPR036965 (Terpene synthase, N-terminal domain superfamily)	AT3G29410.1 Terpenoid cyclases/Protein prenyltransferases superfamily protein
Shi008281.1	Hedycaryol synthase	GO:0010333,GO:0016829	PF01397 (Terpene synthase, N-terminal domain)	IPR001906 (Terpene synthase, N-terminal domain), IPR008930 (Terpenoid cyclases/protein prenyltransferase alpha-alpha toroid), IPR008949 (Isoprenoid synthase domain superfamily), IPR036965 (Terpene synthase, N-terminal domain superfamily)	AT3G29410.1 Terpenoid cyclases/Protein prenyltransferases superfamily protein
Shi008282.1	transmembrane protein%2C putative (DUF247)		PF03140 (Plant protein of unknown function)	IPR004158 (Protein of unknown function DUF247, plant)	AT2G36430.1 transmembrane protein%2C putative (DUF247)
Shi008283.1	Hedycaryol synthase	GO:0010333,GO:0016829	PF01397 (Terpene synthase, N-terminal domain)	IPR001906 (Terpene synthase, N-terminal domain), IPR008930 (Terpenoid cyclases/protein prenyltransferase alpha-alpha toroid), IPR008949 (Isoprenoid synthase domain superfamily), IPR036965 (Terpene synthase, N-terminal domain superfamily)	AT3G14490.1 Terpenoid cyclases/Protein prenyltransferases superfamily protein
Shi008284.1	transmembrane protein%2C putative (DUF247)		PF03140 (Plant protein of unknown function)	IPR004158 (Protein of unknown function DUF247, plant)	AT2G36430.1 transmembrane protein%2C putative (DUF247)
Shi008285.1	transmembrane protein%2C putative (DUF247)		PF03140 (Plant protein of unknown function)	IPR004158 (Protein of unknown function DUF247, plant)	AT3G50150.1 transmembrane protein%2C putative (DUF247)
Shi008286.1	Unknown protein
Shi008287.1	transmembrane protein%2C putative (DUF247)		PF03140 (Plant protein of unknown function)	IPR004158 (Protein of unknown function DUF247, plant)	AT3G50120.1 transmembrane protein%2C putative (DUF247)
Shi008288.1	transmembrane protein%2C putative (DUF247)		PF03140 (Plant protein of unknown function)	IPR004158 (Protein of unknown function DUF247, plant)	AT3G50120.1 transmembrane protein%2C putative (DUF247)
Shi008289.1	Unknown protein
Shi008290.1	F-box domain-containing protein	GO:0005515	PF00646 (F-box domain)	IPR001810 (F-box domain), IPR017451 (F-box associated interaction domain), IPR036047 (F-box-like domain superfamily)
Shi008291.1	Glycosyltransferase	GO:0008194	PF00201 (UDP-glucoronosyl and UDP-glucosyl transferase)	IPR002213 (UDP-glucuronosyl/UDP-glucosyltransferase), IPR035595 (UDP-glycosyltransferase family, conserved site)	AT1G64910.1 UDP-Glycosyltransferase superfamily protein
Shi008292.1	UPF0481 protein At3g47200-like		PF03140 (Plant protein of unknown function)	IPR004158 (Protein of unknown function DUF247, plant)	AT3G44695.1 transmembrane protein
Shi008293.1	transmembrane protein%2C putative (DUF247)		PF03140 (Plant protein of unknown function)	IPR004158 (Protein of unknown function DUF247, plant)	AT3G50130.1 transmembrane protein%2C putative (DUF247)
Shi008294.1	F-box domain-containing protein			IPR017451 (F-box associated interaction domain)
Shi008295.1	F-box domain-containing protein
Shi008296.1	Receptor-like serine/threonine-protein kinase			IPR011009 (Protein kinase-like domain superfamily)	AT4G32300.1 S-domain-2 5
Shi008297.1	Receptor-like serine/threonine-protein kinase	GO:0048544	PF00954 (S-locus glycoprotein domain)	IPR000858 (S-locus glycoprotein domain), IPR011009 (Protein kinase-like domain superfamily)	AT2G19130.1 S-locus lectin protein kinase family protein
Shi008298.1	lysosomal Pro-X carboxypeptidase	GO:0006508,GO:0008236	PF05577 (Serine carboxypeptidase S28)	IPR008758 (Peptidase S28), IPR029058 (Alpha/Beta hydrolase fold), IPR042269 (Serine carboxypeptidase S28, SKS domain)	AT5G22860.1 Serine carboxypeptidase S28 family protein
Shi008299.1	F-box domain-containing protein	GO:0005515	PF00646 (F-box domain)	IPR001810 (F-box domain), IPR017451 (F-box associated interaction domain), IPR036047 (F-box-like domain superfamily)
Shi008300.1	Pectinesterase	GO:0004857,GO:0030599,GO:0042545	PF01095 (Pectinesterase), PF04043 (Plant invertase/pectin methylesterase inhibitor)	IPR000070 (Pectinesterase, catalytic), IPR006501 (Pectinesterase inhibitor domain), IPR011050 (Pectin lyase fold/virulence factor), IPR012334 (Pectin lyase fold), IPR035513 (Invertase/pectin methylesterase inhibitor domain superfamily)	AT5G27870.1 Plant invertase/pectin methylesterase inhibitor superfamily
Shi008301.1	Pectinesterase	GO:0004857,GO:0030599,GO:0042545	PF01095 (Pectinesterase), PF04043 (Plant invertase/pectin methylesterase inhibitor)	IPR000070 (Pectinesterase, catalytic), IPR006501 (Pectinesterase inhibitor domain), IPR011050 (Pectin lyase fold/virulence factor), IPR012334 (Pectin lyase fold), IPR035513 (Invertase/pectin methylesterase inhibitor domain superfamily)	AT5G27870.1 Plant invertase/pectin methylesterase inhibitor superfamily
Shi008302.1	RING/U-box superfamily protein		PF13639 (Ring finger domain)	IPR001841 (Zinc finger, RING-type), IPR013083 (Zinc finger, RING/FYVE/PHD-type), IPR044675 (E3 ubiquitin-protein ligase RING1-like)	AT4G15975.1 RING/U-box superfamily protein
Shi008303.1	Mitochondrial thiamine pyrophosphate carrier like	GO:0055085	PF00153 (Mitochondrial carrier protein)	IPR002067 (Mitochondrial carrier protein), IPR018108 (Mitochondrial substrate/solute carrier), IPR023395 (Mitochondrial carrier domain superfamily)	AT5G48970.1 Mitochondrial substrate carrier family protein
Shi008304.1	C2 domain-containing protein	GO:0006952	PF00168 (C2 domain)	IPR000008 (C2 domain), IPR035892 (C2 domain superfamily)
Shi008305.1	protein SRC2-like		PF00168 (C2 domain)	IPR000008 (C2 domain), IPR035892 (C2 domain superfamily)
Shi008306.1	transmembrane protein%2C putative (DUF247)		PF03140 (Plant protein of unknown function)	IPR004158 (Protein of unknown function DUF247, plant)	AT3G50150.1 transmembrane protein%2C putative (DUF247)
Shi008307.1	UPF0481 protein At3g47200-like isoform X2		PF03140 (Plant protein of unknown function)	IPR004158 (Protein of unknown function DUF247, plant)
Shi008308.1	Unknown protein
Shi008309.1	Flowering-promoting factor 1	GO:0009909		IPR039274 (Flowering-promoting factor 1)	AT5G24860.1 flowering promoting factor 1
Shi008310.1	Flowering-promoting factor 1-like protein 1	GO:0009909		IPR039274 (Flowering-promoting factor 1)	AT5G24860.1 flowering promoting factor 1
Shi008311.1	Vesicle-associated membrane protein	GO:0016021,GO:0016192	PF00957 (Synaptobrevin), PF13774 (Regulated-SNARE-like domain)	IPR001388 (Synaptobrevin), IPR010908 (Longin domain), IPR011012 (Longin-like domain superfamily), IPR042855 (v-SNARE, coiled-coil homology domain)	AT2G32670.1 vesicle-associated membrane protein 725
Shi008312.1	CAP-Gly domain-containing linker protein 1 isoform X1
Shi008313.1	ATP-dependent zinc metalloprotease FtsH	GO:0005524,GO:0016887	PF00004 (ATPase family associated with various cellular activities (AAA)), PF17862 (AAA+ lid domain)	IPR003959 (ATPase, AAA-type, core), IPR003960 (ATPase, AAA-type, conserved site), IPR027417 (P-loop containing nucleoside triphosphate hydrolase), IPR041569 (AAA ATPase, AAA+ lid domain)	AT3G01610.1 cell division cycle 48C
Shi008314.1	Cell division control protein 48 homolog C	GO:0005524,GO:0016887	PF00004 (ATPase family associated with various cellular activities (AAA))	IPR003959 (ATPase, AAA-type, core), IPR027417 (P-loop containing nucleoside triphosphate hydrolase)	AT3G01610.1 cell division cycle 48C
Shi008315.1	Kinesin-like protein	GO:0005524,GO:0007018,GO:0008017,GO:1990939	PF00225 (Kinesin motor domain)	IPR001752 (Kinesin motor domain), IPR027417 (P-loop containing nucleoside triphosphate hydrolase), IPR036961 (Kinesin motor domain superfamily)	AT3G16630.1 P-loop containing nucleoside triphosphate hydrolases superfamily protein
Shi008316.1	Translationally-controlled tumor protein homolog		PF00838 (Translationally controlled tumour protein)	IPR011057 (Mss4-like superfamily), IPR011323 (Mss4/translationally controlled tumour-associated TCTP), IPR018105 (Translationally controlled tumour protein), IPR034737 (Translationally controlled tumour protein (TCTP) domain)	AT3G16640.1 translationally controlled tumor protein
Shi008317.1	Transitional endoplasmic reticulum ATPase
Shi008318.1	Kinesin-like protein	GO:0005524,GO:0007018,GO:0008017,GO:1990939	PF00225 (Kinesin motor domain)	IPR001752 (Kinesin motor domain), IPR027417 (P-loop containing nucleoside triphosphate hydrolase), IPR036961 (Kinesin motor domain superfamily)	AT3G16630.1 P-loop containing nucleoside triphosphate hydrolases superfamily protein
Shi008319.1	Translationally-controlled tumor protein homolog		PF00838 (Translationally controlled tumour protein)	IPR011057 (Mss4-like superfamily), IPR011323 (Mss4/translationally controlled tumour-associated TCTP), IPR018105 (Translationally controlled tumour protein), IPR034737 (Translationally controlled tumour protein (TCTP) domain)	AT3G16640.1 translationally controlled tumor protein
Shi008320.1	Transitional endoplasmic reticulum ATPase
Shi008321.1	Kinesin-like protein	GO:0005524,GO:0007018,GO:0008017,GO:1990939	PF00225 (Kinesin motor domain)	IPR001752 (Kinesin motor domain), IPR027417 (P-loop containing nucleoside triphosphate hydrolase), IPR036961 (Kinesin motor domain superfamily)	AT3G16630.1 P-loop containing nucleoside triphosphate hydrolases superfamily protein
Shi008322.1	Translationally-controlled tumor protein homolog		PF00838 (Translationally controlled tumour protein)	IPR011057 (Mss4-like superfamily), IPR011323 (Mss4/translationally controlled tumour-associated TCTP), IPR018105 (Translationally controlled tumour protein), IPR034737 (Translationally controlled tumour protein (TCTP) domain)	AT3G16640.1 translationally controlled tumor protein
Shi008323.1	Transitional endoplasmic reticulum ATPase
Shi008324.1	Kinesin-like protein	GO:0005524,GO:0007018,GO:0008017,GO:1990939	PF00225 (Kinesin motor domain)	IPR001752 (Kinesin motor domain), IPR027417 (P-loop containing nucleoside triphosphate hydrolase), IPR036961 (Kinesin motor domain superfamily)	AT3G16630.1 P-loop containing nucleoside triphosphate hydrolases superfamily protein
Shi008325.1	Translationally-controlled tumor protein homolog		PF00838 (Translationally controlled tumour protein)	IPR011057 (Mss4-like superfamily), IPR011323 (Mss4/translationally controlled tumour-associated TCTP), IPR018105 (Translationally controlled tumour protein), IPR034737 (Translationally controlled tumour protein (TCTP) domain)	AT3G16640.1 translationally controlled tumor protein
Shi008326.1	CAP-Gly domain-containing linker protein 1 isoform X1
Shi008327.1	Cell division control protein 48	GO:0005524,GO:0016887	PF00004 (ATPase family associated with various cellular activities (AAA)), PF17862 (AAA+ lid domain)	IPR003593 (AAA+ ATPase domain), IPR003959 (ATPase, AAA-type, core), IPR003960 (ATPase, AAA-type, conserved site), IPR027417 (P-loop containing nucleoside triphosphate hydrolase), IPR041569 (AAA ATPase, AAA+ lid domain)	AT3G01610.1 cell division cycle 48C
Shi008328.1	Translationally-controlled tumor protein homolog	GO:0005524,GO:0007018,GO:0008017,GO:1990939	PF00225 (Kinesin motor domain), PF00838 (Translationally controlled tumour protein)	IPR001752 (Kinesin motor domain), IPR011057 (Mss4-like superfamily), IPR011323 (Mss4/translationally controlled tumour-associated TCTP), IPR018105 (Translationally controlled tumour protein), IPR027417 (P-loop containing nucleoside triphosphate hydrolase), IPR034737 (Translationally controlled tumour protein (TCTP) domain), IPR036961 (Kinesin motor domain superfamily)	AT3G16630.1 P-loop containing nucleoside triphosphate hydrolases superfamily protein
Shi008329.1	Cell division control protein 48 homolog C				AT3G01610.1 cell division cycle 48C
Shi008330.1	Gibberellin 20 oxidase 2			IPR027443 (Isopenicillin N synthase-like superfamily)	AT4G25420.1 2-oxoglutarate (2OG) and Fe(II)-dependent oxygenase superfamily protein
Shi008331.1	Cell division control protein 48 homolog C	GO:0005524,GO:0016887	PF00004 (ATPase family associated with various cellular activities (AAA))	IPR003959 (ATPase, AAA-type, core), IPR027417 (P-loop containing nucleoside triphosphate hydrolase)	AT3G01610.1 cell division cycle 48C
Shi008332.1	Cell division control protein 48 homolog C	GO:0005524,GO:0016887	PF00004 (ATPase family associated with various cellular activities (AAA))	IPR003959 (ATPase, AAA-type, core), IPR027417 (P-loop containing nucleoside triphosphate hydrolase)	AT3G01610.1 cell division cycle 48C
Shi008333.1	Protein phosphatase 2C family protein	GO:0004722,GO:0006470,GO:0016791	PF00481 (Protein phosphatase 2C)	IPR001932 (PPM-type phosphatase domain), IPR015655 (Protein phosphatase 2C family), IPR036457 (PPM-type phosphatase domain superfamily)	AT3G16560.1 Protein phosphatase 2C family protein
Shi008334.1	40S ribosomal protein S21	GO:0003735,GO:0005840,GO:0006412	PF01249 (Ribosomal protein S21e)	IPR001931 (Ribosomal protein S21e), IPR018279 (Ribosomal protein S21e, conserved site), IPR038579 (Ribosomal protein S21e superfamily)	AT5G27700.1 Ribosomal protein S21e
Shi008335.1	Heat shock factor-binding protein	GO:0003714	PF06825 (Heat shock factor binding protein 1)	IPR009643 (Heat shock factor binding 1)	AT4G15802.1 heat shock factor binding protein
Shi008336.1	Xyloglucan 6-xylosyltransferase	GO:0016021,GO:0016757	PF05637 (galactosyl transferase GMA12/MNN10 family)	IPR008630 (Glycosyltransferase 34), IPR029044 (Nucleotide-diphospho-sugar transferases)	AT4G02500.1 UDP-xylosyltransferase 2
Shi008337.1	Expansin-B4	GO:0005576,GO:0019953	PF01357 (Expansin C-terminal domain), PF03330 (Lytic transglycolase)	IPR007117 (Expansin, cellulose-binding-like domain), IPR007118 (Expansin/Lol pI), IPR009009 (RlpA-like protein, double-psi beta-barrel domain), IPR036749 (Expansin, cellulose-binding-like domain superfamily), IPR036908 (RlpA-like domain superfamily)	AT2G45110.1 expansin B4
Shi008338.1	transmembrane protein%2C putative (DUF247)		PF03140 (Plant protein of unknown function)	IPR004158 (Protein of unknown function DUF247, plant)	AT3G50170.1 transmembrane protein%2C putative (DUF247)
Shi008339.1	F-box domain-containing protein	GO:0005515	PF00646 (F-box domain)	IPR001810 (F-box domain), IPR036047 (F-box-like domain superfamily)
Shi008340.1	transmembrane protein%2C putative (DUF247)		PF03140 (Plant protein of unknown function)	IPR004158 (Protein of unknown function DUF247, plant)	AT3G50170.1 transmembrane protein%2C putative (DUF247)
Shi008341.1	F-box domain-containing protein	GO:0005515	PF00646 (F-box domain)	IPR001810 (F-box domain), IPR017451 (F-box associated interaction domain), IPR036047 (F-box-like domain superfamily)	AT4G12560.1 F-box and associated interaction domains-containing protein
Shi008342.1	F-box domain-containing protein	GO:0005515	PF00646 (F-box domain)	IPR001810 (F-box domain), IPR017451 (F-box associated interaction domain), IPR036047 (F-box-like domain superfamily)	AT3G22730.1 F-box and associated interaction domains-containing protein
Shi008343.1	Xyloglucan 6-xylosyltransferase	GO:0016021,GO:0016757	PF05637 (galactosyl transferase GMA12/MNN10 family)	IPR008630 (Glycosyltransferase 34), IPR029044 (Nucleotide-diphospho-sugar transferases)	AT4G02500.1 UDP-xylosyltransferase 2
Shi008344.1	Histone-arginine methyltransferase CARMER	GO:0016274,GO:0018216	PF06325 (Ribosomal protein L11 methyltransferase (PrmA))	IPR025799 (Protein arginine N-methyltransferase), IPR029063 (S-adenosyl-L-methionine-dependent methyltransferase)	AT3G06930.1 protein arginine methyltransferase 4B
Shi008345.1	Translocase of chloroplast, chloroplastic	GO:0005525	PF04548 (AIG1 family), PF11886 (Translocase of chloroplast 159/132, membrane anchor domain)	IPR006703 (AIG1-type guanine nucleotide-binding (G) domain), IPR024283 (Translocase of chloroplast 159/132, membrane anchor domain), IPR027417 (P-loop containing nucleoside triphosphate hydrolase), IPR045058 (GTPase GIMA/IAN/Toc)	AT4G02510.1 translocon at the outer envelope membrane of chloroplasts 159
Shi008346.1	ABC subfamily C protein		PF11360 (Protein of unknown function (DUF3110))	IPR021503 (Protein of unknown function DUF3110)	AT4G15820.1 ABC subfamily C protein
Shi008347.1	ARM repeat superfamily protein		PF12348 (CLASP N terminal)	IPR011989 (Armadillo-like helical), IPR016024 (Armadillo-type fold), IPR024395 (CLASP N-terminal domain), IPR034085 (TOG domain)	AT4G15830.1 ARM repeat superfamily protein
Shi008348.1	BTB domain-containing protein	GO:0005515	PF00651 (BTB/POZ domain)	IPR000210 (BTB/POZ domain), IPR011333 (SKP1/BTB/POZ domain superfamily)	AT4G15840.1 BTB/POZ domain-containing protein
Shi008349.1	ABC transporter C family member 14-like
Shi008350.1	Sentrin-specific protease	GO:0006508,GO:0008234	PF02902 (Ulp1 protease family, C-terminal catalytic domain)	IPR003653 (Ulp1 protease family, C-terminal catalytic domain), IPR038765 (Papain-like cysteine peptidase superfamily)	AT4G15880.1 Cysteine proteinases superfamily protein
Shi008351.1	Kinesin-like protein	GO:0003777,GO:0005524,GO:0007018,GO:0008017,GO:1990939	PF00225 (Kinesin motor domain)	IPR001752 (Kinesin motor domain), IPR019821 (Kinesin motor domain, conserved site), IPR027417 (P-loop containing nucleoside triphosphate hydrolase), IPR036961 (Kinesin motor domain superfamily)	AT3G16630.1 P-loop containing nucleoside triphosphate hydrolases superfamily protein
Shi008352.1	Unknown protein
Shi008353.1	Translationally-controlled tumor protein homolog		PF00838 (Translationally controlled tumour protein)	IPR011057 (Mss4-like superfamily), IPR011323 (Mss4/translationally controlled tumour-associated TCTP), IPR018103 (Translationally controlled tumour protein, conserved site), IPR018105 (Translationally controlled tumour protein), IPR034737 (Translationally controlled tumour protein (TCTP) domain)	AT3G16640.1 translationally controlled tumor protein
Shi008354.1	Condensin-2 complex subunit D3	GO:0007076	PF12717 (non-SMC mitotic condensation complex subunit 1)	IPR011989 (Armadillo-like helical), IPR016024 (Armadillo-type fold), IPR026971 (Condensin subunit 1/Condensin-2 complex subunit D3), IPR032682 (Condensin complex subunit 1, C-terminal)	AT4G15890.1 binding protein
Shi008355.1	Chaperone protein dnaJ		PF00226 (DnaJ domain), PF09320 (Domain of unknown function (DUF1977))	IPR001623 (DnaJ domain), IPR015399 (Domain of unknown function DUF1977, DnaJ-like), IPR036869 (Chaperone J-domain superfamily)	AT5G49060.1 DnaJ heat shock amino-terminal domain protein (DUF1977)
Shi008356.1	LOW QUALITY PROTEIN: uncharacterized protein LOC103483850				AT3G06890.1 transmembrane protein
Shi008357.1	transmembrane protein				AT3G06890.1 transmembrane protein
Shi008358.1	HIG1 domain-containing protein		PF04588 (Hypoxia induced protein conserved region)	IPR007667 (Hypoxia induced protein, domain), IPR040153 (Respiratory supercomplex factor 2, mitochondrial)	AT5G27760.1 Hypoxia-responsive family protein
Shi008359.1	Unknown protein
Shi008360.1	vitellogenin-like protein				AT5G49100.1 vitellogenin-like protein
Shi008361.1	Dynein light chain	GO:0005875,GO:0007017,GO:0030286	PF01221 (Dynein light chain type 1)	IPR001372 (Dynein light chain, type 1/2), IPR019763 (Dynein light chain, type 1/2, conserved site), IPR037177 (Dynein light chain superfamily)	AT4G15930.1 Dynein light chain type 1 family protein
Shi008362.1	Dynein light chain	GO:0005875,GO:0007017,GO:0030286	PF01221 (Dynein light chain type 1)	IPR001372 (Dynein light chain, type 1/2), IPR019763 (Dynein light chain, type 1/2, conserved site), IPR037177 (Dynein light chain superfamily)	AT4G15930.1 Dynein light chain type 1 family protein
Shi008363.1	FLZ-type domain-containing protein		PF04570 (zinc-finger of the FCS-type, C2-C2)	IPR007650 (Zf-FLZ domain)	AT5G49120.1 DUF581 family protein%2C putative (DUF581)
Shi008364.1	Dihydrolipoamide acetyltransferase component of pyruvate dehydrogenase complex	GO:0016746	PF00198 (2-oxoacid dehydrogenases acyltransferase (catalytic domain)), PF00364 (Biotin-requiring enzyme), PF02817 (e3 binding domain)	IPR000089 (Biotin/lipoyl attachment), IPR001078 (2-oxoacid dehydrogenase acyltransferase, catalytic domain), IPR003016 (2-oxo acid dehydrogenase, lipoyl-binding site), IPR004167 (Peripheral subunit-binding domain), IPR011053 (Single hybrid motif), IPR023213 (Chloramphenicol acetyltransferase-like domain superfamily), IPR036625 (E3-binding domain superfamily)	AT3G06850.1 2-oxoacid dehydrogenases acyltransferase family protein
Shi008365.1	Epoxide hydrolase	GO:0003824	PF12697 (Alpha/beta hydrolase family)	IPR000073 (Alpha/beta hydrolase fold-1), IPR000639 (Epoxide hydrolase-like), IPR029058 (Alpha/Beta hydrolase fold)	AT4G02340.1 alpha/beta-Hydrolases superfamily protein
Shi008366.1	Epoxide hydrolase 1	GO:0003824	PF12697 (Alpha/beta hydrolase family)	IPR000073 (Alpha/beta hydrolase fold-1), IPR000639 (Epoxide hydrolase-like), IPR029058 (Alpha/Beta hydrolase fold)	AT4G02340.1 alpha/beta-Hydrolases superfamily protein
Shi008367.1	Rop guanine nucleotide exchange factor 6				AT5G49170.1 hypothetical protein
Shi008368.1	Transposase_23 domain-containing protein			IPR016159 (Cullin repeat-like-containing domain superfamily)
Shi008369.1	F-box domain-containing protein	GO:0005515		IPR036047 (F-box-like domain superfamily)	AT3G26922.1 F-box/RNI-like superfamily protein
Shi008370.1	Unknown protein
Shi008371.1	F-box domain-containing protein	GO:0005515	PF00646 (F-box domain)	IPR001810 (F-box domain), IPR032675 (Leucine-rich repeat domain superfamily), IPR036047 (F-box-like domain superfamily)	AT5G03100.1 F-box/RNI-like superfamily protein
Shi008372.1	kinesin-like protein (DUF868)		PF05910 (Plant protein of unknown function (DUF868))	IPR008586 (Protein of unknown function DUF868, plant)	AT5G28150.1 hypothetical protein (DUF868)
Shi008373.1	Cactin	GO:0005515	PF09732 (Cactus-binding C-terminus of cactin protein), PF10312 (Conserved mid region of cactin)	IPR018816 (Cactin, central domain), IPR019134 (Cactin, C-terminal)	AT1G03910.1 cactus-binding carboxy-terminal%2C cactin
Shi008374.1	Unknown protein
Shi008375.1	Heat shock 70 kDa protein	GO:0005524,GO:0016887	PF00012 (Hsp70 protein)	IPR013126 (Heat shock protein 70 family), IPR018181 (Heat shock protein 70, conserved site), IPR029047 (Heat shock protein 70kD, peptide-binding domain superfamily), IPR043129 (ATPase, nucleotide binding domain)	AT2G32120.1 heat-shock protein 70T-2
Shi008376.1	GDSL esterase/lipase	GO:0016788	PF00657 (GDSL-like Lipase/Acylhydrolase)	IPR001087 (GDSL lipase/esterase), IPR036514 (SGNH hydrolase superfamily)	AT1G28590.1 GDSL-like Lipase/Acylhydrolase superfamily protein
Shi008377.1	Cullin-1	GO:0006511,GO:0031461,GO:0031625	PF00888 (Cullin family), PF10557 (Cullin protein neddylation domain)	IPR001373 (Cullin, N-terminal), IPR016157 (Cullin, conserved site), IPR016158 (Cullin homology domain), IPR016159 (Cullin repeat-like-containing domain superfamily), IPR019559 (Cullin protein, neddylation domain), IPR036317 (Cullin homology domain superfamily), IPR036388 (Winged helix-like DNA-binding domain superfamily), IPR036390 (Winged helix DNA-binding domain superfamily), IPR045093 (Cullin)	AT4G02570.1 cullin 1
Shi008378.1	FLZ-type domain-containing protein		PF04570 (zinc-finger of the FCS-type, C2-C2)	IPR007650 (Zf-FLZ domain)	AT5G49120.1 DUF581 family protein%2C putative (DUF581)
Shi008379.1	CW-type domain-containing protein	GO:0008270	PF07496 (CW-type Zinc Finger)	IPR011124 (Zinc finger, CW-type)	AT3G62900.1 CW-type Zinc Finger
Shi008380.1	Sucrose nonfermenting 4-like protein		PF00571 (CBS domain), PF16561 (Glycogen recognition site of AMP-activated protein kinase)	IPR000644 (CBS domain), IPR013783 (Immunoglobulin-like fold), IPR014756 (Immunoglobulin E-set), IPR032640 (AMP-activated protein kinase, glycogen-binding domain)	AT1G09020.1 sucrose nonfermenting-like protein
Shi008381.1	E3 ubiquitin-protein ligase				AT5G18540.1 E3 ubiquitin-protein ligase
Shi008382.1	Protein ALWAYS EARLY 3	GO:0006351,GO:0017053	PF06584 (DIRP)	IPR001005 (SANT/Myb domain), IPR009057 (Homeobox-like domain superfamily), IPR010561 (Protein LIN-9/Protein ALWAYS EARLY), IPR033471 (DIRP domain)	AT3G21430.3 DNA binding protein
Shi008383.1	Zinc finger CCCH domain-containing protein 58	GO:0046872	PF00642 (Zinc finger C-x8-C-x5-C-x3-H type (and similar))	IPR000571 (Zinc finger, CCCH-type), IPR036855 (Zinc finger, CCCH-type superfamily)	AT3G06410.1 Zinc finger C-x8-C-x5-C-x3-H type family protein
Shi008384.1	Ethylene-responsive transcription factor ERF086	GO:0003677,GO:0003700,GO:0006355	PF00847 (AP2 domain)	IPR001471 (AP2/ERF domain), IPR016177 (DNA-binding domain superfamily), IPR036955 (AP2/ERF domain superfamily)	AT5G18560.1 Integrase-type DNA-binding superfamily protein
Shi008385.1	Anaphase-promoting complex subunit 7	GO:0005515	PF13181 (Tetratricopeptide repeat), PF13432 (Tetratricopeptide repeat)	IPR011990 (Tetratricopeptide-like helical domain superfamily), IPR019734 (Tetratricopeptide repeat)	AT2G39090.1 tetratricopeptide repeat (TPR)-containing protein
Shi008386.1	acyl-CoA-binding domain-containing protein 4	GO:0005515	PF01344 (Kelch motif), PF13418 (Galactose oxidase, central domain)	IPR006652 (Kelch repeat type 1), IPR015915 (Kelch-type beta propeller)	AT5G18590.1 Galactose oxidase/kelch repeat superfamily protein
Shi008387.1	Glutaredoxin family protein	GO:0097573	PF00462 (Glutaredoxin)	IPR002109 (Glutaredoxin), IPR011905 (Glutaredoxin-like, plant II), IPR036249 (Thioredoxin-like superfamily)	AT4G15700.1 Thioredoxin superfamily protein
Shi008388.1	Glutaredoxin family protein	GO:0097573	PF00462 (Glutaredoxin)	IPR002109 (Glutaredoxin), IPR011905 (Glutaredoxin-like, plant II), IPR036249 (Thioredoxin-like superfamily)	AT4G15680.1 Thioredoxin superfamily protein
Shi008389.1	Protein kinase superfamily protein	GO:0004672,GO:0005524,GO:0006468	PF00069 (Protein kinase domain)	IPR000719 (Protein kinase domain), IPR008271 (Serine/threonine-protein kinase, active site), IPR011009 (Protein kinase-like domain superfamily), IPR017441 (Protein kinase, ATP binding site)	AT5G18610.1 Protein kinase superfamily protein
Shi008390.1	chromatin-remodeling protein 11	GO:0003677,GO:0005524,GO:0005634,GO:0031491,GO:0043044,GO:0070615	PF00176 (SNF2 family N-terminal domain), PF00271 (Helicase conserved C-terminal domain), PF09110 (HAND), PF09111 (SLIDE), PF13892 (DNA-binding domain)	IPR001005 (SANT/Myb domain), IPR001650 (Helicase, C-terminal), IPR009057 (Homeobox-like domain superfamily), IPR014001 (Helicase superfamily 1/2, ATP-binding domain), IPR015194 (ISWI, HAND domain), IPR015195 (SLIDE domain), IPR020838 (DBINO domain), IPR027417 (P-loop containing nucleoside triphosphate hydrolase), IPR036306 (ISWI, HAND domain superfamily), IPR038718 (SNF2-like, N-terminal domain s…	AT3G06400.1 chromatin-remodeling protein 11
Shi008391.1	alpha/beta-Hydrolases superfamily protein	GO:0006629	PF01764 (Lipase (class 3))	IPR002921 (Fungal lipase-like domain), IPR029058 (Alpha/Beta hydrolase fold)	AT5G18630.1 alpha/beta-Hydrolases superfamily protein
Shi008392.1	Unknown protein
Shi008393.1	CHY-type/CTCHY-type/RING-type Zinc finger protein	GO:0008270	PF05495 (CHY zinc finger), PF14599 (Zinc-ribbon)	IPR001841 (Zinc finger, RING-type), IPR008913 (Zinc finger, CHY-type), IPR013083 (Zinc finger, RING/FYVE/PHD-type), IPR017921 (Zinc finger, CTCHY-type), IPR037274 (Zinc finger, CHY-type superfamily), IPR037275 (Zinc finger, CTCHY-type superfamily), IPR039512 (RCHY1, zinc-ribbon)	AT5G18650.1 CHY-type/CTCHY-type/RING-type Zinc finger protein
Shi008394.1	Glycosyltransferase	GO:0008194	PF00201 (UDP-glucoronosyl and UDP-glucosyl transferase)	IPR002213 (UDP-glucuronosyl/UDP-glucosyltransferase), IPR035595 (UDP-glycosyltransferase family, conserved site)	AT5G65550.1 UDP-Glycosyltransferase superfamily protein
Shi008395.1	Glycosyltransferase	GO:0008194	PF00201 (UDP-glucoronosyl and UDP-glucosyl transferase)	IPR002213 (UDP-glucuronosyl/UDP-glucosyltransferase), IPR035595 (UDP-glycosyltransferase family, conserved site)	AT5G65550.1 UDP-Glycosyltransferase superfamily protein
Shi008396.1	Glycosyltransferase	GO:0008194	PF00201 (UDP-glucoronosyl and UDP-glucosyl transferase)	IPR002213 (UDP-glucuronosyl/UDP-glucosyltransferase), IPR035595 (UDP-glycosyltransferase family, conserved site)	AT5G65550.1 UDP-Glycosyltransferase superfamily protein
Shi008397.1	Glycosyltransferase	GO:0008194	PF00201 (UDP-glucoronosyl and UDP-glucosyl transferase)	IPR002213 (UDP-glucuronosyl/UDP-glucosyltransferase), IPR035595 (UDP-glycosyltransferase family, conserved site)	AT5G65550.1 UDP-Glycosyltransferase superfamily protein
Shi008398.1	Glycosyltransferase	GO:0008194	PF00201 (UDP-glucoronosyl and UDP-glucosyl transferase)	IPR002213 (UDP-glucuronosyl/UDP-glucosyltransferase), IPR035595 (UDP-glycosyltransferase family, conserved site)	AT5G49690.1 UDP-Glycosyltransferase superfamily protein
Shi008399.1	Glycosyltransferase	GO:0008194	PF00201 (UDP-glucoronosyl and UDP-glucosyl transferase)	IPR002213 (UDP-glucuronosyl/UDP-glucosyltransferase), IPR035595 (UDP-glycosyltransferase family, conserved site)	AT5G49690.1 UDP-Glycosyltransferase superfamily protein
Shi008400.1	Glycosyltransferase	GO:0008194	PF00201 (UDP-glucoronosyl and UDP-glucosyl transferase)	IPR002213 (UDP-glucuronosyl/UDP-glucosyltransferase), IPR035595 (UDP-glycosyltransferase family, conserved site)	AT5G65550.1 UDP-Glycosyltransferase superfamily protein
Shi008401.1	Glycosyltransferase	GO:0008194	PF00201 (UDP-glucoronosyl and UDP-glucosyl transferase)	IPR002213 (UDP-glucuronosyl/UDP-glucosyltransferase), IPR035595 (UDP-glycosyltransferase family, conserved site)	AT5G65550.1 UDP-Glycosyltransferase superfamily protein
Shi008402.1	Glycosyltransferase	GO:0008194	PF00201 (UDP-glucoronosyl and UDP-glucosyl transferase)	IPR002213 (UDP-glucuronosyl/UDP-glucosyltransferase)	AT5G49690.1 UDP-Glycosyltransferase superfamily protein
Shi008403.1	Glycosyltransferase	GO:0008194	PF00201 (UDP-glucoronosyl and UDP-glucosyl transferase)	IPR002213 (UDP-glucuronosyl/UDP-glucosyltransferase)	AT5G65550.1 UDP-Glycosyltransferase superfamily protein
Shi008404.1	Glycosyltransferase	GO:0008194	PF00201 (UDP-glucoronosyl and UDP-glucosyl transferase)	IPR002213 (UDP-glucuronosyl/UDP-glucosyltransferase)	AT5G65550.1 UDP-Glycosyltransferase superfamily protein
Shi008405.1	Glycosyltransferase	GO:0008194	PF00201 (UDP-glucoronosyl and UDP-glucosyl transferase)	IPR002213 (UDP-glucuronosyl/UDP-glucosyltransferase)	AT5G65550.1 UDP-Glycosyltransferase superfamily protein
Shi008406.1	Glycosyltransferase	GO:0008194	PF00201 (UDP-glucoronosyl and UDP-glucosyl transferase)	IPR002213 (UDP-glucuronosyl/UDP-glucosyltransferase), IPR035595 (UDP-glycosyltransferase family, conserved site)	AT5G54010.1 UDP-Glycosyltransferase superfamily protein
Shi008407.1	Glycosyltransferase	GO:0008194	PF00201 (UDP-glucoronosyl and UDP-glucosyl transferase)	IPR002213 (UDP-glucuronosyl/UDP-glucosyltransferase), IPR035595 (UDP-glycosyltransferase family, conserved site)	AT5G12890.1 UDP-Glycosyltransferase superfamily protein
Shi008408.1	Glycosyltransferase	GO:0008194	PF00201 (UDP-glucoronosyl and UDP-glucosyl transferase)	IPR002213 (UDP-glucuronosyl/UDP-glucosyltransferase), IPR035595 (UDP-glycosyltransferase family, conserved site)	AT5G49690.1 UDP-Glycosyltransferase superfamily protein
Shi008409.1	Glycosyltransferase	GO:0008194	PF00201 (UDP-glucoronosyl and UDP-glucosyl transferase)	IPR002213 (UDP-glucuronosyl/UDP-glucosyltransferase), IPR035595 (UDP-glycosyltransferase family, conserved site)	AT5G54060.1 UDP-glucose:flavonoid 3-o-glucosyltransferase
Shi008410.1	BHLH domain-containing protein	GO:0003700,GO:0006357,GO:0046983	PF00010 (Helix-loop-helix DNA-binding domain)	IPR011598 (Myc-type, basic helix-loop-helix (bHLH) domain), IPR015660 (Achaete-scute transcription factor-related), IPR036638 (Helix-loop-helix DNA-binding domain superfamily)	AT5G51780.2 basic helix-loop-helix (bHLH) DNA-binding superfamily protein
Shi008411.1	UDP-Glycosyltransferase superfamily protein	GO:0008194	PF00201 (UDP-glucoronosyl and UDP-glucosyl transferase)	IPR002213 (UDP-glucuronosyl/UDP-glucosyltransferase)	AT4G34135.1 UDP-glucosyltransferase 73B2
Shi008412.1	Glycosyltransferase	GO:0008194		IPR002213 (UDP-glucuronosyl/UDP-glucosyltransferase)	AT5G54060.1 UDP-glucose:flavonoid 3-o-glucosyltransferase
Shi008413.1	Glycosyltransferase	GO:0008194	PF00201 (UDP-glucoronosyl and UDP-glucosyl transferase)	IPR002213 (UDP-glucuronosyl/UDP-glucosyltransferase), IPR035595 (UDP-glycosyltransferase family, conserved site)	AT5G65550.1 UDP-Glycosyltransferase superfamily protein
Shi008414.1	Unknown protein
Shi008415.1	BHLH domain-containing protein	GO:0003700,GO:0006357,GO:0046983	PF00010 (Helix-loop-helix DNA-binding domain)	IPR011598 (Myc-type, basic helix-loop-helix (bHLH) domain), IPR015660 (Achaete-scute transcription factor-related), IPR036638 (Helix-loop-helix DNA-binding domain superfamily)	AT5G51780.1 basic helix-loop-helix (bHLH) DNA-binding superfamily protein
Shi008416.1	Glycosyltransferase	GO:0008194	PF00201 (UDP-glucoronosyl and UDP-glucosyl transferase)	IPR002213 (UDP-glucuronosyl/UDP-glucosyltransferase), IPR035595 (UDP-glycosyltransferase family, conserved site)	AT5G65550.1 UDP-Glycosyltransferase superfamily protein
Shi008417.1	BHLH domain-containing protein	GO:0003700,GO:0006357,GO:0046983	PF00010 (Helix-loop-helix DNA-binding domain)	IPR011598 (Myc-type, basic helix-loop-helix (bHLH) domain), IPR015660 (Achaete-scute transcription factor-related), IPR036638 (Helix-loop-helix DNA-binding domain superfamily)	AT5G51780.2 basic helix-loop-helix (bHLH) DNA-binding superfamily protein
Shi008418.1	CASP-like protein		PF04535 (Domain of unknown function (DUF588))	IPR006459 (Casparian strip membrane protein), IPR006702 (Casparian strip membrane protein domain)	AT4G15630.1 Uncharacterized protein family (UPF0497)
Shi008419.1	Glycosyltransferase	GO:0008194		IPR002213 (UDP-glucuronosyl/UDP-glucosyltransferase)	AT1G01390.1 UDP-Glycosyltransferase superfamily protein
Shi008420.1	CASP-like protein		PF04535 (Domain of unknown function (DUF588))	IPR006459 (Casparian strip membrane protein), IPR006702 (Casparian strip membrane protein domain)	AT4G15610.1 Uncharacterized protein family (UPF0497)
Shi008421.1	Divinyl chlorophyllide a 8-vinyl-reductase, chloroplastic	GO:0016491	PF13460 (NAD(P)H-binding)	IPR016040 (NAD(P)-binding domain), IPR036291 (NAD(P)-binding domain superfamily), IPR044201 (Divinyl reductase-like)	AT5G18660.1 NAD(P)-binding Rossmann-fold superfamily protein
Shi008422.1	F-box family protein	GO:0005515,GO:0031146	PF00646 (F-box domain)	IPR001810 (F-box domain), IPR036047 (F-box-like domain superfamily), IPR039588 (F-box only protein 4)	AT4G15563.7 F-box-like protein
Shi008423.1	Protein kinase superfamily protein	GO:0004672,GO:0005524,GO:0006468	PF00069 (Protein kinase domain)	IPR000719 (Protein kinase domain), IPR008271 (Serine/threonine-protein kinase, active site), IPR011009 (Protein kinase-like domain superfamily), IPR017441 (Protein kinase, ATP binding site)	AT1G54610.1 Protein kinase superfamily protein
Shi008424.1	NAD(P)-binding Rossmann-fold superfamily protein			IPR036291 (NAD(P)-binding domain superfamily)	AT2G39080.1 NAD(P)-binding Rossmann-fold superfamily protein
Shi008425.1	Protein kinase superfamily protein	GO:0004672,GO:0005524,GO:0006468	PF00069 (Protein kinase domain)	IPR000719 (Protein kinase domain), IPR008271 (Serine/threonine-protein kinase, active site), IPR011009 (Protein kinase-like domain superfamily), IPR017441 (Protein kinase, ATP binding site)	AT1G54610.1 Protein kinase superfamily protein
Shi008426.1	Unknown protein
Shi008427.1	Beta-amylase	GO:0000272,GO:0016161	PF01373 (Glycosyl hydrolase family 14)	IPR001554 (Glycoside hydrolase, family 14), IPR017853 (Glycoside hydrolase superfamily)	AT5G18670.1 beta-amylase 3
Shi008428.1	Tubby-like F-box protein	GO:0005515	PF00646 (F-box domain), PF01167 (Tub family)	IPR000007 (Tubby, C-terminal), IPR001810 (F-box domain), IPR018066 (Tubby, C-terminal, conserved site), IPR025659 (Tubby-like, C-terminal), IPR036047 (F-box-like domain superfamily)	AT2G47900.3 tubby like protein 3
Shi008429.1	SAGA-associated factor 11	GO:0000124		IPR037804 (SAGA-associated factor 73)
Shi008430.1	Sodium/hydrogen exchanger	GO:0006812,GO:0006814,GO:0006885,GO:0015299,GO:0015385,GO:0016021,GO:0055085	PF00999 (Sodium/hydrogen exchanger family)	IPR006153 (Cation/H+ exchanger), IPR018422 (Cation/H+ exchanger, CPA1 family)	AT5G27150.1 Na+/H+ exchanger 1
Shi008431.1	vesicle associated protein	GO:0005789	PF00635 (MSP (Major sperm protein) domain)	IPR000535 (Major sperm protein (MSP) domain), IPR008962 (PapD-like superfamily), IPR013783 (Immunoglobulin-like fold), IPR016763 (Vesicle-associated membrane-protein-associated protein)	AT1G08820.1 vamp/synaptobrevin-associated protein 27-2
Shi008432.1	Acyl carrier protein	GO:0000036,GO:0006633	PF00550 (Phosphopantetheine attachment site)	IPR003231 (Acyl carrier protein (ACP)), IPR009081 (Phosphopantetheine binding ACP domain), IPR036736 (ACP-like superfamily)	AT4G25050.1 acyl carrier protein 4
Shi008433.1	classical arabinogalactan protein 25-like			IPR039346 (Classical arabinogalactan protein 25/26)
Shi008434.1	Superoxide dismutase [Cu-Zn]	GO:0006801,GO:0046872	PF00080 (Copper/zinc superoxide dismutase (SODC))	IPR001424 (Superoxide dismutase, copper/zinc binding domain), IPR018152 (Superoxide dismutase, copper/zinc, binding site), IPR024134 (Superoxide dismutase (Cu/Zn) / superoxide dismutase copper chaperone), IPR036423 (Superoxide dismutase-like, copper/zinc binding domain superfamily)	AT1G08830.1 copper/zinc superoxide dismutase 1
Shi008435.1	F-box domain-containing protein	GO:0005515	PF13516 (Leucine Rich repeat), PF18511 (F-box)	IPR001611 (Leucine-rich repeat), IPR001810 (F-box domain), IPR006553 (Leucine-rich repeat, cysteine-containing subtype), IPR032675 (Leucine-rich repeat domain superfamily), IPR036047 (F-box-like domain superfamily), IPR041567 (COI1, F-box)	AT4G15475.1 F-box/RNI-like superfamily protein
Shi008436.1	Hexosyltransferase	GO:0016757	PF01501 (Glycosyl transferase family 8)	IPR002495 (Glycosyl transferase, family 8), IPR029044 (Nucleotide-diphospho-sugar transferases)	AT3G06260.1 galacturonosyltransferase-like 4
Shi008437.1	S-adenosylmethionine decarboxylase proenzyme	GO:0004014,GO:0006597,GO:0008295	PF01536 (Adenosylmethionine decarboxylase)	IPR001985 (S-adenosylmethionine decarboxylase), IPR016067 (S-adenosylmethionine decarboxylase, core), IPR018166 (S-adenosylmethionine decarboxylase, conserved site)	AT5G18930.1 Adenosylmethionine decarboxylase family protein
Shi008438.1	Protein-serine/threonine phosphatase	GO:0016791,GO:0043169	PF00481 (Protein phosphatase 2C)	IPR000222 (PPM-type phosphatase, divalent cation binding), IPR001932 (PPM-type phosphatase domain), IPR036457 (PPM-type phosphatase domain superfamily)	AT3G06270.1 Protein phosphatase 2C family protein
Shi008439.1	SAC3 family protein B		PF03399 (SAC3/GANP family)	IPR000717 (Proteasome component (PCI) domain), IPR005062 (SAC3/GANP/THP3, conserved domain), IPR045107 (SAC3/GANP/THP3)	AT3G06290.1 SAC3/GANP/Nin1/mts3/eIF-3 p25 family
Shi008440.1	Peptide methionine sulfoxide reductase B5	GO:0006979,GO:0016671,GO:0030091,GO:0033743	PF01641 (SelR domain)	IPR002579 (Peptide methionine sulphoxide reductase MrsB), IPR011057 (Mss4-like superfamily), IPR028427 (Peptide methionine sulfoxide reductase)	AT4G04830.1 methionine sulfoxide reductase B5
Shi008441.1	RING-type domain-containing protein		PF13920 (Zinc finger, C3HC4 type (RING finger))	IPR001841 (Zinc finger, RING-type), IPR013083 (Zinc finger, RING/FYVE/PHD-type)	AT4G03000.1 RING/U-box superfamily protein
Shi008442.1	Endo/exonuclease/phosphatase domain-containing protein			IPR036691 (Endonuclease/exonuclease/phosphatase superfamily)	AT3G21530.1 DNAse I-like superfamily protein
Shi008443.1	Neutral/alkaline non-lysosomal ceramidase		PF15365 (Proline-rich nuclear receptor coactivator motif)
Shi008444.1	interactor of constitutive active ROPs protein				AT4G15545.1 PH-response transcription factor
Shi008445.1	Protein kinase family protein	GO:0004672,GO:0005524,GO:0006468	PF00069 (Protein kinase domain)	IPR000719 (Protein kinase domain), IPR008271 (Serine/threonine-protein kinase, active site), IPR011009 (Protein kinase-like domain superfamily), IPR017441 (Protein kinase, ATP binding site)	AT5G18910.1 Protein kinase superfamily protein
Shi008446.1	Procollagen-proline 4-dioxygenase	GO:0005506,GO:0016705,GO:0031418	PF01549 (ShK domain-like), PF13640 (2OG-Fe(II) oxygenase superfamily)	IPR003582 (ShKT domain), IPR005123 (Oxoglutarate/iron-dependent dioxygenase), IPR045054 (Prolyl 4-hydroxylase)	AT5G18900.1 2-oxoglutarate (2OG) and Fe(II)-dependent oxygenase superfamily protein
Shi008447.1	Histidine-containing phosphotransfer protein, putative	GO:0000160	PF01627 (Hpt domain)	IPR008207 (Signal transduction histidine kinase, phosphotransfer (Hpt) domain), IPR036641 (HPT domain superfamily)	AT3G21510.1 histidine-containing phosphotransmitter 1
Shi008448.1	Low-density receptor-like protein				AT5G18850.1 Low-density receptor-like protein
Shi008449.1	Low-density receptor-like protein				AT5G18850.1 Low-density receptor-like protein
Shi008450.1	Low-density receptor-like protein				AT5G18850.1 Low-density receptor-like protein
Shi008451.1	Low-density receptor-like protein				AT5G18850.1 Low-density receptor-like protein
Shi008452.1	Cytochrome P450 94A1	GO:0004497,GO:0005506,GO:0016705,GO:0020037		IPR036396 (Cytochrome P450 superfamily)	AT3G56630.1 cytochrome P450%2C family 94%2C subfamily D%2C polypeptide 2
Shi008453.1	LEC14B homolog	GO:0005515	PF00400 (WD domain, G-beta repeat)	IPR001680 (WD40 repeat), IPR015943 (WD40/YVTN repeat-like-containing domain superfamily), IPR036322 (WD40-repeat-containing domain superfamily)	AT4G03020.1 transducin family protein / WD-40 repeat family protein
Shi008454.1	Squamosa promoter-binding protein	GO:0003677,GO:0005634	PF03110 (SBP domain)	IPR004333 (SBP domain), IPR036893 (SBP domain superfamily), IPR044817 (Squamosa promoter-binding-like protein)	AT5G18830.2 squamosa promoter binding protein-like 7
Shi008455.1	50S ribosomal protein L33	GO:0003735,GO:0005840,GO:0006412	PF00471 (Ribosomal protein L33)	IPR001705 (Ribosomal protein L33), IPR011332 (Zinc-binding ribosomal protein), IPR038584 (Ribosomal protein L33 superfamily)	AT3G06320.1 Ribosomal protein L33 family protein
Shi008456.1	1-deoxy-D-xylulose 5-phosphate synthase 1	GO:0003824,GO:0008661,GO:0016114	PF02779 (Transketolase, pyrimidine binding domain), PF02780 (Transketolase, C-terminal domain), PF13292 (1-deoxy-D-xylulose-5-phosphate synthase)	IPR005474 (Transketolase, N-terminal), IPR005475 (Transketolase-like, pyrimidine-binding domain), IPR005477 (Deoxyxylulose-5-phosphate synthase), IPR009014 (Transketolase C-terminal/Pyruvate-ferredoxin oxidoreductase domain II), IPR020826 (Transketolase binding site), IPR029061 (Thiamin diphosphate-binding fold), IPR033248 (Transketolase, C-terminal domain)	AT4G15560.1 Deoxyxylulose-5-phosphate synthase
Shi008457.1	Unknown protein
Shi008458.1	Calcium-binding protein 39-like		PF08569 (Mo25-like)	IPR011989 (Armadillo-like helical), IPR013878 (Mo25-like), IPR016024 (Armadillo-type fold)	AT5G18940.1 Mo25 family protein
Shi008459.1	Bax inhibitor-1 family protein		PF01027 (Inhibitor of apoptosis-promoting Bax1)	IPR006214 (Bax inhibitor 1-related)	AT4G15470.1 Bax inhibitor-1 family protein
Shi008460.1	pentatricopeptide repeat-containing protein At5g18950	GO:0005515	PF01535 (PPR repeat), PF13041 (PPR repeat family)	IPR002885 (Pentatricopeptide repeat), IPR011990 (Tetratricopeptide-like helical domain superfamily)
Shi008461.1	Protein FAR1-RELATED SEQUENCE	GO:0006355,GO:0008270	PF03101 (FAR1 DNA-binding domain), PF04434 (SWIM zinc finger), PF10551 (MULE transposase domain)	IPR004330 (FAR1 DNA binding domain), IPR007527 (Zinc finger, SWIM-type), IPR018289 (MULE transposase domain), IPR031052 (FHY3/FAR1 family)	AT3G06250.1 FAR1-related sequence 7
Shi008462.1	Heavy metal-associated isoprenylated plant protein 19	GO:0046872	PF00403 (Heavy-metal-associated domain)	IPR006121 (Heavy metal-associated domain, HMA), IPR036163 (Heavy metal-associated domain superfamily), IPR044577 (Heavy metal-associated isoprenylated plant protein 4/7/8/17/18/19)	AT3G21490.1 Heavy metal transport/detoxification superfamily protein
Shi008463.1	AWPM-19-like family protein		PF05512 (AWPM-19-like family)	IPR008390 (AWPM-19-like)	AT5G18970.1 AWPM-19-like family protein
Shi008464.1	Glutamine synthetase	GO:0003824,GO:0004356,GO:0006542,GO:0006807	PF00120 (Glutamine synthetase, catalytic domain), PF03951 (Glutamine synthetase, beta-Grasp domain)	IPR008146 (Glutamine synthetase, catalytic domain), IPR008147 (Glutamine synthetase, beta-Grasp domain), IPR014746 (Glutamine synthetase/guanido kinase, catalytic domain), IPR027302 (Glutamine synthetase, N-terminal conserved site), IPR027303 (Glutamine synthetase, glycine-rich site), IPR036651 (Glutamine synthetase, N-terminal domain superfamily)	AT5G35630.1 glutamine synthetase 2
Shi008465.1	alpha/beta-Hydrolases superfamily protein		PF12146 (Serine aminopeptidase, S33)	IPR022742 (Serine aminopeptidase, S33), IPR029058 (Alpha/Beta hydrolase fold)	AT4G14290.2 alpha/beta-Hydrolases superfamily protein
Shi008466.1	ARM repeat superfamily protein	GO:0005515		IPR000225 (Armadillo), IPR011989 (Armadillo-like helical), IPR016024 (Armadillo-type fold)	AT5G18980.1 ARM repeat superfamily protein
Shi008467.1	Guanylate kinase	GO:0004385,GO:0006163	PF00625 (Guanylate kinase)	IPR008144 (Guanylate kinase-like domain), IPR008145 (Guanylate kinase/L-type calcium channel beta subunit), IPR017665 (Guanylate kinase), IPR020590 (Guanylate kinase, conserved site), IPR027417 (P-loop containing nucleoside triphosphate hydrolase)	AT3G06200.1 P-loop containing nucleoside triphosphate hydrolases superfamily protein
Shi008468.1	DLH domain-containing protein	GO:0016787	PF01738 (Dienelactone hydrolase family)	IPR002925 (Dienelactone hydrolase), IPR029058 (Alpha/Beta hydrolase fold)	AT3G23600.1 alpha/beta-Hydrolases superfamily protein
Shi008469.1	Release factor glutamine methyltransferase				AT5G64150.1 RNA methyltransferase family protein
Shi008470.1	Subtilisin inhibitor	GO:0004867,GO:0009611	PF00280 (Potato inhibitor I family)	IPR000864 (Proteinase inhibitor I13, potato inhibitor I), IPR036354 (Proteinase inhibitor I13, potato inhibitor I superfamily)	AT2G38870.1 Serine protease inhibitor%2C potato inhibitor I-type family protein
Shi008471.1	DLH domain-containing protein	GO:0016787	PF01738 (Dienelactone hydrolase family)	IPR002925 (Dienelactone hydrolase), IPR029058 (Alpha/Beta hydrolase fold)	AT3G23600.1 alpha/beta-Hydrolases superfamily protein
Shi008472.1	DLH domain-containing protein	GO:0016787	PF01738 (Dienelactone hydrolase family)	IPR002925 (Dienelactone hydrolase), IPR029058 (Alpha/Beta hydrolase fold)	AT3G23600.1 alpha/beta-Hydrolases superfamily protein
Shi008473.1	endo-1,31,4-beta-D-glucanase-like	GO:0016787	PF01738 (Dienelactone hydrolase family)	IPR002925 (Dienelactone hydrolase), IPR029058 (Alpha/Beta hydrolase fold)	AT3G23570.1 alpha/beta-Hydrolases superfamily protein
Shi008474.1	Mediator of RNA polymerase II transcription subunit 33A	GO:0016592,GO:2000762		IPR039638 (Mediator of RNA polymerase II transcription subunit 33A/B)	AT3G23590.1 REF4-related 1
Shi008475.1	Ribosomal protein L34e superfamily protein			IPR044196 (Uncharacterized protein At5g19025-like)	AT3G06180.1 Ribosomal protein L34e superfamily protein
Shi008476.1	Unknown protein	GO:0003677		IPR003340 (B3 DNA binding domain), IPR015300 (DNA-binding pseudobarrel domain superfamily)
Shi008477.1	Serine incorporator 3	GO:0016020	PF03348 (Serine incorporator (Serinc))	IPR005016 (Serine incorporator/TMS membrane protein)	AT3G06170.1 Serinc-domain containing serine and sphingolipid biosynthesis protein
Shi008478.1	Mitochondrial substrate carrier family protein	GO:0055085		IPR002067 (Mitochondrial carrier protein)	AT3G55640.1 Mitochondrial substrate carrier family protein
Shi008479.1	Metal transporter CNNM
Shi008480.1	Adenylate isopentenyltransferase 5, chloroplastic		PF01715 (IPP transferase)	IPR027417 (P-loop containing nucleoside triphosphate hydrolase), IPR039657 (Dimethylallyltransferase)	AT5G19040.1 isopentenyltransferase 5
Shi008481.1	UPF0613 protein PB24D3.06c		PF08538 (Protein of unknown function (DUF1749))	IPR013744 (Fusarinine C esterase SidJ), IPR029058 (Alpha/Beta hydrolase fold)	AT5G19050.1 alpha/beta-Hydrolases superfamily protein
Shi008482.1	Transcription factor UNE10				AT4G00050.1 basic helix-loop-helix (bHLH) DNA-binding superfamily protein
Shi008483.1	Unknown protein			IPR002395 (HMW kininogen)
Shi008484.1	UPF0613 protein PB24D3.06c		PF08538 (Protein of unknown function (DUF1749))	IPR013744 (Fusarinine C esterase SidJ), IPR029058 (Alpha/Beta hydrolase fold)	AT5G19050.1 alpha/beta-Hydrolases superfamily protein
Shi008485.1	TVP38/TMEM64 family membrane protein slr0305	GO:0016021	PF09335 (SNARE associated Golgi protein)	IPR032816 (SNARE associated Golgi protein)	AT5G19070.1 SNARE associated Golgi protein family
Shi008486.1	RING-type domain-containing protein		PF13920 (Zinc finger, C3HC4 type (RING finger))	IPR001841 (Zinc finger, RING-type), IPR013083 (Zinc finger, RING/FYVE/PHD-type)	AT3G06140.1 RING/U-box superfamily protein
Shi008487.1	Heavy metal-associated isoprenylated plant protein 33	GO:0046872	PF00403 (Heavy-metal-associated domain)	IPR006121 (Heavy metal-associated domain, HMA), IPR036163 (Heavy metal-associated domain superfamily)	AT3G06130.1 Heavy metal transport/detoxification superfamily protein
Shi008488.1	basic helix-loop-helix (bHLH) DNA-binding superfamily protein	GO:0003700,GO:0010052,GO:0046983	PF00010 (Helix-loop-helix DNA-binding domain)	IPR011598 (Myc-type, basic helix-loop-helix (bHLH) domain), IPR036638 (Helix-loop-helix DNA-binding domain superfamily), IPR044283 (Transcription factor FAMA/SPEECHLESS/MUTE)	AT3G06120.1 basic helix-loop-helix (bHLH) DNA-binding superfamily protein
Shi008489.1	Dual specificity phosphatase	GO:0006470,GO:0008138,GO:0016311,GO:0016791	PF00782 (Dual specificity phosphatase, catalytic domain)	IPR000387 (Tyrosine specific protein phosphatases domain), IPR003595 (Protein-tyrosine phosphatase, catalytic), IPR029021 (Protein-tyrosine phosphatase-like)	AT3G23610.1 dual specificity protein phosphatase 1
Shi008490.1	Glucose-1-phosphate adenylyltransferase family protein	GO:0005978,GO:0008878,GO:0009058,GO:0016779	PF00483 (Nucleotidyl transferase)	IPR005835 (Nucleotidyl transferase domain), IPR011004 (Trimeric LpxA-like superfamily), IPR011831 (Glucose-1-phosphate adenylyltransferase), IPR029044 (Nucleotide-diphospho-sugar transferases)	AT5G19220.1 ADP glucose pyrophosphorylase large subunit 1
Shi008491.1	Peptidase A1 domain-containing protein	GO:0004190,GO:0006508	PF14541 (Xylanase inhibitor C-terminal), PF14543 (Xylanase inhibitor N-terminal)	IPR001461 (Aspartic peptidase A1 family), IPR021109 (Aspartic peptidase domain superfamily), IPR032799 (Xylanase inhibitor, C-terminal), IPR032861 (Xylanase inhibitor, N-terminal), IPR033121 (Peptidase family A1 domain)	AT1G03220.1 Eukaryotic aspartyl protease family protein
Shi008492.1	Aquaporin NIP1.1	GO:0015267,GO:0016020,GO:0055085	PF00230 (Major intrinsic protein)	IPR000425 (Major intrinsic protein), IPR023271 (Aquaporin-like)	AT3G06100.1 NOD26-like intrinsic protein 7%3B1
Shi008493.1	aluminum induced protein with YGL and LRDR motifs		PF12481 (Aluminium induced protein)	IPR024286 (Domain of unknown function DUF3700), IPR029055 (Nucleophile aminohydrolases, N-terminal), IPR044828 (Stem-specific protein TSJT1-like)	AT5G19140.1 aluminum induced protein with YGL and LRDR motifs
Shi008494.1	Nuclear transcription factor Y subunit C-9	GO:0046982	PF00808 (Histone-like transcription factor (CBF/NF-Y) and archaeal histone)	IPR003958 (Transcription factor CBF/NF-Y/archaeal histone domain), IPR009072 (Histone-fold)	AT1G54830.1 nuclear factor Y%2C subunit C3
Shi008495.1	ATP-dependent (S)-NAD(P)H-hydrate dehydratase	GO:0052855	PF01256 (Carbohydrate kinase)	IPR000631 (ATP-dependent (S)-NAD(P)H-hydrate dehydratase), IPR029056 (Ribokinase-like)	AT5G19150.1 pfkB-like carbohydrate kinase family protein
Shi008496.1	Protein trichome birefringence-like		PF13839 (GDSL/SGNH-like Acyl-Esterase family found in Pmr5 and Cas1p), PF14416 (PMR5 N terminal Domain)	IPR025846 (PMR5 N-terminal domain), IPR026057 (PC-Esterase)	AT5G19160.1 TRICHOME BIREFRINGENCE-LIKE 11
Shi008497.1	NEDD8-activating enzyme E1 catalytic subunit	GO:0008641,GO:0019781,GO:0045116	PF00899 (ThiF family), PF08825 (E2 binding domain)	IPR000594 (THIF-type NAD/FAD binding fold), IPR014929 (E2 binding), IPR023318 (Ubiquitin activating enzyme, alpha domain superfamily), IPR030468 (NEDD8-activating enzyme E1 catalytic subunit), IPR033127 (Ubiquitin-activating enzyme E1, Cys active site), IPR035985 (Ubiquitin-activating enzyme)	AT5G19180.1 E1 C-terminal related 1
Shi008498.1	DNA polymerase epsilon subunit B like				AT3G06070.1 hypothetical protein
Shi008499.1	3-dehydrosphinganine reductase TSC10A	GO:0006666,GO:0016491,GO:0030148,GO:0047560	PF00106 (short chain dehydrogenase)	IPR002347 (Short-chain dehydrogenase/reductase SDR), IPR020904 (Short-chain dehydrogenase/reductase, conserved site), IPR036291 (NAD(P)-binding domain superfamily)	AT3G06060.1 NAD(P)-binding Rossmann-fold superfamily protein
Shi008500.1	Glucose-1-phosphate adenylyltransferase family protein	GO:0005978,GO:0008878,GO:0009058,GO:0016779	PF00483 (Nucleotidyl transferase)	IPR005835 (Nucleotidyl transferase domain), IPR005836 (ADP-glucose pyrophosphorylase, conserved site), IPR011004 (Trimeric LpxA-like superfamily), IPR011831 (Glucose-1-phosphate adenylyltransferase), IPR029044 (Nucleotide-diphospho-sugar transferases)	AT5G19220.1 ADP glucose pyrophosphorylase large subunit 1
Shi008501.1	protein PRD1	GO:0042138		IPR016024 (Armadillo-type fold), IPR044968 (Protein PUTATIVE RECOMBINATION INITIATION DEFECT 1)	AT4G14180.1 putative recombination initiation defect 1
Shi008502.1	Glucose-1-phosphate adenylyltransferase family protein	GO:0005978,GO:0008878,GO:0009058,GO:0016779	PF00483 (Nucleotidyl transferase)	IPR005835 (Nucleotidyl transferase domain), IPR005836 (ADP-glucose pyrophosphorylase, conserved site), IPR011004 (Trimeric LpxA-like superfamily), IPR011831 (Glucose-1-phosphate adenylyltransferase), IPR029044 (Nucleotide-diphospho-sugar transferases)	AT5G19220.1 ADP glucose pyrophosphorylase large subunit 1
Shi008503.1	protein PRD1	GO:0042138		IPR016024 (Armadillo-type fold), IPR044968 (Protein PUTATIVE RECOMBINATION INITIATION DEFECT 1)	AT4G14180.1 putative recombination initiation defect 1
Shi008504.1	Glycoprotein membrane precursor GPI-anchored				AT3G06035.1 Glycoprotein membrane precursor GPI-anchored
Shi008505.1	Peroxisomal adenine nucleotide carrier 1	GO:0055085	PF00153 (Mitochondrial carrier protein)	IPR002067 (Mitochondrial carrier protein), IPR018108 (Mitochondrial substrate/solute carrier), IPR023395 (Mitochondrial carrier domain superfamily)	AT3G05290.1 peroxisomal adenine nucleotide carrier 1
Shi008506.1	Mitogen-activated protein kinase kinase	GO:0004672,GO:0005524,GO:0006468	PF00069 (Protein kinase domain)	IPR000719 (Protein kinase domain), IPR008271 (Serine/threonine-protein kinase, active site), IPR011009 (Protein kinase-like domain superfamily), IPR017441 (Protein kinase, ATP binding site)	AT3G06030.1 NPK1-related protein kinase 3
Shi008507.1	Protein FANTASTIC FOUR like		PF11250 (Fantastic Four meristem regulator)	IPR021410 (The fantastic four family)	AT5G19260.1 FANTASTIC four-like protein (DUF3049)
Shi008508.1	chromatin remodeling 5	GO:0005524,GO:0042393,GO:0070615	PF00176 (SNF2 family N-terminal domain), PF00271 (Helicase conserved C-terminal domain), PF14619 (Snf2-ATP coupling, chromatin remodelling complex)	IPR001650 (Helicase, C-terminal), IPR014001 (Helicase superfamily 1/2, ATP-binding domain), IPR027417 (P-loop containing nucleoside triphosphate hydrolase), IPR029295 (Snf2, ATP coupling domain), IPR038718 (SNF2-like, N-terminal domain superfamily)	AT3G06010.1 SNF2/Brahma-type chromatin-remodeling protein CHR12
Shi008509.1	RAN GTPase-activating protein 2	GO:0005515	PF13516 (Leucine Rich repeat), PF13943 (WPP domain)	IPR001611 (Leucine-rich repeat), IPR025265 (WPP domain), IPR032675 (Leucine-rich repeat domain superfamily), IPR038214 (WPP domain superfamily)	AT5G19320.1 RAN GTPase activating protein 2
Shi008510.1	serine/arginine repetitive matrix-like protein				AT3G05980.1 hypothetical protein
Shi008511.1	Cyclin family protein	GO:0006357,GO:0016538	PF00134 (Cyclin, N-terminal domain)	IPR006671 (Cyclin, N-terminal), IPR013763 (Cyclin-like), IPR036915 (Cyclin-like superfamily), IPR043198 (Cyclin/Cyclin-like subunit Ssn8)	AT4G19600.1 Cyclin family protein
Shi008512.1	Sugar transport protein	GO:0015145,GO:0015749,GO:0016020,GO:0016021,GO:0022857,GO:0055085	PF00083 (Sugar (and other) transporter)	IPR005828 (Major facilitator, sugar transporter-like), IPR005829 (Sugar transporter, conserved site), IPR020846 (Major facilitator superfamily domain), IPR036259 (MFS transporter superfamily)	AT5G26250.1 Major facilitator superfamily protein
Shi008513.1	Sugar transport protein	GO:0015145,GO:0015749,GO:0016020,GO:0016021,GO:0022857,GO:0055085	PF00083 (Sugar (and other) transporter)	IPR005828 (Major facilitator, sugar transporter-like), IPR005829 (Sugar transporter, conserved site), IPR020846 (Major facilitator superfamily domain), IPR036259 (MFS transporter superfamily)	AT5G26250.1 Major facilitator superfamily protein
Shi008514.1	Phytocyanin domain-containing protein	GO:0009055	PF02298 (Plastocyanin-like domain)	IPR003245 (Phytocyanin domain), IPR008972 (Cupredoxin), IPR039391 (Phytocyanin)	AT5G26330.1 Cupredoxin superfamily protein
Shi008515.1	Sugar transport protein	GO:0015145,GO:0015749,GO:0016020,GO:0016021,GO:0022857,GO:0055085	PF00083 (Sugar (and other) transporter)	IPR005828 (Major facilitator, sugar transporter-like), IPR005829 (Sugar transporter, conserved site), IPR020846 (Major facilitator superfamily domain), IPR036259 (MFS transporter superfamily)	AT5G26340.1 Major facilitator superfamily protein
Shi008516.1	protein TIME FOR COFFEE	GO:0042752		IPR039317 (Protein time for coffee)	AT3G22380.1 time for coffee
Shi008517.1	vacuole membrane-like protein		PF09335 (SNARE associated Golgi protein)	IPR032816 (SNARE associated Golgi protein)	AT4G14950.1 SNARE associated Golgi protein family
Shi008518.1	Lipoxygenase	GO:0005515,GO:0016491,GO:0016702,GO:0046872	PF00305 (Lipoxygenase), PF01477 (PLAT/LH2 domain)	IPR000907 (Lipoxygenase), IPR001024 (PLAT/LH2 domain), IPR013819 (Lipoxygenase, C-terminal), IPR020833 (Lipoxygenase, iron binding site), IPR020834 (Lipoxygenase, conserved site), IPR027433 (Lipoxygenase, domain 3), IPR036226 (Lipoxigenase, C-terminal domain superfamily), IPR036392 (PLAT/LH2 domain superfamily)	AT3G22400.1 PLAT/LH2 domain-containing lipoxygenase family protein
Shi008519.1	Photosystem I reaction center subunit II	GO:0009522,GO:0009538,GO:0015979	PF02531 (PsaD)	IPR003685 (Photosystem I PsaD), IPR036579 (Photosystem I, reaction centre subunit PsaD superfamily)	AT4G02770.1 photosystem I subunit D-1
Shi008520.1	Haloacid dehalogenase-like hydrolase (HAD) superfamily protein		PF13419 (Haloacid dehalogenase-like hydrolase)	IPR023214 (HAD superfamily), IPR036412 (HAD-like superfamily), IPR041492 (Haloacid dehalogenase-like hydrolase)	AT2G32150.1 Haloacid dehalogenase-like hydrolase (HAD) superfamily protein
Shi008521.1	Polyamine aminopropyltransferase	GO:0003824	PF01564 (Spermine/spermidine synthase domain), PF17284 (Spermidine synthase tetramerisation domain)	IPR001045 (Spermidine/spermine synthases), IPR029063 (S-adenosyl-L-methionine-dependent methyltransferase), IPR030374 (Polyamine biosynthesis domain), IPR035246 (Spermidine synthase, tetramerisation domain), IPR037163 (Spermidine synthase, tetramerisation domain superfamily)	AT5G19530.1 S-adenosyl-L-methionine-dependent methyltransferases superfamily protein
Shi008522.1	DUF868 family protein (DUF868)		PF05910 (Plant protein of unknown function (DUF868))	IPR008586 (Protein of unknown function DUF868, plant)	AT5G28150.1 hypothetical protein (DUF868)
Shi008523.1	CRAL-TRIO domain-containing protein		PF00650 (CRAL/TRIO domain)	IPR001251 (CRAL-TRIO lipid binding domain), IPR036273 (CRAL/TRIO, N-terminal domain superfamily), IPR036865 (CRAL-TRIO lipid binding domain superfamily)	AT1G05370.1 Sec14p-like phosphatidylinositol transfer family protein
Shi008524.1	Unknown protein
Shi008525.1	Pentatricopeptide repeat protein	GO:0005515	PF01535 (PPR repeat), PF13041 (PPR repeat family)	IPR002885 (Pentatricopeptide repeat), IPR011990 (Tetratricopeptide-like helical domain superfamily)	AT3G09040.1 Pentatricopeptide repeat (PPR) superfamily protein
Shi008526.1	5'-nucleotidase SurE	GO:0008252,GO:0016787	PF01975 (Survival protein SurE)	IPR002828 (Survival protein SurE-like phosphatase/nucleotidase), IPR030048 (Survival protein SurE), IPR036523 (SurE-like phosphatase/nucleotidase superfamily)	AT4G14930.1 Survival protein SurE-like phosphatase/nucleotidase
Shi008527.1	Serine/threonine-protein kinase WNK1	GO:0004672,GO:0004674,GO:0005524,GO:0006468	PF00069 (Protein kinase domain), PF12202 (Oxidative-stress-responsive kinase 1 C-terminal domain)	IPR000719 (Protein kinase domain), IPR008271 (Serine/threonine-protein kinase, active site), IPR011009 (Protein kinase-like domain superfamily), IPR024678 (Serine/threonine-protein kinase OSR1/WNK, CCT domain)	AT3G04910.1 with no lysine (K) kinase 1
Shi008528.1	Acyl-CoA N-acyltransferase with RING/FYVE/PHD-type zinc finger protein	GO:0008080	PF16135 (Tify domain binding domain)	IPR000182 (GNAT domain), IPR001965 (Zinc finger, PHD-type), IPR011011 (Zinc finger, FYVE/PHD-type), IPR013083 (Zinc finger, RING/FYVE/PHD-type), IPR016181 (Acyl-CoA N-acyltransferase), IPR019786 (Zinc finger, PHD-type, conserved site), IPR032308 (Jas TPL-binding domain)	AT4G14920.1 Acyl-CoA N-acyltransferase with RING/FYVE/PHD-type zinc finger protein
Shi008529.1	Photosystem II D1 precursor processing protein PSB27-H2, chloroplastic	GO:0009523,GO:0010206,GO:0010207	PF13326 (Photosystem II Pbs27)	IPR025585 (Photosystem II Pbs27), IPR038450 (Photosystem II Pbs27 superfamily)	AT1G05385.1 photosystem II 11 kDa protein-like protein
Shi008530.1	Unknown protein
Shi008531.1	Folate-biopterin transporter 1, chloroplastic	GO:0016021	PF03092 (BT1 family)	IPR036259 (MFS transporter superfamily), IPR039309 (Biopterin transporter family)	AT2G32040.1 Major facilitator superfamily protein
Shi008532.1	DUF1677 family protein (DUF1677)		PF07911 (Protein of unknown function (DUF1677))	IPR012876 (Protein of unknown function DUF1677, plant)	AT3G22540.1 hypothetical protein (DUF1677)
Shi008533.1	17.6 kDa class II heat shock protein				AT4G14830.1 17.6 kDa class II heat shock protein
Shi008534.1	Unknown protein
Shi008535.1	Unknown protein
Shi008536.1	Late embryogenesis abundant protein D-34		PF04927 (Seed maturation protein)	IPR007011 (Late embryogenesis abundant protein, SMP subgroup domain), IPR042971 (Late embryogenesis abundant protein, SMP subgroup)	AT3G22490.1 Seed maturation protein
Shi008537.1	Transcription repressor	GO:0045892	PF04844 (Transcriptional repressor, ovate)	IPR006458 (Ovate protein family, C-terminal), IPR038933 (Ovate protein family)	AT2G32100.1 ovate family protein 16
Shi008538.1	Cysteine synthase	GO:0004124,GO:0006535	PF00291 (Pyridoxal-phosphate dependent enzyme)	IPR001216 (Cysteine synthase/cystathionine beta-synthase, pyridoxal-phosphate attachment site), IPR001926 (Pyridoxal-phosphate dependent enzyme), IPR005856 (Cysteine synthase), IPR036052 (Tryptophan synthase beta subunit-like PLP-dependent enzyme)	AT4G14880.1 O-acetylserine (thiol) lyase (OAS-TL) isoform A1
Shi008539.1	XS domain-containing protein	GO:0031047	PF03468 (XS domain)	IPR005380 (XS domain), IPR038588 (XS domain superfamily)	AT3G22430.1 RNA recognition motif XS domain protein
Shi008540.1	Cytidine/deoxycytidylate deaminase family protein	GO:0003824	PF00383 (Cytidine and deoxycytidylate deaminase zinc-binding region)	IPR002125 (Cytidine and deoxycytidylate deaminase domain), IPR016193 (Cytidine deaminase-like)	AT5G24670.1 Cytidine/deoxycytidylate deaminase family protein
Shi008541.1	N-acetyltransferase domain-containing protein	GO:0008080	PF13302 (Acetyltransferase (GNAT) domain)	IPR000182 (GNAT domain), IPR016181 (Acyl-CoA N-acyltransferase)	AT3G22560.1 Acyl-CoA N-acyltransferases (NAT) superfamily protein
Shi008542.1	Unknown protein
Shi008543.1	N-acetyltransferase domain-containing protein	GO:0008080	PF13302 (Acetyltransferase (GNAT) domain)	IPR000182 (GNAT domain), IPR016181 (Acyl-CoA N-acyltransferase)	AT2G32030.1 Acyl-CoA N-acyltransferases (NAT) superfamily protein
Shi008544.1	N-acetyltransferase domain-containing protein	GO:0008080	PF13302 (Acetyltransferase (GNAT) domain)	IPR000182 (GNAT domain), IPR016181 (Acyl-CoA N-acyltransferase)	AT2G32030.1 Acyl-CoA N-acyltransferases (NAT) superfamily protein
Shi008545.1	Unknown protein
Shi008546.1	Unknown protein
Shi008547.1	Parafibromin	GO:0006368,GO:0016570,GO:0016593	PF05179 (RNA pol II accessory factor, Cdc73 family, C-terminal), PF16050 (Paf1 complex subunit CDC73 N-terminal)	IPR007852 (Cdc73/Parafibromin), IPR031336 (Cell division control protein 73, C-terminal), IPR032041 (Paf1 complex subunit Cdc73, N-terminal domain), IPR038103 (Cell division control protein 73, C-terminal domain superfamily)	AT3G22590.1 PLANT HOMOLOGOUS TO PARAFIBROMIN
Shi008548.1	Non-specific lipid-transfer protein-like protein	GO:0006869,GO:0008289	PF14368 (Probable lipid transfer)	IPR000528 (Plant non-specific lipid-transfer protein/Par allergen), IPR016140 (Bifunctional inhibitor/plant lipid transfer protein/seed storage helical domain), IPR036312 (Bifunctional inhibitor/plant lipid transfer protein/seed storage helical domain superfamily), IPR043325 (Alpha-Amylase Inhibitors (AAI), Lipid Transfer (LT) and Seed Storage (SS) Protein)	AT2G44300.1 Bifunctional inhibitor/lipid-transfer protein/seed storage 2S albumin superfamily protein
Shi008549.1	non-specific lipid-transfer protein-like protein At2g13820		PF14368 (Probable lipid transfer)	IPR016140 (Bifunctional inhibitor/plant lipid transfer protein/seed storage helical domain), IPR036312 (Bifunctional inhibitor/plant lipid transfer protein/seed storage helical domain superfamily), IPR043325 (Alpha-Amylase Inhibitors (AAI), Lipid Transfer (LT) and Seed Storage (SS) Protein)	AT3G22620.1 Bifunctional inhibitor/lipid-transfer protein/seed storage 2S albumin superfamily protein
Shi008550.1	AAI domain-containing protein		PF14368 (Probable lipid transfer)	IPR016140 (Bifunctional inhibitor/plant lipid transfer protein/seed storage helical domain), IPR036312 (Bifunctional inhibitor/plant lipid transfer protein/seed storage helical domain superfamily)	AT4G14805.1 Bifunctional inhibitor/lipid-transfer protein/seed storage 2S albumin superfamily protein
Shi008551.1	P-loop containing nucleoside triphosphate hydrolases superfamily protein	GO:0004386	PF13086 (AAA domain), PF13087 (AAA domain)	IPR027417 (P-loop containing nucleoside triphosphate hydrolase), IPR041677 (DNA2/NAM7 helicase, helicase domain), IPR041679 (DNA2/NAM7 helicase-like, C-terminal), IPR045055 (DNA2/NAM7-like helicase)	AT1G05460.1 P-loop containing nucleoside triphosphate hydrolases superfamily protein
Shi008552.1	Proteasome subunit beta	GO:0004298,GO:0005839,GO:0051603	PF00227 (Proteasome subunit)	IPR001353 (Proteasome, subunit alpha/beta), IPR029055 (Nucleophile aminohydrolases, N-terminal)	AT3G22630.1 20S proteasome beta subunit D1
Shi008553.1	FLZ-type domain-containing protein		PF04570 (zinc-finger of the FCS-type, C2-C2)	IPR007650 (Zf-FLZ domain), IPR044533 (FCS-Like Zinc finger 1/2/3)
Shi008554.1	Type I inositol polyphosphate 5-phosphatase 5	GO:0003824,GO:0016791,GO:0046856	PF03372 (Endonuclease/Exonuclease/phosphatase family)	IPR005135 (Endonuclease/exonuclease/phosphatase), IPR036691 (Endonuclease/exonuclease/phosphatase superfamily)	AT2G32010.1 CVP2 like 1
Shi008555.1	Unknown protein
Shi008556.1	RNA-DIRECTED DNA METHYLATION 1	GO:0005634,GO:0044030	PF09187 (RNA-directed DNA methylation 1)	IPR015270 (Protein RDM1, plant), IPR036319 (RDM1 superfamily)	AT3G22680.1 RNA-DIRECTED DNA METHYLATION 1
Shi008557.1	Kinase-like protein	GO:0004672,GO:0005524,GO:0006468	PF07714 (Protein tyrosine and serine/threonine kinase)	IPR000719 (Protein kinase domain), IPR008271 (Serine/threonine-protein kinase, active site), IPR011009 (Protein kinase-like domain superfamily)	AT3G22750.1 Protein kinase superfamily protein
Shi008558.1	x-ray induced transcript 1	GO:0007140,GO:0007143		IPR039933 (Protein XRI1)	AT5G48720.2 x-ray induced transcript 1
Shi008559.1	Tesmin/TSO1-like CXC domain-containing protein	GO:0003700	PF03638 (Tesmin/TSO1-like CXC domain, cysteine-rich domain)	IPR033467 (Tesmin/TSO1-like CXC domain), IPR044522 (CRC domain-containing protein TSO1-like)	AT4G14770.1 TESMIN/TSO1-like CXC 2
Shi008560.1	Kinase interacting (KIP1-like) family protein	GO:0003779	PF07765 (KIP1-like protein)	IPR011684 (Protein Networked (NET), actin-binding (NAB) domain)	AT3G22790.1 Kinase interacting (KIP1-like) family protein
Shi008561.1	Leucine-rich repeat extensin-like protein 6	GO:0005515	PF08263 (Leucine rich repeat N-terminal domain), PF13855 (Leucine rich repeat)	IPR001611 (Leucine-rich repeat), IPR013210 (Leucine-rich repeat-containing N-terminal, plant-type), IPR032675 (Leucine-rich repeat domain superfamily)	AT3G22800.1 Leucine-rich repeat (LRR) family protein
Shi008562.1	stress-induced-phosphoprotein 1	GO:0005515	PF13414 (TPR repeat)	IPR011990 (Tetratricopeptide-like helical domain superfamily), IPR019734 (Tetratricopeptide repeat)	AT1G04190.1 Tetratricopeptide repeat (TPR)-like superfamily protein
Shi008563.1	Sulfate transporter	GO:0008271,GO:0008272,GO:0009507,GO:0015116,GO:0016020,GO:0016021,GO:0055085	PF00916 (Sulfate permease family), PF01740 (STAS domain)	IPR001902 (SLC26A/SulP transporter), IPR002645 (STAS domain), IPR011547 (SLC26A/SulP transporter domain), IPR018045 (Sulphate anion transporter, conserved site), IPR036513 (STAS domain superfamily)	AT3G51895.1 sulfate transporter 3%3B1
Shi008564.1	Protein IQ-DOMAIN 14-like	GO:0005515	PF00612 (IQ calmodulin-binding motif), PF13178 (Protein of unknown function (DUF4005))	IPR000048 (IQ motif, EF-hand binding site), IPR025064 (Domain of unknown function DUF4005)	AT4G14750.1 IQ-domain 19
Shi008565.1	Unknown protein
Shi008566.1	protein SLOW GREEN 1, chloroplastic	GO:0005515	PF13181 (Tetratricopeptide repeat), PF14559 (Tetratricopeptide repeat)	IPR011990 (Tetratricopeptide-like helical domain superfamily), IPR019734 (Tetratricopeptide repeat)	AT3G18420.1 Protein prenylyltransferase superfamily protein
Shi008567.1	auxin canalization protein (DUF828)		PF05703 (Auxin canalisation), PF08458 (Plant pleckstrin homology-like region)	IPR008546 (Domain of unknown function DUF828), IPR013666 (Pleckstrin-like, plant), IPR040269 (VAN3-binding protein)	AT3G22810.1 auxin canalization protein (DUF828)
Shi008568.1	DNA-directed RNA polymerase III subunit RPC9	GO:0000166,GO:0005666,GO:0006352,GO:0006384,GO:0030880,GO:0044237	PF03874 (RNA polymerase Rpb4)	IPR005574 (RNA polymerase subunit RPB4/RPC9), IPR006590 (RNA polymerase Rpb4/RPC9, core), IPR010997 (HRDC-like superfamily), IPR038324 (Rpb4/RPC9 superfamily)	AT5G62950.1 RNA polymerase II%2C Rpb4%2C core protein
Shi008569.1	EPIDERMAL PATTERNING FACTOR-like protein	GO:0010374	PF17181 (Epidermal patterning factor proteins)	IPR039455 (EPIDERMAL PATTERNING FACTOR-like protein)	AT4G14723.1 EPIDERMAL PATTERNING FACTOR-like protein
Shi008570.1	1,2-dihydroxy-3-keto-5-methylthiopentene dioxygenase 1	GO:0010309,GO:0016491,GO:0019509	PF03079 (ARD/ARD' family)	IPR004313 (Acireductone dioxygenase ARD family), IPR011051 (RmlC-like cupin domain superfamily), IPR014710 (RmlC-like jelly roll fold)	AT5G43850.1 RmlC-like cupins superfamily protein
Shi008571.1	1,2-dihydroxy-3-keto-5-methylthiopentene dioxygenase 3	GO:0010309,GO:0016491,GO:0019509	PF03079 (ARD/ARD' family)	IPR004313 (Acireductone dioxygenase ARD family), IPR011051 (RmlC-like cupin domain superfamily), IPR014710 (RmlC-like jelly roll fold)	AT4G14710.1 RmlC-like cupins superfamily protein
Shi008572.1	Heat stress transcription factor A-6b	GO:0003700,GO:0006355,GO:0043565	PF00447 (HSF-type DNA-binding)	IPR000232 (Heat shock factor (HSF)-type, DNA-binding), IPR027725 (Heat shock transcription factor family), IPR036388 (Winged helix-like DNA-binding domain superfamily), IPR036390 (Winged helix DNA-binding domain superfamily)	AT3G22830.1 heat shock transcription factor A6B
Shi008573.1	Dymeclin		PF09742 (Dyggve-Melchior-Clausen syndrome protein)	IPR019142 (Dymeclin)	AT1G04200.1 dyggve-melchior-clausen syndrome protein
Shi008574.1	Early light-induced protein, chloroplastic		PF00504 (Chlorophyll A-B binding protein)	IPR022796 (Chlorophyll A-B binding protein)	AT3G22840.1 Chlorophyll A-B binding family protein
Shi008575.1	Transmembrane emp24 domain-containing protein p24beta3		PF01105 (emp24/gp25L/p24 family/GOLD)	IPR009038 (GOLD domain), IPR015720 (Transmembrane emp24 domain-containing protein), IPR036598 (GOLD domain superfamily)	AT3G22845.1 emp24/gp25L/p24 family/GOLD family protein
Shi008576.1	aluminum induced protein with YGL and LRDR motifs		PF12481 (Aluminium induced protein)	IPR024286 (Domain of unknown function DUF3700), IPR029055 (Nucleophile aminohydrolases, N-terminal), IPR044828 (Stem-specific protein TSJT1-like)	AT3G22850.1 aluminum induced protein with YGL and LRDR motifs
Shi008577.1	VQ domain-containing protein
Shi008578.1	FAD-binding FR-type domain-containing protein				AT1G15140.1 FAD/NAD(P)-binding oxidoreductase
Shi008579.1	Protein kinase domain-containing protein	GO:0004672,GO:0005515,GO:0005524,GO:0006468	PF00069 (Protein kinase domain), PF13855 (Leucine rich repeat), PF14381 (Ethylene-responsive protein kinase Le-CTR1)	IPR000719 (Protein kinase domain), IPR001611 (Leucine-rich repeat), IPR003591 (Leucine-rich repeat, typical subtype), IPR008271 (Serine/threonine-protein kinase, active site), IPR011009 (Protein kinase-like domain superfamily), IPR032675 (Leucine-rich repeat domain superfamily)	AT1G04210.1 Leucine-rich repeat protein kinase family protein
Shi008580.1	Argonaute family protein	GO:0003676,GO:0005515	PF02170 (PAZ domain), PF02171 (Piwi domain), PF08699 (Argonaute linker 1 domain), PF16486 (N-terminal domain of argonaute), PF16487 (Mid domain of argonaute), PF16488 (Argonaute linker 2 domain)	IPR003100 (PAZ domain), IPR003165 (Piwi domain), IPR012337 (Ribonuclease H-like superfamily), IPR014811 (Argonaute, linker 1 domain), IPR032472 (Argonaute linker 2 domain), IPR032473 (Protein argonaute, Mid domain), IPR032474 (Protein argonaute, N-terminal), IPR036085 (PAZ domain superfamily), IPR036397 (Ribonuclease H superfamily)	AT5G43810.1 Stabilizer of iron transporter SufD / Polynucleotidyl transferase
Shi008581.1	Pentatricopeptide repeat protein	GO:0005515	PF13041 (PPR repeat family)	IPR002885 (Pentatricopeptide repeat), IPR011990 (Tetratricopeptide-like helical domain superfamily)	AT5G43790.1 Pentatricopeptide repeat (PPR) superfamily protein
Shi008582.1	Phospholipase A1	GO:0006629	PF01764 (Lipase (class 3))	IPR002921 (Fungal lipase-like domain), IPR029058 (Alpha/Beta hydrolase fold)	AT2G44810.2 alpha/beta-Hydrolases superfamily protein
Shi008583.1	Phospholipase A1	GO:0006629	PF01764 (Lipase (class 3))	IPR002921 (Fungal lipase-like domain), IPR029058 (Alpha/Beta hydrolase fold)	AT2G44810.2 alpha/beta-Hydrolases superfamily protein
Shi008584.1	VASt domain-containing protein		PF02893 (GRAM domain), PF16016 (VAD1 Analog of StAR-related lipid transfer domain)	IPR004182 (GRAM domain), IPR011993 (PH-like domain superfamily), IPR031968 (VASt domain)	AT1G02120.1 GRAM domain family protein
Shi008585.1	Protein kinase superfamily protein	GO:0004672,GO:0005524,GO:0006468	PF00069 (Protein kinase domain)	IPR000719 (Protein kinase domain), IPR008271 (Serine/threonine-protein kinase, active site), IPR011009 (Protein kinase-like domain superfamily)	AT2G44830.1 Protein kinase superfamily protein
Shi008586.1	DUF630 family protein%2C putative (DUF630 and DUF632)		PF04782 (Protein of unknown function (DUF632)), PF04783 (Protein of unknown function (DUF630))	IPR006867 (Domain of unknown function DUF632), IPR006868 (Domain of unknown function DUF630)	AT3G60320.1 bZIP domain class transcription factor (DUF630 and DUF632)
Shi008587.1	COP9 signalosome complex subunit 7			IPR000717 (Proteasome component (PCI) domain)	AT1G02090.1 Proteasome component (PCI) domain protein
Shi008588.1	ethylene-responsive transcription factor	GO:0003677,GO:0003700,GO:0006355,GO:0009873	PF00847 (AP2 domain)	IPR001471 (AP2/ERF domain), IPR016177 (DNA-binding domain superfamily), IPR036955 (AP2/ERF domain superfamily), IPR044808 (Ethylene-responsive transcription factor)	AT2G44840.1 ethylene-responsive element binding factor 13
Shi008589.1	ethylene-responsive transcription factor	GO:0003677,GO:0003700,GO:0006355,GO:0009873	PF00847 (AP2 domain)	IPR001471 (AP2/ERF domain), IPR016177 (DNA-binding domain superfamily), IPR036955 (AP2/ERF domain superfamily), IPR044808 (Ethylene-responsive transcription factor)	AT2G44840.1 ethylene-responsive element binding factor 13
Shi008590.1	ethylene-responsive transcription factor	GO:0003677,GO:0003700,GO:0006355,GO:0009873	PF00847 (AP2 domain)	IPR001471 (AP2/ERF domain), IPR016177 (DNA-binding domain superfamily), IPR036955 (AP2/ERF domain superfamily), IPR044808 (Ethylene-responsive transcription factor)	AT2G44840.1 ethylene-responsive element binding factor 13
Shi008591.1	ethylene-responsive transcription factor	GO:0003677,GO:0003700,GO:0006355,GO:0009873	PF00847 (AP2 domain)	IPR001471 (AP2/ERF domain), IPR016177 (DNA-binding domain superfamily), IPR036955 (AP2/ERF domain superfamily), IPR044808 (Ethylene-responsive transcription factor)	AT2G44840.1 ethylene-responsive element binding factor 13
Shi008592.1	ethylene-responsive transcription factor	GO:0003677,GO:0003700,GO:0006355,GO:0009873	PF00847 (AP2 domain)	IPR001471 (AP2/ERF domain), IPR016177 (DNA-binding domain superfamily), IPR036955 (AP2/ERF domain superfamily), IPR044808 (Ethylene-responsive transcription factor)	AT2G44840.1 ethylene-responsive element binding factor 13
Shi008593.1	ethylene-responsive transcription factor	GO:0003677,GO:0003700,GO:0006355,GO:0009873	PF00847 (AP2 domain)	IPR001471 (AP2/ERF domain), IPR016177 (DNA-binding domain superfamily), IPR036955 (AP2/ERF domain superfamily), IPR044808 (Ethylene-responsive transcription factor)	AT2G44840.1 ethylene-responsive element binding factor 13
Shi008594.1	Plasma membrane ATPase	GO:0000166,GO:0005215,GO:0005524,GO:0008553,GO:0016021,GO:0120029,GO:0140603	PF00122 (E1-E2 ATPase), PF00690 (Cation transporter/ATPase, N-terminus), PF00702 (haloacid dehalogenase-like hydrolase)	IPR001757 (P-type ATPase), IPR004014 (Cation-transporting P-type ATPase, N-terminal), IPR008250 (P-type ATPase, A domain superfamily), IPR018303 (P-type ATPase, phosphorylation site), IPR023214 (HAD superfamily), IPR023298 (P-type ATPase, transmembrane domain superfamily), IPR023299 (P-type ATPase, cytoplasmic domain N), IPR036412 (HAD-like superfamily), IPR044492 (P-type ATPase, haloacid dehalog…	AT5G62670.1 H -ATPase 11
Shi008595.1	calcium ion-binding protein				AT4G37445.1 calcium ion-binding protein
Shi008596.1	Serine/threonine-protein kinase samkB			IPR038745 (AT4G37440-like)	AT3G50040.1 hypothetical protein
Shi008597.1	alpha/beta-Hydrolases superfamily protein		PF02089 (Palmitoyl protein thioesterase)	IPR029058 (Alpha/Beta hydrolase fold)	AT3G60340.1 alpha/beta-Hydrolases superfamily protein
Shi008598.1	Unknown protein
Shi008599.1	Protein ARABIDILLO 1	GO:0005515	PF00514 (Armadillo/beta-catenin-like repeat), PF12937 (F-box-like)	IPR000225 (Armadillo), IPR001810 (F-box domain), IPR006553 (Leucine-rich repeat, cysteine-containing subtype), IPR011989 (Armadillo-like helical), IPR016024 (Armadillo-type fold), IPR032675 (Leucine-rich repeat domain superfamily), IPR044583 (Protein ARABIDILLO 1/2)	AT2G44900.1 ARABIDILLO-1
Shi008600.1	Cationic amino acid transporter	GO:0016020,GO:0022857,GO:0055085	PF13520 (Amino acid permease), PF13906 (C-terminus of AA_permease)	IPR002293 (Amino acid/polyamine transporter I), IPR029485 (Cationic amino acid transporter, C-terminal)	AT1G05940.1 cationic amino acid transporter 9
Shi008601.1	Peptidylprolyl isomerase	GO:0003755	PF00254 (FKBP-type peptidyl-prolyl cis-trans isomerase)	IPR001179 (FKBP-type peptidyl-prolyl cis-trans isomerase domain), IPR044239 (Peptidyl-prolyl cis-trans isomerase FKBP20-2-like)	AT3G60370.1 FKBP-like peptidyl-prolyl cis-trans isomerase family protein
Shi008602.1	Dual specificity phosphatase	GO:0004721,GO:0004725,GO:0006470,GO:0008138,GO:0016311,GO:0016791	PF00782 (Dual specificity phosphatase, catalytic domain)	IPR000387 (Tyrosine specific protein phosphatases domain), IPR016130 (Protein-tyrosine phosphatase, active site), IPR029021 (Protein-tyrosine phosphatase-like), IPR044596 (Phosphatidylglycerophosphatase and protein-tyrosine phosphatase 1-like)	AT2G35680.1 Phosphotyrosine protein phosphatases superfamily protein
Shi008603.1	Futsch light chain LC(F) like		PF05553 (Cotton fibre expressed protein)	IPR008480 (Protein of unknown function DUF761, plant)	AT3G60380.1 cotton fiber protein
Shi008604.1	Homeobox-leucine zipper protein	GO:0000981,GO:0003677,GO:0005634,GO:0006355,GO:0043565	PF00046 (Homeodomain), PF02183 (Homeobox associated leucine zipper), PF04618 (HD-ZIP protein N terminus)	IPR001356 (Homeobox domain), IPR003106 (Leucine zipper, homeobox-associated), IPR006712 (HD-ZIP protein, N-terminal), IPR009057 (Homeobox-like domain superfamily), IPR017970 (Homeobox, conserved site)	AT3G60390.1 homeobox-leucine zipper protein 3
Shi008605.1	chromogranin (DUF1639)		PF07797 (Protein of unknown function (DUF1639))	IPR012438 (Protein of unknown function DUF1639)	AT3G60410.1 hypothetical protein (DUF1639)
Shi008606.1	chromogranin (DUF1639)		PF07797 (Protein of unknown function (DUF1639))	IPR012438 (Protein of unknown function DUF1639)	AT3G60410.1 hypothetical protein (DUF1639)
Shi008607.1	Ethylene-responsive transcription factor	GO:0003677,GO:0003700,GO:0006355	PF00847 (AP2 domain)	IPR001471 (AP2/ERF domain), IPR016177 (DNA-binding domain superfamily), IPR036955 (AP2/ERF domain superfamily)	AT3G60490.1 Integrase-type DNA-binding superfamily protein
Shi008608.1	E3 ubiquitin protein ligase	GO:0004842,GO:0010390		IPR013956 (E3 ubiquitin ligase Bre1)	AT2G44950.1 histone mono-ubiquitination 1
Shi008609.1	Pentatricopeptide repeat protein	GO:0005515	PF01535 (PPR repeat)	IPR002885 (Pentatricopeptide repeat), IPR011990 (Tetratricopeptide-like helical domain superfamily)	AT2G20710.1 Tetratricopeptide repeat (TPR)-like superfamily protein
Shi008610.1	alpha/beta-Hydrolases superfamily protein			IPR029058 (Alpha/Beta hydrolase fold)	AT2G44970.1 alpha/beta-Hydrolases superfamily protein
Shi008611.1	Chalcone synthase	GO:0009058,GO:0016746,GO:0016747	PF00195 (Chalcone and stilbene synthases, N-terminal domain), PF02797 (Chalcone and stilbene synthases, C-terminal domain)	IPR001099 (Chalcone/stilbene synthase, N-terminal), IPR011141 (Polyketide synthase, type III), IPR012328 (Chalcone/stilbene synthase, C-terminal), IPR016039 (Thiolase-like)	AT1G02050.1 Chalcone and stilbene synthase family protein
Shi008612.1	2-oxoglutarate-dependent dioxygenase-like protein		PF03171 (2OG-Fe(II) oxygenase superfamily), PF14226 (non-haem dioxygenase in morphine synthesis N-terminal)	IPR026992 (Non-haem dioxygenase N-terminal domain), IPR027443 (Isopenicillin N synthase-like superfamily), IPR044861 (Isopenicillin N synthase-like, Fe(2+) 2OG dioxygenase domain)	AT1G52800.1 2-oxoglutarate (2OG) and Fe(II)-dependent oxygenase superfamily protein
Shi008613.1	Carotenoid cleavage dioxygenase 7, chloroplastic	GO:0016702	PF03055 (Retinal pigment epithelial membrane protein)	IPR004294 (Carotenoid oxygenase)	AT2G44990.1 carotenoid cleavage dioxygenase 7
Shi008614.1	Nsp1_C domain-containing protein	GO:0005643,GO:0017056	PF05064 (Nsp1-like C-terminal region)	IPR007758 (Nucleoporin, NSP1-like, C-terminal), IPR026010 (Nucleoporin NSP1/NUP62)	AT2G45000.1 structural constituent of nuclear pore
Shi008615.1	Cell number regulator 6		PF04749 (PLAC8 family)	IPR006461 (PLAC8 motif-containing protein)	AT2G45010.1 PLAC8 family protein
Shi008616.1	Elongation factor G, mitochondrial	GO:0003746,GO:0003924,GO:0005525,GO:0006414	PF00009 (Elongation factor Tu GTP binding domain), PF00679 (Elongation factor G C-terminus), PF03144 (Elongation factor Tu domain 2), PF03764 (Elongation factor G, domain IV), PF14492 (Elongation Factor G, domain III)	IPR000640 (Elongation factor EFG, domain V-like), IPR000795 (Translational (tr)-type GTP-binding domain), IPR004161 (Translation elongation factor EFTu-like, domain 2), IPR004540 (Translation elongation factor EFG/EF2), IPR005225 (Small GTP-binding protein domain), IPR005517 (Translation elongation factor EFG/EF2, domain IV), IPR009000 (Translation protein, beta-barrel domain superfamily), IPR009…	AT2G45030.1 Translation elongation factor EFG/EF2 protein
Shi008617.1	3-hydroxyisobutyryl-CoA hydrolase-like protein 1, mitochondrial	GO:0003860	PF16113 (Enoyl-CoA hydratase/isomerase)	IPR029045 (ClpP/crotonase-like domain superfamily), IPR032259 (Enoyl-CoA hydratase/isomerase, HIBYL-CoA-H type), IPR045004 (Enoyl-CoA hydratase/isomerase domain)	AT3G60510.1 ATP-dependent caseinolytic (Clp) protease/crotonase family protein
Shi008618.1	p53 and DNA damage-regulated protein 1			IPR030482 (p53 and DNA damage-regulated protein 1)	AT3G15351.1 P53/DNA damage-regulated protein
Shi008619.1	Squamosa promoter binding protein-like protein	GO:0003677,GO:0005634	PF03110 (SBP domain)	IPR004333 (SBP domain), IPR036893 (SBP domain superfamily), IPR044817 (Squamosa promoter-binding-like protein)	AT1G02065.1 squamosa promoter binding protein-like 8
Shi008620.1	Squamosa promoter-binding protein	GO:0003677,GO:0005634	PF03110 (SBP domain)	IPR004333 (SBP domain), IPR036893 (SBP domain superfamily), IPR044817 (Squamosa promoter-binding-like protein)	AT1G53160.1 squamosa promoter binding protein-like 4
Shi008621.1	zinc ion-binding protein			IPR011011 (Zinc finger, FYVE/PHD-type)	AT3G60520.1 zinc ion-binding protein
Shi008622.1	PAP_fibrillin domain-containing protein		PF04755 (PAP_fibrillin)	IPR006843 (Plastid lipid-associated protein/fibrillin conserved domain), IPR039633 (Plastid-lipid-associated protein)	AT4G00030.1 Plastid-lipid associated protein PAP / fibrillin family protein
Shi008623.1	Pre-mRNA-processing-splicing factor	GO:0000398,GO:0005515,GO:0005681,GO:0008237,GO:0070122	PF01398 (JAB1/Mov34/MPN/PAD-1 ubiquitin protease), PF08084 (PROCT (NUC072) domain)	IPR000555 (JAB1/MPN/MOV34 metalloenzyme domain), IPR012984 (PROCT domain), IPR027652 (Pre-mRNA-processing-splicing factor 8)	AT1G80070.1 Pre-mRNA-processing-splicing factor
Shi008624.1	T-complex protein 1 subunit alpha	GO:0005524,GO:0006457,GO:0016887,GO:0051082	PF00118 (TCP-1/cpn60 chaperonin family)	IPR002194 (Chaperonin TCP-1, conserved site), IPR002423 (Chaperonin Cpn60/TCP-1 family), IPR027409 (GroEL-like apical domain superfamily), IPR027410 (TCP-1-like chaperonin intermediate domain superfamily), IPR027413 (GroEL-like equatorial domain superfamily)	AT3G20050.1 T-complex protein 1 alpha subunit
Shi008625.1	GATA transcription factor	GO:0006355,GO:0008270,GO:0043565	PF00320 (GATA zinc finger)	IPR000679 (Zinc finger, GATA-type), IPR013088 (Zinc finger, NHR/GATA-type)	AT3G60530.1 GATA transcription factor 4
Shi008626.1	CCR4-NOT transcription complex subunit 1-like	GO:0006417,GO:0030015	PF04054 (CCR4-Not complex component, Not1), PF12842 (Domain of unknown function (DUF3819)), PF16415 (CCR4-NOT transcription complex subunit 1 CAF1-binding domain), PF16417 (CCR4-NOT transcription complex subunit 1 TTP binding domain), PF16418 (CCR4-NOT transcription complex subunit 1 HEAT repeat)	IPR007196 (CCR4-Not complex component, Not1, C-terminal), IPR016021 (MIF4G-like domain superfamily), IPR024557 (CCR4-Not complex, Not1 subunit, domain of unknown function DUF3819), IPR032191 (CCR4-NOT transcription complex subunit 1, CAF1-binding domain), IPR032193 (CCR4-NOT transcription complex subunit 1, TTP binding domain), IPR032194 (CCR4-NOT transcription complex subunit 1, HEAT repeat), IP…	AT1G02080.2 transcription regulator
Shi008627.1	Protein transport protein Sec61 subunit beta	GO:0005784,GO:0006886	PF03911 (Sec61beta family)	IPR016482 (Protein transport protein SecG/Sec61-beta/Sbh)	AT3G60540.1 Preprotein translocase Sec%2C Sec61-beta subunit protein
Shi008628.1	F-box protein			IPR006553 (Leucine-rich repeat, cysteine-containing subtype), IPR032675 (Leucine-rich repeat domain superfamily)	AT5G51380.1 RNI-like superfamily protein
Shi008629.1	basic helix-loop-helix (bHLH) DNA-binding superfamily protein	GO:0046983		IPR031066 (Basic helix-loop-helix (bHLH) transcription factors ALC-like, plant), IPR036638 (Helix-loop-helix DNA-binding domain superfamily)	AT4G00050.1 basic helix-loop-helix (bHLH) DNA-binding superfamily protein
Shi008630.1	Transmembrane protein			IPR002549 (Transmembrane protein TqsA-like)	AT5G55960.1 transmembrane protein C9orf5 protein
Shi008631.1	Cyclin	GO:0000079,GO:0019901	PF08613 (Cyclin)	IPR013922 (Cyclin PHO80-like), IPR036915 (Cyclin-like superfamily)	AT3G60550.1 cyclin p3%3B2
Shi008632.1	Zinc finger family protein	GO:0006355	PF13912 (C2H2-type zinc finger)	IPR013087 (Zinc finger C2H2-type), IPR036236 (Zinc finger C2H2 superfamily), IPR044303 (Zinc finger protein ZAT1/4/9)	AT2G45120.1 C2H2-like zinc finger protein
Shi008633.1	zf-LSD1 domain-containing protein
Shi008634.1	trichohyalin				AT3G15550.1 trichohyalin
Shi008635.1	Pentatricopeptide repeat protein	GO:0005515,GO:0008270	PF01535 (PPR repeat), PF13041 (PPR repeat family), PF14432 (DYW family of nucleic acid deaminases)	IPR002885 (Pentatricopeptide repeat), IPR011990 (Tetratricopeptide-like helical domain superfamily), IPR032867 (DYW domain)	AT1G15510.1 Tetratricopeptide repeat (TPR)-like superfamily protein
Shi008636.1	SPX domain-containing protein	GO:0016036	PF03105 (SPX domain)	IPR004331 (SPX domain), IPR031142 (SPX domain-containing protein)	AT2G45130.1 SPX domain protein 3
Shi008637.1	Vesicle-associated protein 1-1	GO:0005789	PF00635 (MSP (Major sperm protein) domain)	IPR000535 (Major sperm protein (MSP) domain), IPR008962 (PapD-like superfamily), IPR013783 (Immunoglobulin-like fold), IPR016763 (Vesicle-associated membrane-protein-associated protein)	AT2G45140.1 plant VAP homolog 12
Shi008638.1	Phosphatidate cytidylyltransferase	GO:0016020,GO:0016772	PF01148 (Cytidylyltransferase family)	IPR000374 (Phosphatidate cytidylyltransferase)	AT2G45150.1 cytidinediphosphate diacylglycerol synthase 4
Shi008639.1	Protein SCARECROW		PF03514 (GRAS domain family)	IPR005202 (Transcription factor GRAS)	AT4G00150.1 GRAS family transcription factor
Shi008640.1	GRAS family transcription factor		PF03514 (GRAS domain family)	IPR005202 (Transcription factor GRAS)	AT4G00150.1 GRAS family transcription factor
Shi008641.1	Unknown protein
Shi008642.1	Fibronectin type-III domain-containing protein	GO:0005515,GO:0010048,GO:0040029	PF07227 (PHD - plant homeodomain finger protein)	IPR003961 (Fibronectin type III), IPR013783 (Immunoglobulin-like fold), IPR032881 (Oberon, PHD finger domain), IPR036116 (Fibronectin type III superfamily), IPR044514 (Vernalization insensitive 3-like)	AT3G24440.1 Fibronectin type III domain-containing protein
Shi008643.1	Ubiquitin-like superfamily protein isoform 1
Shi008644.1	Spindle and kinetochore-associated protein 1 homolog	GO:0007059,GO:0008017,GO:0051301	PF07160 (Spindle and kinetochore-associated protein 1)	IPR009829 (Spindle and kinetochore-associated protein 1), IPR042031 (SKA1 microtubule binding domain)	AT3G60660.1 spindle/kinetochore-associated-like protein
Shi008645.1	Bifunctional inhibitor/lipid-transfer protein/seed storage 2S albumin superfamily protein		PF14547 (Hydrophobic seed protein)	IPR016140 (Bifunctional inhibitor/plant lipid transfer protein/seed storage helical domain), IPR036312 (Bifunctional inhibitor/plant lipid transfer protein/seed storage helical domain superfamily)	AT4G00165.1 Bifunctional inhibitor/lipid-transfer protein/seed storage 2S albumin superfamily protein
Shi008646.1	Vesicle-associated protein 1-1	GO:0005789	PF00635 (MSP (Major sperm protein) domain)	IPR000535 (Major sperm protein (MSP) domain), IPR008962 (PapD-like superfamily), IPR013783 (Immunoglobulin-like fold), IPR016763 (Vesicle-associated membrane-protein-associated protein)	AT4G00170.1 Plant VAMP (vesicle-associated membrane protein) family protein
Shi008647.1	Protein transport protein SEC24
Shi008648.1	PLATZ transcription factor family protein		PF04640 (PLATZ transcription factor)	IPR006734 (PLATZ transcription factor)	AT3G60670.1 PLATZ transcription factor family protein
Shi008649.1	Auxin response factor	GO:0003677,GO:0005634,GO:0006355,GO:0009725	PF02362 (B3 DNA binding domain), PF06507 (Auxin response factor)	IPR003340 (B3 DNA binding domain), IPR010525 (Auxin response factor domain), IPR015300 (DNA-binding pseudobarrel domain superfamily), IPR027267 (AH/BAR domain superfamily), IPR044835 (Auxin response factor)	AT1G30330.1 auxin response factor 6
Shi008650.1	Protein FANTASTIC FOUR like		PF11250 (Fantastic Four meristem regulator)	IPR021410 (The fantastic four family)	AT1G03170.1 FANTASTIC four-like protein (DUF3049)
Shi008651.1	2-oxoglutarate (2OG) and Fe(II)-dependent oxygenase superfamily protein		PF03171 (2OG-Fe(II) oxygenase superfamily), PF14226 (non-haem dioxygenase in morphine synthesis N-terminal)	IPR026992 (Non-haem dioxygenase N-terminal domain), IPR027443 (Isopenicillin N synthase-like superfamily), IPR044861 (Isopenicillin N synthase-like, Fe(2+) 2OG dioxygenase domain)	AT1G52800.1 2-oxoglutarate (2OG) and Fe(II)-dependent oxygenase superfamily protein
Shi008652.1	Chalcone synthase	GO:0009058,GO:0016746,GO:0016747	PF00195 (Chalcone and stilbene synthases, N-terminal domain), PF02797 (Chalcone and stilbene synthases, C-terminal domain)	IPR001099 (Chalcone/stilbene synthase, N-terminal), IPR011141 (Polyketide synthase, type III), IPR012328 (Chalcone/stilbene synthase, C-terminal), IPR016039 (Thiolase-like)	AT1G02050.1 Chalcone and stilbene synthase family protein
Shi008653.1	alpha/beta-Hydrolases superfamily protein			IPR029058 (Alpha/Beta hydrolase fold)	AT2G44970.1 alpha/beta-Hydrolases superfamily protein
Shi008654.1	Pentatricopeptide repeat protein	GO:0005515	PF01535 (PPR repeat), PF13041 (PPR repeat family)	IPR002885 (Pentatricopeptide repeat), IPR011990 (Tetratricopeptide-like helical domain superfamily)	AT2G20710.1 Tetratricopeptide repeat (TPR)-like superfamily protein
Shi008655.1	BHLH domain-containing protein
Shi008656.1	transcription factor PIF4
Shi008657.1	F-box family protein	GO:0005515		IPR032675 (Leucine-rich repeat domain superfamily), IPR036047 (F-box-like domain superfamily)	AT2G42730.1 F-box/FBD/LRR protein
Shi008658.1	F-box family protein	GO:0005515		IPR001810 (F-box domain), IPR032675 (Leucine-rich repeat domain superfamily), IPR036047 (F-box-like domain superfamily)	AT2G42730.1 F-box/FBD/LRR protein
Shi008659.1	Eukaryotic translation initiation factor 2 subunit 3		PF09173 (Initiation factor eIF2 gamma, C terminal)	IPR009001 (Translation elongation factor EF1A/initiation factor IF2gamma, C-terminal), IPR015256 (Initiation factor eIF2 gamma, C-terminal)	AT1G04170.1 eukaryotic translation initiation factor 2 gamma subunit
Shi008660.1	RHOMBOID-like protein 14	GO:0004252,GO:0016021	PF01694 (Rhomboid family)	IPR022764 (Peptidase S54, rhomboid domain), IPR035952 (Rhomboid-like superfamily)	AT3G17611.1 RHOMBOID-like protein 14
Shi008661.1	zinc finger CCCH domain-containing protein 39-like	GO:0046872	PF00642 (Zinc finger C-x8-C-x5-C-x3-H type (and similar))	IPR000571 (Zinc finger, CCCH-type), IPR036855 (Zinc finger, CCCH-type superfamily)
Shi008662.1	Polyamine oxidase	GO:0000492	PF15370 (Domain of unknown function (DUF4598))	IPR027921 (NOP protein chaperone 1), IPR036188 (FAD/NAD(P)-binding domain superfamily)	AT2G43020.1 polyamine oxidase 2
Shi008663.1	Nitrile-specifier protein 5				AT3G07720.1 Galactose oxidase/kelch repeat superfamily protein
Shi008664.1	nitrile-specifier protein 5	GO:0005515	PF01344 (Kelch motif), PF13418 (Galactose oxidase, central domain)	IPR006652 (Kelch repeat type 1), IPR015915 (Kelch-type beta propeller)	AT3G07720.1 Galactose oxidase/kelch repeat superfamily protein
Shi008665.1	Unknown protein
Shi008666.1	Unknown protein
Shi008667.1	Unknown protein
Shi008668.1	DUF641 domain-containing protein	GO:0009639,GO:0009959	PF04859 (Plant protein of unknown function (DUF641))	IPR006943 (Domain of unknown function DUF641, plant), IPR040225 (Protein gravitropic in the light 1-like)	AT3G60680.1 DUF641 family protein (DUF641)
Shi008669.1	YABBY protein	GO:0007275	PF04690 (YABBY protein)	IPR006780 (YABBY protein), IPR036910 (High mobility group box domain superfamily)	AT2G45190.1 Plant-specific transcription factor YABBY family protein
Shi008670.1	Unknown protein
Shi008671.1	Unknown protein
Shi008672.1	Unknown protein
Shi008673.1	SAUR-like auxin-responsive protein family	GO:0009733	PF02519 (Auxin responsive protein)	IPR003676 (Small auxin-up RNA)	AT3G60690.1 SAUR-like auxin-responsive protein family
Shi008674.1	Cysteine-rich repeat secretory protein like		PF01657 (Salt stress response/antifungal)	IPR002902 (Gnk2-homologous domain), IPR038408 (Gnk2-homologous domain superfamily)	AT3G60720.1 plasmodesmata-located protein 8
Shi008675.1	Pectinesterase	GO:0004857,GO:0030599,GO:0042545	PF01095 (Pectinesterase), PF04043 (Plant invertase/pectin methylesterase inhibitor)	IPR000070 (Pectinesterase, catalytic), IPR006501 (Pectinesterase inhibitor domain), IPR011050 (Pectin lyase fold/virulence factor), IPR012334 (Pectin lyase fold), IPR018040 (Pectinesterase, Tyr active site), IPR035513 (Invertase/pectin methylesterase inhibitor domain superfamily)	AT2G45220.1 Plant invertase/pectin methylesterase inhibitor superfamily
Shi008676.1	Cleavage and polyadenylation specificity factor subunit 6/7	GO:0003676	PF00076 (RNA recognition motif. (a.k.a. RRM, RBD, or RNP domain))	IPR000504 (RNA recognition motif domain), IPR012677 (Nucleotide-binding alpha-beta plait domain superfamily), IPR034772 (CPSF6/7 family), IPR035979 (RNA-binding domain superfamily)	AT1G13190.1 RNA-binding (RRM/RBD/RNP motifs) family protein
Shi008677.1	Pectinesterase	GO:0004857,GO:0030599,GO:0042545	PF01095 (Pectinesterase), PF04043 (Plant invertase/pectin methylesterase inhibitor)	IPR000070 (Pectinesterase, catalytic), IPR006501 (Pectinesterase inhibitor domain), IPR011050 (Pectin lyase fold/virulence factor), IPR012334 (Pectin lyase fold), IPR018040 (Pectinesterase, Tyr active site), IPR035513 (Invertase/pectin methylesterase inhibitor domain superfamily)	AT2G45220.1 Plant invertase/pectin methylesterase inhibitor superfamily
Shi008678.1	Pectinesterase	GO:0004857,GO:0030599,GO:0042545	PF01095 (Pectinesterase), PF04043 (Plant invertase/pectin methylesterase inhibitor)	IPR000070 (Pectinesterase, catalytic), IPR006501 (Pectinesterase inhibitor domain), IPR011050 (Pectin lyase fold/virulence factor), IPR012334 (Pectin lyase fold), IPR035513 (Invertase/pectin methylesterase inhibitor domain superfamily)	AT3G60730.1 Plant invertase/pectin methylesterase inhibitor superfamily
Shi008679.1	Methionine aminopeptidase	GO:0006508,GO:0070006	PF00557 (Metallopeptidase family M24), PF15801 (zf-MYND-like zinc finger, mRNA-binding)	IPR000994 (Peptidase M24), IPR001714 (Peptidase M24, methionine aminopeptidase), IPR031615 (MYND-like zinc finger), IPR036005 (Creatinase/aminopeptidase-like)	AT2G45240.1 methionine aminopeptidase 1A
Shi008680.1	Plant invertase/pectin methylesterase inhibitor	GO:0004857	PF04043 (Plant invertase/pectin methylesterase inhibitor)	IPR006501 (Pectinesterase inhibitor domain), IPR035513 (Invertase/pectin methylesterase inhibitor domain superfamily)	AT4G12390.1 pectin methylesterase inhibitor 1
Shi008681.1	Nitroreductase domain-containing protein	GO:0016491	PF00881 (Nitroreductase family)	IPR000415 (Nitroreductase-like), IPR029479 (Nitroreductase)	AT1G02020.1 nitroreductase family protein
Shi008682.1	Arginase 1, mitochondrial	GO:0016813,GO:0046872	PF00491 (Arginase family)	IPR006035 (Ureohydrolase), IPR020855 (Ureohydrolase, manganese-binding site), IPR023696 (Ureohydrolase domain superfamily)	AT4G08900.1 arginase
Shi008683.1	Protein NRT1/ PTR FAMILY 7.3	GO:0016020,GO:0022857,GO:0055085	PF00854 (POT family)	IPR000109 (Proton-dependent oligopeptide transporter family), IPR036259 (MFS transporter superfamily)	AT1G32450.1 nitrate transporter 1.5
Shi008684.1	DNA repair protein RadA	GO:0003677,GO:0005524,GO:0006281,GO:0008094	PF08423 (Rad51)	IPR013632 (DNA recombination and repair protein Rad51-like, C-terminal), IPR016467 (DNA recombination and repair protein, RecA-like), IPR020588 (DNA recombination and repair protein RecA-like, ATP-binding domain), IPR027417 (P-loop containing nucleoside triphosphate hydrolase)	AT2G45280.1 RAS associated with diabetes protein 51C
Shi008685.1	Transketolase	GO:0003824,GO:0004802	PF00456 (Transketolase, thiamine diphosphate binding domain), PF02779 (Transketolase, pyrimidine binding domain), PF02780 (Transketolase, C-terminal domain)	IPR005474 (Transketolase, N-terminal), IPR005475 (Transketolase-like, pyrimidine-binding domain), IPR009014 (Transketolase C-terminal/Pyruvate-ferredoxin oxidoreductase domain II), IPR020826 (Transketolase binding site), IPR029061 (Thiamin diphosphate-binding fold), IPR033247 (Transketolase family), IPR033248 (Transketolase, C-terminal domain)	AT3G60750.1 Transketolase
Shi008686.1	3-phosphoshikimate 1-carboxyvinyltransferase	GO:0003824,GO:0003866,GO:0009073,GO:0016765	PF00275 (EPSP synthase (3-phosphoshikimate 1-carboxyvinyltransferase))	IPR001986 (Enolpyruvate transferase domain), IPR006264 (3-phosphoshikimate 1-carboxyvinyltransferase), IPR013792 (RNA 3'-terminal phosphate cyclase/enolpyruvate transferase, alpha/beta), IPR023193 (3-phosphoshikimate 1-carboxyvinyltransferase, conserved site), IPR036968 (Enolpyruvate transferase domain superfamily)	AT2G45300.1 RNA 3'-terminal phosphate cyclase/enolpyruvate transferase%2C alpha/beta
Shi008687.1	UDP-glucuronate 4-epimerase 4	GO:0003824	PF01370 (NAD dependent epimerase/dehydratase family)	IPR001509 (NAD-dependent epimerase/dehydratase), IPR036291 (NAD(P)-binding domain superfamily)	AT4G00110.1 UDP-D-glucuronate 4-epimerase 3
Shi008688.1	Beta-ketodecanoyl-[acyl-carrier-protein] synthase			IPR029044 (Nucleotide-diphospho-sugar transferases)	AT2G45320.1 polyphosphatidylinositol phosphatase
Shi008689.1	40S ribosomal protein S13	GO:0003735,GO:0005840,GO:0006412	PF00312 (Ribosomal protein S15), PF08069 (Ribosomal S13/S15 N-terminal domain)	IPR000589 (Ribosomal protein S15), IPR009068 (S15/NS1, RNA-binding), IPR012606 (Ribosomal protein S13/S15, N-terminal)	AT4G00100.1 ribosomal protein S13A
Shi008690.1	myeloid leukemia factor		PF10248 (Myelodysplasia-myeloid leukemia factor 1-interacting protein)	IPR019376 (Myeloid leukemia factor)	AT2G45380.1 myeloid leukemia factor
Shi008691.1	S-acyltransferase	GO:0016409	PF01529 (DHHC palmitoyltransferase)	IPR001594 (Palmitoyltransferase, DHHC domain)	AT3G60800.1 DHHC-type zinc finger family protein
Shi008692.1	zinc finger CONSTANS-like protein	GO:0008270		IPR000315 (B-box-type zinc finger)	AT5G15850.1 CONSTANS-like 1
Shi008693.1	Vestitone reductase	GO:0003824	PF01370 (NAD dependent epimerase/dehydratase family)	IPR001509 (NAD-dependent epimerase/dehydratase), IPR036291 (NAD(P)-binding domain superfamily)	AT2G45400.1 NAD(P)-binding Rossmann-fold superfamily protein
Shi008694.1	Transitional endoplasmic reticulum ATPase	GO:0005524,GO:0016887	PF00004 (ATPase family associated with various cellular activities (AAA)), PF17862 (AAA+ lid domain)	IPR003593 (AAA+ ATPase domain), IPR003959 (ATPase, AAA-type, core), IPR003960 (ATPase, AAA-type, conserved site), IPR027417 (P-loop containing nucleoside triphosphate hydrolase), IPR041569 (AAA ATPase, AAA+ lid domain)	AT3G56690.1 Cam interacting protein 111
Shi008695.1	Protein transport Sec1a	GO:0016192	PF00995 (Sec1 family)	IPR001619 (Sec1-like protein), IPR027482 (Sec1-like, domain 2), IPR036045 (Sec1-like superfamily), IPR043127 (Sec1-like, domain 3a), IPR043154 (Sec1-like, domain 1)	AT1G02010.1 secretory 1A
Shi008696.1	transducin beta-like protein 2	GO:0005515	PF00400 (WD domain, G-beta repeat)	IPR001680 (WD40 repeat), IPR015943 (WD40/YVTN repeat-like-containing domain superfamily), IPR019775 (WD40 repeat, conserved site), IPR036322 (WD40-repeat-containing domain superfamily)	AT4G00090.1 Transducin/WD40 repeat-like superfamily protein
Shi008697.1	Peptidylprolyl isomerase	GO:0003755	PF00254 (FKBP-type peptidyl-prolyl cis-trans isomerase), PF17800 (Nucleoplasmin-like domain)	IPR001179 (FKBP-type peptidyl-prolyl cis-trans isomerase domain), IPR041232 (Nucleoplasmin-like domain)	AT3G12340.1 FKBP-like peptidyl-prolyl cis-trans isomerase family protein
Shi008698.1	ATP-dependent DNA helicase 2 subunit KU80	GO:0000723,GO:0003677,GO:0003678,GO:0003684,GO:0005634,GO:0006303,GO:0006310,GO:0042162,GO:0043564	PF02735 (Ku70/Ku80 beta-barrel domain), PF03730 (Ku70/Ku80 C-terminal arm), PF03731 (Ku70/Ku80 N-terminal alpha/beta domain), PF08785 (Ku C terminal domain like)	IPR005160 (Ku70/Ku80 C-terminal arm), IPR005161 (Ku70/Ku80, N-terminal alpha/beta), IPR006164 (Ku70/Ku80 beta-barrel domain), IPR014893 (Ku, C-terminal), IPR016194 (SPOC-like, C-terminal domain superfamily), IPR024193 (Ku80), IPR036465 (von Willebrand factor A-like domain superfamily), IPR036494 (Ku, C-terminal domain superfamily)	AT1G48050.1 Ku80 family protein
Shi008699.1	Cornichon family protein	GO:0016192	PF03311 (Cornichon protein)	IPR003377 (Cornichon)	AT1G12390.1 Cornichon family protein
Shi008700.1	2-oxoglutarate (2OG) and Fe(II)-dependent oxygenase superfamily protein		PF03171 (2OG-Fe(II) oxygenase superfamily), PF14226 (non-haem dioxygenase in morphine synthesis N-terminal)	IPR005123 (Oxoglutarate/iron-dependent dioxygenase), IPR026992 (Non-haem dioxygenase N-terminal domain), IPR027443 (Isopenicillin N synthase-like superfamily)	AT5G24530.1 2-oxoglutarate (2OG) and Fe(II)-dependent oxygenase superfamily protein
Shi008701.1	AT-hook motif nuclear-localized protein	GO:0003680	PF03479 (Plants and Prokaryotes Conserved (PCC) domain)	IPR005175 (PPC domain), IPR039605 (AT-hook motif nuclear-localized protein)	AT4G12080.1 AT-hook motif nuclear-localized protein 1
Shi008702.1	LOB domain-containing protein		PF03195 (Lateral organ boundaries (LOB) domain)	IPR004883 (Lateral organ boundaries, LOB)	AT2G45410.1 LOB domain-containing protein 19
Shi008703.1	LOB domain-containing protein		PF03195 (Lateral organ boundaries (LOB) domain)	IPR004883 (Lateral organ boundaries, LOB)	AT2G45420.1 LOB domain-containing protein 18
Shi008704.1	Brefeldin A-inhibited guanine nucleotide-exchange protein	GO:0005085,GO:0032012	PF01369 (Sec7 domain), PF09324 (Domain of unknown function (DUF1981)), PF12783 (Guanine nucleotide exchange factor in Golgi transport N-terminal), PF16206 (C-terminal region of Mon2 protein), PF16213 (Dimerisation and cyclophilin-binding domain of Mon2)	IPR000904 (Sec7 domain), IPR015403 (Sec7, C-terminal), IPR016024 (Armadillo-type fold), IPR023394 (Sec7, C-terminal domain superfamily), IPR032629 (Mon2, dimerisation and cyclophilin-binding domain), IPR032691 (Guanine nucleotide exchange factor, N-terminal), IPR032817 (Mon2, C-terminal), IPR035999 (Sec7 domain superfamily)	AT3G60860.1 SEC7-like guanine nucleotide exchange family protein
Shi008705.1	AT-hook motif nuclear-localized protein	GO:0003680	PF03479 (Plants and Prokaryotes Conserved (PCC) domain)	IPR005175 (PPC domain), IPR014476 (AT-hook motif nuclear-localized protein 15-29)	AT2G45430.1 AT-hook motif nuclear-localized protein 22
Shi008706.1	Kinesin-like protein	GO:0003777,GO:0005515,GO:0005524,GO:0007018,GO:0008017,GO:1990939	PF00225 (Kinesin motor domain), PF00514 (Armadillo/beta-catenin-like repeat)	IPR000225 (Armadillo), IPR001752 (Kinesin motor domain), IPR011989 (Armadillo-like helical), IPR016024 (Armadillo-type fold), IPR019821 (Kinesin motor domain, conserved site), IPR027417 (P-loop containing nucleoside triphosphate hydrolase), IPR027640 (Kinesin-like protein), IPR036961 (Kinesin motor domain superfamily)	AT1G01950.1 armadillo repeat kinesin 2
Shi008707.1	FHA domain-containing protein	GO:0005515	PF00498 (FHA domain)	IPR000253 (Forkhead-associated (FHA) domain), IPR008984 (SMAD/FHA domain superfamily)	AT2G45460.2 SMAD/FHA domain-containing protein
Shi008708.1	Peptidyl-prolyl cis-trans isomerase	GO:0000413,GO:0003755,GO:0006457	PF00160 (Cyclophilin type peptidyl-prolyl cis-trans isomerase/CLD)	IPR002130 (Cyclophilin-type peptidyl-prolyl cis-trans isomerase domain), IPR020892 (Cyclophilin-type peptidyl-prolyl cis-trans isomerase, conserved site), IPR024936 (Cyclophilin-type peptidyl-prolyl cis-trans isomerase), IPR029000 (Cyclophilin-like domain superfamily), IPR044666 (Cyclophilin-type peptidyl-prolyl cis-trans isomerase, cyclophilin A-like)	AT1G01940.1 Cyclophilin-like peptidyl-prolyl cis-trans isomerase family protein
Shi008709.1	ankyrin repeat and zinc finger domain-containing protein 1		PF18716 (Vms1-associating treble clef domain)	IPR041540 (Vms1-associating treble clef domain)	AT1G01930.1 zinc finger protein-like protein
Shi008710.1	Ankyrin repeat and zinc finger domain-containing protein	GO:0005515	PF18716 (Vms1-associating treble clef domain), PF18826 (Bacteroidetes VLRF1 release factor)	IPR002110 (Ankyrin repeat), IPR013087 (Zinc finger C2H2-type), IPR036770 (Ankyrin repeat-containing domain superfamily), IPR041175 (VLRF1/Vms1), IPR041540 (Vms1-associating treble clef domain)	AT1G01930.1 zinc finger protein-like protein
Shi008711.1	Fasciclin-like arabinogalactan protein		PF02469 (Fasciclin domain)	IPR000782 (FAS1 domain), IPR033254 (Fasciclin-like arabinogalactan protein), IPR036378 (FAS1 domain superfamily)	AT3G60900.1 FASCICLIN-like arabinogalactan-protein 10
Shi008712.1	Aurora kinase	GO:0004672,GO:0005524,GO:0006468	PF00069 (Protein kinase domain)	IPR000719 (Protein kinase domain), IPR008271 (Serine/threonine-protein kinase, active site), IPR011009 (Protein kinase-like domain superfamily), IPR017441 (Protein kinase, ATP binding site), IPR030616 (Aurora kinase)	AT2G45490.1 ataurora3
Shi008713.1	Spastin	GO:0005524,GO:0016887	PF00004 (ATPase family associated with various cellular activities (AAA)), PF17862 (AAA+ lid domain)	IPR003593 (AAA+ ATPase domain), IPR003959 (ATPase, AAA-type, core), IPR003960 (ATPase, AAA-type, conserved site), IPR007330 (MIT domain), IPR027417 (P-loop containing nucleoside triphosphate hydrolase), IPR041569 (AAA ATPase, AAA+ lid domain)	AT2G45500.1 AAA-type ATPase family protein
Shi008714.1	Cytochrome P450 family protein	GO:0004497,GO:0005506,GO:0016705,GO:0020037	PF00067 (Cytochrome P450)	IPR001128 (Cytochrome P450), IPR017972 (Cytochrome P450, conserved site), IPR036396 (Cytochrome P450 superfamily)	AT2G45510.1 cytochrome P450%2C family 704%2C subfamily A%2C polypeptide 2
Shi008715.1	beige/BEACH domain protein	GO:0005515	PF00400 (WD domain, G-beta repeat), PF02138 (Beige/BEACH domain), PF14844 (PH domain associated with Beige/BEACH), PF15787 (Domain of unknown function (DUF4704))	IPR000409 (BEACH domain), IPR001680 (WD40 repeat), IPR011993 (PH-like domain superfamily), IPR013320 (Concanavalin A-like lectin/glucanase domain superfamily), IPR015943 (WD40/YVTN repeat-like-containing domain superfamily), IPR023362 (PH-BEACH domain), IPR031570 (Domain of unknown function DUF4704), IPR036322 (WD40-repeat-containing domain superfamily), IPR036372 (BEACH domain superfamily)	AT2G45540.1 WD-40 repeat family protein / beige-like protein
Shi008716.1	26S proteasome regulatory subunit 6A homolog				AT3G05530.1 regulatory particle triple-A ATPase 5A
Shi008717.1	Linalool synthase	GO:0010333,GO:0016829	PF01397 (Terpene synthase, N-terminal domain)	IPR001906 (Terpene synthase, N-terminal domain), IPR008930 (Terpenoid cyclases/protein prenyltransferase alpha-alpha toroid), IPR008949 (Isoprenoid synthase domain superfamily), IPR036965 (Terpene synthase, N-terminal domain superfamily)
Shi008718.1	Linalool synthase	GO:0010333,GO:0016829	PF01397 (Terpene synthase, N-terminal domain)	IPR001906 (Terpene synthase, N-terminal domain), IPR008930 (Terpenoid cyclases/protein prenyltransferase alpha-alpha toroid), IPR008949 (Isoprenoid synthase domain superfamily), IPR036965 (Terpene synthase, N-terminal domain superfamily)	AT4G16740.1 terpene synthase 03
Shi008719.1	WAT1-related protein	GO:0016020,GO:0016021,GO:0022857	PF00892 (EamA-like transporter family)	IPR000620 (EamA domain), IPR030184 (WAT1-related protein)	AT3G30340.1 nodulin MtN21 /EamA-like transporter family protein
Shi008720.1	Calcium-dependent lipid-binding (CaLB domain) family protein	GO:0008289	PF00168 (C2 domain), PF17047 (Synaptotagmin-like mitochondrial-lipid-binding domain)	IPR000008 (C2 domain), IPR031468 (Synaptotagmin-like mitochondrial-lipid-binding domain), IPR035892 (C2 domain superfamily), IPR045050 (Synaptotagmin, plant)	AT3G61050.1 Calcium-dependent lipid-binding (CaLB domain) family protein
Shi008721.1	Receptor-like serinethreonine-protein kinase	GO:0004672,GO:0005524,GO:0006468	PF00069 (Protein kinase domain)	IPR000719 (Protein kinase domain), IPR008271 (Serine/threonine-protein kinase, active site), IPR011009 (Protein kinase-like domain superfamily), IPR017441 (Protein kinase, ATP binding site), IPR044576 (Receptor-like serine/threonine-protein kinase At4g25390-like)	AT2G45590.1 Protein kinase superfamily protein
Shi008722.1	alpha/beta-Hydrolases superfamily protein	GO:0016787	PF07859 (alpha/beta hydrolase fold)	IPR002168 (Lipase, GDXG, putative histidine active site), IPR013094 (Alpha/beta hydrolase fold-3), IPR029058 (Alpha/Beta hydrolase fold)	AT2G45600.1 alpha/beta-Hydrolases superfamily protein
Shi008723.1	Abhydrolase_3 domain-containing protein	GO:0016787	PF07859 (alpha/beta hydrolase fold)	IPR013094 (Alpha/beta hydrolase fold-3), IPR029058 (Alpha/Beta hydrolase fold)	AT2G45610.1 alpha/beta-Hydrolases superfamily protein
Shi008724.1	UTP:RNA uridylyltransferase 1	GO:0016779	PF03828 (Cid1 family poly A polymerase), PF19088 (TUTase nucleotidyltransferase domain)	IPR002058 (PAP/25A-associated), IPR043519 (Nucleotidyltransferase superfamily), IPR045100 (TUTase nucleotidyltransferase domain)	AT2G45620.1 Nucleotidyltransferase family protein
Shi008725.1	MADS box transcription factor	GO:0000977,GO:0003677,GO:0003700,GO:0005634,GO:0006355,GO:0045944,GO:0046983	PF00319 (SRF-type transcription factor (DNA-binding and dimerisation domain)), PF01486 (K-box region)	IPR002100 (Transcription factor, MADS-box), IPR002487 (Transcription factor, K-box), IPR036879 (Transcription factor, MADS-box superfamily)	AT2G45650.1 AGAMOUS-like 6
Shi008726.1	Agamous-like MADS-box protein AGL19	GO:0000977,GO:0003677,GO:0003700,GO:0005634,GO:0006355,GO:0045944,GO:0046983	PF00319 (SRF-type transcription factor (DNA-binding and dimerisation domain)), PF01486 (K-box region)	IPR002100 (Transcription factor, MADS-box), IPR002487 (Transcription factor, K-box), IPR036879 (Transcription factor, MADS-box superfamily)	AT2G45660.1 AGAMOUS-like 20
Shi008727.1	Lysophospholipid acyltransferase LPEAT2	GO:0005509,GO:0016746	PF01553 (Acyltransferase), PF13833 (EF-hand domain pair)	IPR002048 (EF-hand domain), IPR002123 (Phospholipid/glycerol acyltransferase), IPR011992 (EF-hand domain pair)	AT2G45670.1 calcineurin B subunit-like protein
Shi008728.1	CRS2-associated factor 1, mitochondrial	GO:0000373,GO:0003723	PF01985 (CRS1 / YhbY (CRM) domain)	IPR001890 (RNA-binding, CRM domain), IPR035920 (YhbY-like superfamily), IPR044599 (CRS2-associated factor, plant)	AT4G31010.1 RNA-binding CRS1 / YhbY (CRM) domain-containing protein
Shi008729.1	Phospholipase D	GO:0003824	PF00168 (C2 domain), PF00614 (Phospholipase D Active site motif), PF12357 (Phospholipase D C terminal)	IPR000008 (C2 domain), IPR001736 (Phospholipase D/Transphosphatidylase), IPR015679 (Phospholipase D family), IPR024632 (Phospholipase D, C-terminal), IPR035892 (C2 domain superfamily)	AT2G42010.1 phospholipase D beta 1
Shi008730.1	TCP family transcription factor	GO:0003700	PF03634 (TCP family transcription factor)	IPR005333 (Transcription factor, TCP), IPR017887 (Transcription factor TCP subgroup)	AT2G45680.1 TCP family transcription factor
Shi008731.1	Peroxisomal membrane protein PEX16		PF08610 (Peroxisomal membrane protein (Pex16))	IPR013919 (Peroxisome membrane protein, Pex16)	AT2G45690.1 shrunken seed protein (SSE1)
Shi008732.1	ATPase	GO:0005524,GO:0016887	PF02374 (Anion-transporting ATPase)	IPR016300 (Arsenical pump ATPase, ArsA/GET3), IPR025723 (Anion-transporting ATPase-like domain), IPR027417 (P-loop containing nucleoside triphosphate hydrolase)	AT1G01910.1 P-loop containing nucleoside triphosphate hydrolases superfamily protein
Shi008733.1	SPX domain-containing protein	GO:0022857,GO:0055085	PF03105 (SPX domain), PF07690 (Major Facilitator Superfamily)	IPR004331 (SPX domain), IPR011701 (Major facilitator superfamily), IPR036259 (MFS transporter superfamily)	AT4G22990.1 Major Facilitator Superfamily with SPX (SYG1/Pho81/XPR1) domain-containing protein
Shi008734.1	LysM domain-containing protein		PF01476 (LysM domain)	IPR018392 (LysM domain), IPR036779 (LysM domain superfamily)	AT5G62150.1 peptidoglycan-binding LysM domain-containing protein
Shi008735.1	Zinc finger CCCH domain-containing protein	GO:0005515,GO:0046872	PF00400 (WD domain, G-beta repeat)	IPR000571 (Zinc finger, CCCH-type), IPR001680 (WD40 repeat), IPR015943 (WD40/YVTN repeat-like-containing domain superfamily), IPR019775 (WD40 repeat, conserved site), IPR020472 (G-protein beta WD-40 repeat), IPR036322 (WD40-repeat-containing domain superfamily), IPR036855 (Zinc finger, CCCH-type superfamily), IPR044715 (WD repeat-containing protein 86-like)	AT4G25440.1 zinc finger WD40 repeat protein 1
Shi008736.1	UDP-galactose transporter related protein	GO:0055085	PF08449 (UAA transporter family)	IPR013657 (UAA transporter)	AT1G12600.1 UDP-N-acetylglucosamine (UAA) transporter family
Shi008737.1	DUF4378 domain protein				AT4G00770.1 DUF4378 domain protein
Shi008738.1	Flap endonuclease GEN-like 1	GO:0004518	PF00752 (XPG N-terminal domain), PF00867 (XPG I-region)	IPR006084 (XPG/Rad2 endonuclease), IPR006085 (XPG, N-terminal), IPR006086 (XPG-I domain), IPR029060 (PIN-like domain superfamily), IPR036279 (5'-3' exonuclease, C-terminal domain superfamily)	AT1G01880.1 5'-3' exonuclease family protein
Shi008739.1	Two-component response regulator	GO:0003677,GO:0003700,GO:0006355	PF00249 (Myb-like DNA-binding domain)	IPR009057 (Homeobox-like domain superfamily), IPR017930 (Myb domain), IPR044841 (Transcription factor LUX/BOA-like)	AT4G31920.1 response regulator 10
Shi008740.1	RWP-RK domain-containing protein	GO:0003700		IPR045012 (Protein NLP)
Shi008741.1	rRNA adenine N(6)-methyltransferase	GO:0000154,GO:0000179,GO:0006364,GO:0008649	PF00398 (Ribosomal RNA adenine dimethylase)	IPR001737 (Ribosomal RNA adenine methyltransferase KsgA/Erm), IPR020596 (Ribosomal RNA adenine methylase transferase, conserved site), IPR020598 (Ribosomal RNA adenine methylase transferase, N-terminal), IPR023165 (rRNA adenine dimethylase-like, C-terminal), IPR029063 (S-adenosyl-L-methionine-dependent methyltransferase)	AT1G01860.1 Ribosomal RNA adenine dimethylase family protein
Shi008742.1	Protein-ribulosamine 3-kinase, chloroplastic		PF03881 (Fructosamine kinase)	IPR011009 (Protein kinase-like domain superfamily), IPR016477 (Fructosamine/Ketosamine-3-kinase)	AT3G61080.1 Protein kinase superfamily protein
Shi008743.1	Ethylene-responsive transcription factor 11	GO:0003677,GO:0003700,GO:0006355	PF00847 (AP2 domain)	IPR001471 (AP2/ERF domain), IPR016177 (DNA-binding domain superfamily), IPR036955 (AP2/ERF domain superfamily)	AT5G19790.1 related to AP2 11
Shi008744.1	Serine/arginine-rich splicing factor like	GO:0003676	PF00076 (RNA recognition motif. (a.k.a. RRM, RBD, or RNP domain))	IPR000504 (RNA recognition motif domain), IPR012677 (Nucleotide-binding alpha-beta plait domain superfamily), IPR035979 (RNA-binding domain superfamily)	AT5G52040.1 RNA-binding (RRM/RBD/RNP motifs) family protein
Shi008745.1	ARM repeat superfamily protein	GO:0005515	PF00514 (Armadillo/beta-catenin-like repeat)	IPR000225 (Armadillo), IPR011989 (Armadillo-like helical), IPR016024 (Armadillo-type fold)	AT2G45720.1 ARM repeat superfamily protein
Shi008746.1	F-box protein At4g00755	GO:0005515		IPR036047 (F-box-like domain superfamily)	AT4G00755.1 F-box family protein
Shi008747.1	S-adenosyl-L-methionine-dependent methyltransferases superfamily protein	GO:0008168	PF03141 (Putative S-adenosyl-L-methionine-dependent methyltransferase)	IPR004159 (Putative S-adenosyl-L-methionine-dependent methyltransferase), IPR029063 (S-adenosyl-L-methionine-dependent methyltransferase)	AT4G00750.1 S-adenosyl-L-methionine-dependent methyltransferases superfamily protein
Shi008748.1	F-box protein PP2-A13	GO:0005515	PF14299 (Phloem protein 2)	IPR001810 (F-box domain), IPR025886 (Phloem protein 2-like), IPR036047 (F-box-like domain superfamily)	AT3G61060.1 phloem protein 2-A13
Shi008749.1	COP9 signalosome complex subunit 1		PF01399 (PCI domain), PF10602 (26S proteasome subunit RPN7)	IPR000717 (Proteasome component (PCI) domain), IPR019585 (26S proteasome regulatory subunit Rpn7/COP9 signalosome complex subunit 1), IPR036390 (Winged helix DNA-binding domain superfamily), IPR045135 (26S proteasome regulatory subunit Rpn7, N-terminal)	AT3G61140.1 COP9 signalosome complex subunit 1
Shi008750.1	S-adenosyl-L-methionine-dependent methyltransferases superfamily protein	GO:0008168	PF03141 (Putative S-adenosyl-L-methionine-dependent methyltransferase)	IPR004159 (Putative S-adenosyl-L-methionine-dependent methyltransferase), IPR029063 (S-adenosyl-L-methionine-dependent methyltransferase)	AT4G00740.1 S-adenosyl-L-methionine-dependent methyltransferases superfamily protein
Shi008751.1	Homeobox-leucine zipper protein	GO:0000981,GO:0003677,GO:0006355,GO:0008289	PF00046 (Homeodomain), PF01852 (START domain)	IPR001356 (Homeobox domain), IPR002913 (START domain), IPR009057 (Homeobox-like domain superfamily), IPR017970 (Homeobox, conserved site), IPR042160 (Homeobox-leucine zipper protein GLABRA2/ANL2/PDF2/ATML1-like)	AT4G00730.1 Homeobox-leucine zipper family protein / lipid-binding START domain-containing protein
Shi008752.1	Protein kinase shaggy			IPR011009 (Protein kinase-like domain superfamily)	AT4G00720.1 shaggy-like protein kinase 32
Shi008753.1	E3 ubiquitin-protein ligase		PF13639 (Ring finger domain)	IPR001841 (Zinc finger, RING-type), IPR013083 (Zinc finger, RING/FYVE/PHD-type)	AT1G12760.1 Zinc finger%2C C3HC4 type (RING finger) family protein
Shi008754.1	C2 domain-containing protein	GO:0006952		IPR035892 (C2 domain superfamily), IPR044750 (SRC2/BAP, C2 domain)
Shi008755.1	C2 domain-containing protein	GO:0006952	PF00168 (C2 domain)	IPR000008 (C2 domain), IPR035892 (C2 domain superfamily)
Shi008756.1	Myb protein		PF00249 (Myb-like DNA-binding domain)	IPR001005 (SANT/Myb domain), IPR009057 (Homeobox-like domain superfamily)	AT4G32730.1 Homeodomain-like protein
Shi008757.1	Elicitor-responsive protein 3		PF00168 (C2 domain)	IPR000008 (C2 domain), IPR035892 (C2 domain superfamily)	AT1G63220.1 Calcium-dependent lipid-binding (CaLB domain) family protein
Shi008758.1	Digalactosyldiacylglycerol synthase	GO:0016757,GO:0046481	PF00534 (Glycosyl transferases group 1)	IPR001296 (Glycosyl transferase, family 1), IPR044525 (Digalactosyldiacylglycerol synthase 1/2)	AT4G00550.1 digalactosyl diacylglycerol deficient 2
Shi008759.1	Malic enzyme	GO:0004470,GO:0004471,GO:0051287	PF00390 (Malic enzyme, N-terminal domain), PF03949 (Malic enzyme, NAD binding domain)	IPR001891 (Malic oxidoreductase), IPR012301 (Malic enzyme, N-terminal domain), IPR012302 (Malic enzyme, NAD-binding), IPR015884 (Malic enzyme, conserved site), IPR036291 (NAD(P)-binding domain superfamily), IPR037062 (Malic enzyme, N-terminal domain superfamily)	AT4G00570.1 NAD-dependent malic enzyme 2
Shi008760.1	Bifunctional protein FolD	GO:0003824,GO:0004488	PF00763 (Tetrahydrofolate dehydrogenase/cyclohydrolase, catalytic domain), PF02882 (Tetrahydrofolate dehydrogenase/cyclohydrolase, NAD(P)-binding domain)	IPR000672 (Tetrahydrofolate dehydrogenase/cyclohydrolase), IPR020630 (Tetrahydrofolate dehydrogenase/cyclohydrolase, catalytic domain), IPR020631 (Tetrahydrofolate dehydrogenase/cyclohydrolase, NAD(P)-binding domain), IPR020867 (Tetrahydrofolate dehydrogenase/cyclohydrolase, conserved site), IPR036291 (NAD(P)-binding domain superfamily)	AT4G00620.1 Amino acid dehydrogenase family protein
Shi008761.1	GATA type zinc finger transcription factor family protein		PF00412 (LIM domain)	IPR001781 (Zinc finger, LIM-type)	AT1G01780.1 GATA type zinc finger transcription factor family protein
Shi008762.1	Stabilizer of iron transporter SufD superfamily protein
Shi008763.1	Protein kish		PF06842 (Protein of unknown function (DUF1242))	IPR009653 (Protein kish)	AT5G20165.1 kish-A-like protein
Shi008764.1	Acetyl-coenzyme A carboxylase carboxyl transferase subunit alpha	GO:0003989,GO:0006633,GO:0009317,GO:0016874	PF03255 (Acetyl co-enzyme A carboxylase carboxyltransferase alpha subunit)	IPR001095 (Acetyl-CoA carboxylase, alpha subunit), IPR011763 (Acetyl-coenzyme A carboxyltransferase, C-terminal), IPR029045 (ClpP/crotonase-like domain superfamily)	AT2G38040.1 acetyl Co-enzyme a carboxylase carboxyltransferase alpha subunit
Shi008765.1	ATP-dependent RNA helicase	GO:0003676,GO:0003724,GO:0005524	PF00270 (DEAD/DEAH box helicase), PF00271 (Helicase conserved C-terminal domain)	IPR000629 (ATP-dependent RNA helicase DEAD-box, conserved site), IPR001650 (Helicase, C-terminal), IPR014001 (Helicase superfamily 1/2, ATP-binding domain), IPR014014 (RNA helicase, DEAD-box type, Q motif), IPR027417 (P-loop containing nucleoside triphosphate hydrolase)	AT4G00660.1 RNAhelicase-like 8
Shi008766.1	Adenine nucleotide alpha hydrolases-like superfamily protein		PF00582 (Universal stress protein family)	IPR006015 (Universal stress protein A family), IPR006016 (UspA), IPR014729 (Rossmann-like alpha/beta/alpha sandwich fold)	AT3G53990.1 Adenine nucleotide alpha hydrolases-like superfamily protein
Shi008767.1	Ypt/Rab-GAP domain of gyp1p superfamily protein
Shi008768.1	Copper transporter	GO:0005375,GO:0016021,GO:0035434	PF04145 (Ctr copper transporter family)	IPR007274 (Ctr copper transporter)	AT3G46900.1 copper transporter 2
Shi008769.1	17.6 kDa class I heat shock protein		PF00011 (Hsp20/alpha crystallin family)	IPR002068 (Alpha crystallin/Hsp20 domain), IPR007052 (CS domain), IPR008978 (HSP20-like chaperone), IPR031107 (Small heat shock protein HSP20)	AT2G29500.1 HSP20-like chaperones superfamily protein
Shi008770.1	Phosphatidylinositol:ceramide inositolphosphotransferase		PF14360 (PAP2 superfamily C-terminal)	IPR025749 (Sphingomyelin synthase-like domain)	AT3G54020.1 Inositol phosphorylceramide synthase 1
Shi008771.1	Kinase family protein	GO:0004672,GO:0005515,GO:0005524,GO:0006468	PF07714 (Protein tyrosine and serine/threonine kinase)	IPR000719 (Protein kinase domain), IPR011009 (Protein kinase-like domain superfamily), IPR011990 (Tetratricopeptide-like helical domain superfamily)	AT5G59010.1 kinase with tetratricopeptide repeat domain-containing protein
Shi008772.1	PAR1 protein		PF06521 (PAR1 protein)	IPR009489 (PAR1)	AT3G54040.1 PAR1 protein
Shi008773.1	O-fucosyltransferase family protein		PF10250 (GDP-fucose protein O-fucosyltransferase)	IPR019378 (GDP-fucose protein O-fucosyltransferase)	AT2G37980.1 O-fucosyltransferase family protein
Shi008774.1	60S ribosomal protein L35a	GO:0003735,GO:0005840,GO:0006412	PF01247 (Ribosomal protein L35Ae)	IPR001780 (Ribosomal protein L35A), IPR009000 (Translation protein, beta-barrel domain superfamily), IPR018266 (Ribosomal protein L35Ae, conserved site), IPR038661 (Ribosomal protein L35A superfamily)	AT1G74270.1 Ribosomal protein L35Ae family protein
Shi008775.1	Mitochondrial uncoupling protein, putative	GO:0006839,GO:0031966	PF00153 (Mitochondrial carrier protein)	IPR002030 (Mitochondrial carrier UCP-like), IPR018108 (Mitochondrial substrate/solute carrier), IPR023395 (Mitochondrial carrier domain superfamily)	AT3G54110.1 plant uncoupling mitochondrial protein 1
Shi008776.1	Ubiquitinyl hydrolase 1	GO:0004843,GO:0016579	PF02099 (Josephin)	IPR003903 (Ubiquitin interacting motif), IPR006155 (Josephin domain), IPR033865 (Machado-Joseph disease protein)	AT3G54130.1 Josephin family protein
Shi008777.1	Unknown protein	GO:0003676,GO:0008270		IPR001878 (Zinc finger, CCHC-type)
Shi008778.1	Acetyl-coenzyme A carboxylase carboxyl transferase subunit alpha	GO:0003989,GO:0006633,GO:0009317,GO:0016874	PF03255 (Acetyl co-enzyme A carboxylase carboxyltransferase alpha subunit)	IPR001095 (Acetyl-CoA carboxylase, alpha subunit), IPR011763 (Acetyl-coenzyme A carboxyltransferase, C-terminal), IPR029045 (ClpP/crotonase-like domain superfamily)	AT2G38040.1 acetyl Co-enzyme a carboxylase carboxyltransferase alpha subunit
Shi008779.1	GTP--RNA guanylyltransferase	GO:0004484,GO:0004651,GO:0004725,GO:0005524,GO:0006370,GO:0006470,GO:0008138,GO:0016311,GO:0016791	PF00782 (Dual specificity phosphatase, catalytic domain), PF01331 (mRNA capping enzyme, catalytic domain), PF03919 (mRNA capping enzyme, C-terminal domain)	IPR000387 (Tyrosine specific protein phosphatases domain), IPR001339 (mRNA capping enzyme, adenylation domain), IPR012340 (Nucleic acid-binding, OB-fold), IPR013846 (mRNA capping enzyme, C-terminal), IPR016130 (Protein-tyrosine phosphatase, active site), IPR017074 (mRNA capping enzyme, bifunctional), IPR029021 (Protein-tyrosine phosphatase-like)	AT3G09100.2 mRNA capping enzyme family protein
Shi008780.1	transmembrane protein (DUF962)		PF06127 (Protein of unknown function (DUF962))	IPR009305 (2-hydroxy-palmitic acid dioxygenase Mpo1-like)	AT3G09085.1 transmembrane protein (DUF962)
Shi008781.1	MFS transporter	GO:0022857,GO:0055085	PF07690 (Major Facilitator Superfamily)	IPR011701 (Major facilitator superfamily), IPR020846 (Major facilitator superfamily domain), IPR036259 (MFS transporter superfamily), IPR044777 (Solute carrier family 17 member 9-like)	AT2G38060.1 phosphate transporter 4%3B2
Shi008782.1	UPF0503 protein At3g09070, chloroplastic-like		PF05340 (Protein of unknown function (DUF740))	IPR008004 (Protein OCTOPUS-like)	AT2G38070.1 LOW protein: UPF0503-like protein%2C putative (DUF740)
Shi008783.1	Protein NRT1/ PTR FAMILY 5.1	GO:0006857,GO:0016020,GO:0022857,GO:0055085	PF00854 (POT family)	IPR000109 (Proton-dependent oligopeptide transporter family), IPR018456 (PTR2 family proton/oligopeptide symporter, conserved site), IPR036259 (MFS transporter superfamily)	AT3G54140.1 peptide transporter 1
Shi008784.1	Laccase	GO:0005507,GO:0016491	PF00394 (Multicopper oxidase), PF07731 (Multicopper oxidase)	IPR001117 (Multicopper oxidase, type 1), IPR008972 (Cupredoxin), IPR011706 (Multicopper oxidase, C-terminal), IPR045087 (Multicopper oxidase)	AT2G38080.1 Laccase/Diphenol oxidase family protein
Shi008785.1	Sulfoquinovosyl transferase SQD2	GO:0016757	PF00534 (Glycosyl transferases group 1), PF13439 (Glycosyltransferase Family 4)	IPR001296 (Glycosyl transferase, family 1), IPR028098 (Glycosyltransferase subfamily 4-like, N-terminal domain)	AT5G01220.1 sulfoquinovosyldiacylglycerol 2
Shi008786.1	josephin-like protein				AT3G09032.1 josephin-like protein
Shi008787.1	AdoMet-dependent rRNA methyltransferase SPB1	GO:0001510,GO:0008033,GO:0008168,GO:0008175,GO:0032259	PF01728 (FtsJ-like methyltransferase)	IPR002877 (Ribosomal RNA methyltransferase FtsJ domain), IPR015507 (Ribosomal RNA large subunit methyltransferase E), IPR029063 (S-adenosyl-L-methionine-dependent methyltransferase)	AT5G01230.1 S-adenosyl-L-methionine-dependent methyltransferases superfamily protein
Shi008788.1	Glycerol-3-phosphate acyltransferase	GO:0016746	PF01553 (Acyltransferase)	IPR002123 (Phospholipid/glycerol acyltransferase), IPR023214 (HAD superfamily)	AT2G38110.1 glycerol-3-phosphate acyltransferase 6
Shi008789.1	Auxin transporter-like protein		PF01490 (Transmembrane amino acid transporter protein)	IPR013057 (Amino acid transporter, transmembrane domain)	AT2G38120.1 Transmembrane amino acid transporter family protein
Shi008790.1	RNA polymerase-associated protein CTR9	GO:0005515,GO:0006355,GO:0006396,GO:0016570	PF13176 (Tetratricopeptide repeat), PF13181 (Tetratricopeptide repeat), PF13414 (TPR repeat), PF14559 (Tetratricopeptide repeat)	IPR003107 (HAT (Half-A-TPR) repeat), IPR011990 (Tetratricopeptide-like helical domain superfamily), IPR019734 (Tetratricopeptide repeat), IPR031101 (RNA polymerase-associated protein Ctr9)	AT2G06210.1 binding protein
Shi008791.1	CBM20 domain-containing protein	GO:0030246,GO:2001070	PF00686 (Starch binding domain)	IPR002044 (Carbohydrate binding module family 20), IPR013783 (Immunoglobulin-like fold), IPR013784 (Carbohydrate-binding-like fold)	AT5G01260.1 Carbohydrate-binding-like fold
Shi008792.1	endochitinase A-like isoform X2				AT2G40070.1 flocculation FLO11-like protein
Shi008793.1	Protein yippee-like		PF03226 (Yippee zinc-binding/DNA-binding /Mis18, centromere assembly)	IPR004910 (Yippee/Mis18/Cereblon), IPR039058 (Yippee family)	AT2G40110.1 Yippee family putative zinc-binding protein
Shi008794.1	Vacuolar cation/proton exchanger	GO:0006812,GO:0006816,GO:0008324,GO:0015369,GO:0016021,GO:0055085	PF01699 (Sodium/calcium exchanger protein)	IPR004713 (Calcium/proton exchanger), IPR004837 (Sodium/calcium exchanger membrane region), IPR044880 (NCX, central ion-binding domain superfamily)	AT3G51860.1 cation exchanger 3
Shi008795.1	S-adenosyl-L-methionine-dependent methyltransferases superfamily protein		PF10294 (Lysine methyltransferase)	IPR019410 (Lysine methyltransferase), IPR029063 (S-adenosyl-L-methionine-dependent methyltransferase)	AT5G01470.3 S-adenosyl-L-methionine-dependent methyltransferases superfamily protein
Shi008796.1	LIMR family protein		PF04791 (LMBR1-like membrane protein)	IPR006876 (LMBR1-like membrane protein)	AT5G01460.1 LMBR1-like membrane protein
Shi008797.1	Phosphoinositide phospholipase C	GO:0004435,GO:0006629,GO:0007165,GO:0008081,GO:0035556	PF00168 (C2 domain), PF00387 (Phosphatidylinositol-specific phospholipase C, Y domain), PF00388 (Phosphatidylinositol-specific phospholipase C, X domain), PF09279 (Phosphoinositide-specific phospholipase C, efhand-like)	IPR000008 (C2 domain), IPR000909 (Phosphatidylinositol-specific phospholipase C, X domain), IPR001192 (Phosphoinositide phospholipase C family), IPR001711 (Phospholipase C, phosphatidylinositol-specific, Y domain), IPR011992 (EF-hand domain pair), IPR015359 (Phosphoinositide-specific phospholipase C, EF-hand-like domain), IPR017946 (PLC-like phosphodiesterase, TIM beta/alpha-barrel domain superfa…	AT3G08510.1 phospholipase C 2
Shi008798.1	DnaJ protein homolog	GO:0006457,GO:0051082	PF00226 (DnaJ domain), PF01556 (DnaJ C terminal domain)	IPR001623 (DnaJ domain), IPR002939 (Chaperone DnaJ, C-terminal), IPR008971 (HSP40/DnaJ peptide-binding), IPR018253 (DnaJ domain, conserved site), IPR036869 (Chaperone J-domain superfamily)	AT3G08910.1 DNAJ heat shock family protein
Shi008799.1	PHD finger protein ALFIN-LIKE 1	GO:0006355,GO:0042393	PF00628 (PHD-finger), PF12165 (Alfin)	IPR001965 (Zinc finger, PHD-type), IPR011011 (Zinc finger, FYVE/PHD-type), IPR013083 (Zinc finger, RING/FYVE/PHD-type), IPR019786 (Zinc finger, PHD-type, conserved site), IPR021998 (Alfin, N-terminal), IPR045104 (Alfin)	AT5G05610.1 alfin-like 1
Shi008800.1	PHD finger protein ALFIN-LIKE 1	GO:0006355,GO:0042393	PF00628 (PHD-finger), PF12165 (Alfin)	IPR001965 (Zinc finger, PHD-type), IPR011011 (Zinc finger, FYVE/PHD-type), IPR013083 (Zinc finger, RING/FYVE/PHD-type), IPR019786 (Zinc finger, PHD-type, conserved site), IPR021998 (Alfin, N-terminal), IPR045104 (Alfin)	AT5G05610.1 alfin-like 1
Shi008801.1	Myb family transcription factor	GO:0003677,GO:0003700	PF00249 (Myb-like DNA-binding domain), PF14379 (MYB-CC type transfactor, LHEQLE motif)	IPR009057 (Homeobox-like domain superfamily), IPR017930 (Myb domain), IPR025756 (MYB-CC type transcription factor, LHEQLE-containing domain), IPR044848 (PHR1-like)	AT2G01060.1 myb-like HTH transcriptional regulator family protein
Shi008802.1	Calcium-dependent protein kinase	GO:0004672,GO:0005509,GO:0005524,GO:0006468	PF00069 (Protein kinase domain), PF13499 (EF-hand domain pair)	IPR000719 (Protein kinase domain), IPR002048 (EF-hand domain), IPR008271 (Serine/threonine-protein kinase, active site), IPR011009 (Protein kinase-like domain superfamily), IPR011992 (EF-hand domain pair), IPR017441 (Protein kinase, ATP binding site), IPR018247 (EF-Hand 1, calcium-binding site)	AT3G51850.1 calcium-dependent protein kinase 13
Shi008803.1	PHD finger-like domain-containing protein 5A	GO:0000398	PF03660 (PHF5-like protein)	IPR005345 (PHF5-like)	AT1G07170.1 PHF5-like protein
Shi008804.1	Histone H4	GO:0000786,GO:0003677,GO:0046982	PF15511 (Centromere kinetochore component CENP-T histone fold)	IPR001951 (Histone H4), IPR009072 (Histone-fold), IPR019809 (Histone H4, conserved site), IPR035425 (CENP-T/Histone H4, histone fold)	AT1G07660.1 Histone superfamily protein
Shi008805.1	Protein trichome birefringence		PF13839 (GDSL/SGNH-like Acyl-Esterase family found in Pmr5 and Cas1p), PF14416 (PMR5 N terminal Domain)	IPR025846 (PMR5 N-terminal domain), IPR026057 (PC-Esterase)	AT5G01360.1 trichome birefringence-like protein (DUF828)
Shi008806.1	UvrABC system C protein				AT5G01350.1 UvrABC system C protein
Shi008807.1	Protein SCO1 homolog 1, mitochondrial		PF02630 (SCO1/SenC)	IPR003782 (Copper chaperone SCO1/SenC), IPR013766 (Thioredoxin domain), IPR036249 (Thioredoxin-like superfamily)	AT3G08950.1 electron transport SCO1/SenC family protein
Shi008808.1	AMP deaminase	GO:0003876,GO:0009168,GO:0019239,GO:0032264	PF00962 (Adenosine/AMP deaminase)	IPR001365 (Adenosine/AMP deaminase domain), IPR006329 (AMP deaminase), IPR006650 (Adenosine/AMP deaminase active site), IPR032466 (Metal-dependent hydrolase)	AT2G38280.1 AMP deaminase%2C putative / myoadenylate deaminase
Shi008809.1	Late embryogenesis abundant protein EMB564		PF00477 (Small hydrophilic plant seed protein)	IPR038956 (Late embryogenesis abundant protein, LEA_5 subgroup)	AT2G40170.1 Stress induced protein
Shi008810.1	Wall-associated kinase family protein	GO:0004672,GO:0005509,GO:0005524,GO:0006468,GO:0030247	PF00069 (Protein kinase domain), PF12947 (EGF domain), PF13947 (Wall-associated receptor kinase galacturonan-binding)	IPR000152 (EGF-type aspartate/asparagine hydroxylation site), IPR000719 (Protein kinase domain), IPR000742 (EGF-like domain), IPR001881 (EGF-like calcium-binding domain), IPR008271 (Serine/threonine-protein kinase, active site), IPR011009 (Protein kinase-like domain superfamily), IPR017441 (Protein kinase, ATP binding site), IPR018097 (EGF-like calcium-binding, conserved site), IPR024731 (EGF dom…	AT1G21270.1 wall-associated kinase 2
Shi008811.1	ERBB-3 BINDING PROTEIN 1		PF00557 (Metallopeptidase family M24)	IPR000994 (Peptidase M24), IPR001714 (Peptidase M24, methionine aminopeptidase), IPR004545 (PA2G4 family), IPR036005 (Creatinase/aminopeptidase-like), IPR036388 (Winged helix-like DNA-binding domain superfamily), IPR036390 (Winged helix DNA-binding domain superfamily)	AT3G51800.1 metallopeptidase M24 family protein
Shi008812.1	Pyruvate decarboxylase	GO:0000287,GO:0003824,GO:0016831,GO:0030976	PF00205 (Thiamine pyrophosphate enzyme, central domain), PF02775 (Thiamine pyrophosphate enzyme, C-terminal TPP binding domain), PF02776 (Thiamine pyrophosphate enzyme, N-terminal TPP binding domain)	IPR011766 (Thiamine pyrophosphate enzyme, C-terminal TPP-binding), IPR012000 (Thiamine pyrophosphate enzyme, central domain), IPR012001 (Thiamine pyrophosphate enzyme, N-terminal TPP-binding domain), IPR012110 (Thiamine pyrophosphate (TPP)-dependent enzyme), IPR029035 (DHS-like NAD/FAD-binding domain superfamily), IPR029061 (Thiamin diphosphate-binding fold)	AT5G01320.1 Thiamine pyrophosphate dependent pyruvate decarboxylase family protein
Shi008813.1	Pyruvate decarboxylase	GO:0000287,GO:0003824,GO:0016831,GO:0030976	PF00205 (Thiamine pyrophosphate enzyme, central domain), PF02775 (Thiamine pyrophosphate enzyme, C-terminal TPP binding domain), PF02776 (Thiamine pyrophosphate enzyme, N-terminal TPP binding domain)	IPR011766 (Thiamine pyrophosphate enzyme, C-terminal TPP-binding), IPR012000 (Thiamine pyrophosphate enzyme, central domain), IPR012001 (Thiamine pyrophosphate enzyme, N-terminal TPP-binding domain), IPR012110 (Thiamine pyrophosphate (TPP)-dependent enzyme), IPR029035 (DHS-like NAD/FAD-binding domain superfamily), IPR029061 (Thiamin diphosphate-binding fold)	AT5G54960.1 pyruvate decarboxylase-2
Shi008814.1	Pyruvate decarboxylase	GO:0000287,GO:0003824,GO:0016831,GO:0030976	PF00205 (Thiamine pyrophosphate enzyme, central domain), PF02775 (Thiamine pyrophosphate enzyme, C-terminal TPP binding domain), PF02776 (Thiamine pyrophosphate enzyme, N-terminal TPP binding domain)	IPR011766 (Thiamine pyrophosphate enzyme, C-terminal TPP-binding), IPR012000 (Thiamine pyrophosphate enzyme, central domain), IPR012001 (Thiamine pyrophosphate enzyme, N-terminal TPP-binding domain), IPR012110 (Thiamine pyrophosphate (TPP)-dependent enzyme), IPR029035 (DHS-like NAD/FAD-binding domain superfamily), IPR029061 (Thiamin diphosphate-binding fold)	AT5G54960.1 pyruvate decarboxylase-2
Shi008815.1	Protein kinase superfamily protein	GO:0004672,GO:0005524,GO:0006468	PF00069 (Protein kinase domain)	IPR000719 (Protein kinase domain), IPR008271 (Serine/threonine-protein kinase, active site), IPR011009 (Protein kinase-like domain superfamily)	AT1G54610.1 Protein kinase superfamily protein
Shi008816.1	Pyruvate decarboxylase	GO:0000287,GO:0003824,GO:0016831,GO:0030976	PF00205 (Thiamine pyrophosphate enzyme, central domain), PF02775 (Thiamine pyrophosphate enzyme, C-terminal TPP binding domain), PF02776 (Thiamine pyrophosphate enzyme, N-terminal TPP binding domain)	IPR011766 (Thiamine pyrophosphate enzyme, C-terminal TPP-binding), IPR012000 (Thiamine pyrophosphate enzyme, central domain), IPR012001 (Thiamine pyrophosphate enzyme, N-terminal TPP-binding domain), IPR012110 (Thiamine pyrophosphate (TPP)-dependent enzyme), IPR029035 (DHS-like NAD/FAD-binding domain superfamily), IPR029061 (Thiamin diphosphate-binding fold)	AT5G54960.1 pyruvate decarboxylase-2
Shi008817.1	Phototropic-responsive NPH3 family protein			IPR011333 (SKP1/BTB/POZ domain superfamily), IPR043454 (NPH3/RPT2-like family)	AT5G67440.2 Phototropic-responsive NPH3 family protein
Shi008818.1	Pyruvate decarboxylase	GO:0000287,GO:0003824,GO:0016831,GO:0030976	PF00205 (Thiamine pyrophosphate enzyme, central domain), PF02775 (Thiamine pyrophosphate enzyme, C-terminal TPP binding domain), PF02776 (Thiamine pyrophosphate enzyme, N-terminal TPP binding domain), PF12222 (Peptide N-acetyl-beta-D-glucosaminyl asparaginase amidase A)	IPR011766 (Thiamine pyrophosphate enzyme, C-terminal TPP-binding), IPR012000 (Thiamine pyrophosphate enzyme, central domain), IPR012001 (Thiamine pyrophosphate enzyme, N-terminal TPP-binding domain), IPR012110 (Thiamine pyrophosphate (TPP)-dependent enzyme), IPR021102 (Peptide-N4-(N-acetyl-beta-glucosaminyl)asparagine amidase A), IPR029035 (DHS-like NAD/FAD-binding domain superfamily), IPR029061 …	AT4G33070.1 Thiamine pyrophosphate dependent pyruvate decarboxylase family protein
Shi008819.1	RWP-RK domain-containing protein	GO:0003700,GO:0005515	PF00564 (PB1 domain), PF02042 (RWP-RK domain)	IPR000270 (PB1 domain), IPR003035 (RWP-RK domain), IPR045012 (Protein NLP)	AT1G64530.1 Plant regulator RWP-RK family protein
Shi008820.1	Unknown protein
Shi008821.1	Unknown protein
Shi008822.1	Unknown protein
Shi008823.1	Plant regulator RWP-RK family protein	GO:0003700,GO:0005515	PF00564 (PB1 domain), PF02042 (RWP-RK domain)	IPR000270 (PB1 domain), IPR003035 (RWP-RK domain), IPR045012 (Protein NLP)	AT4G35270.1 Plant regulator RWP-RK family protein
Shi008824.1	Unknown protein
Shi008825.1	RWP-RK domain-containing protein	GO:0003700,GO:0005515	PF00564 (PB1 domain), PF02042 (RWP-RK domain)	IPR000270 (PB1 domain), IPR003035 (RWP-RK domain), IPR045012 (Protein NLP)	AT4G38340.1 Plant regulator RWP-RK family protein
Shi008826.1	Plant regulator RWP-RK family protein	GO:0003700,GO:0005515	PF00564 (PB1 domain), PF02042 (RWP-RK domain)	IPR000270 (PB1 domain), IPR003035 (RWP-RK domain), IPR045012 (Protein NLP)	AT4G24020.1 NIN like protein 7
Shi008827.1	RING-type E3 ubiquitin transferase		PF13639 (Ring finger domain)	IPR001841 (Zinc finger, RING-type), IPR013083 (Zinc finger, RING/FYVE/PHD-type), IPR044675 (E3 ubiquitin-protein ligase RING1-like)	AT3G11110.1 RING/U-box superfamily protein
Shi008828.1	Basic helix-loop-helix transcription factor	GO:0046983	PF00010 (Helix-loop-helix DNA-binding domain)	IPR011598 (Myc-type, basic helix-loop-helix (bHLH) domain), IPR036638 (Helix-loop-helix DNA-binding domain superfamily)	AT5G01305.1 transcription factor bHLH140-like protein
Shi008829.1	BAG family molecular chaperone regulator 4	GO:0005515,GO:0051087	PF02179 (BAG domain)	IPR000626 (Ubiquitin-like domain), IPR003103 (BAG domain), IPR029071 (Ubiquitin-like domain superfamily), IPR036533 (BAG domain superfamily), IPR039773 (Molecular chaperone regulator BAG)	AT3G51780.1 BCL-2-associated athanogene 4
Shi008830.1	Ammonium transporter	GO:0005887,GO:0008519,GO:0015696,GO:0016020,GO:0072488	PF00909 (Ammonium Transporter Family)	IPR001905 (Ammonium transporter), IPR002229 (Blood group Rhesus C/E/D polypeptide), IPR018047 (Ammonium transporter, conserved site), IPR024041 (Ammonium transporter AmtB-like domain), IPR029020 (Ammonium/urea transporter)	AT2G38290.1 ammonium transporter 2
Shi008831.1	Unknown protein
Shi008832.1	HTH myb-type domain-containing protein	GO:0003677,GO:0003700	PF00249 (Myb-like DNA-binding domain)	IPR009057 (Homeobox-like domain superfamily), IPR017930 (Myb domain), IPR044848 (PHR1-like)	AT2G40260.1 Homeodomain-like superfamily protein
Shi008833.1	Ethylene-overproduction protein 1	GO:0005515,GO:0010105		IPR011333 (SKP1/BTB/POZ domain superfamily), IPR011990 (Tetratricopeptide-like helical domain superfamily), IPR019734 (Tetratricopeptide repeat), IPR044631 (ETO1-like)	AT3G51770.1 tetratricopeptide repeat (TPR)-containing protein
Shi008834.1	DUF688 domain-containing protein		PF05097 (Protein of unknown function (DUF688))	IPR007789 (Protein of unknown function DUF688)	AT3G51760.1 hypothetical protein (DUF688)
Shi008835.1	Importin subunit beta-1	GO:0006606,GO:0006886,GO:0031267	PF03810 (Importin-beta N-terminal domain), PF13513 (HEAT-like repeat)	IPR001494 (Importin-beta, N-terminal domain), IPR011989 (Armadillo-like helical), IPR016024 (Armadillo-type fold), IPR040122 (Importin beta family)	AT3G08943.1 ARM repeat superfamily protein
Shi008836.1	receptor lectin kinase	GO:0004672,GO:0005524,GO:0006468,GO:0030246	PF00069 (Protein kinase domain), PF00139 (Legume lectin domain)	IPR000719 (Protein kinase domain), IPR001220 (Legume lectin domain), IPR008271 (Serine/threonine-protein kinase, active site), IPR011009 (Protein kinase-like domain superfamily), IPR013320 (Concanavalin A-like lectin/glucanase domain superfamily), IPR017441 (Protein kinase, ATP binding site)	AT3G08870.1 Concanavalin A-like lectin protein kinase family protein
Shi008837.1	receptor lectin kinase	GO:0004672,GO:0005524,GO:0006468,GO:0030246	PF00069 (Protein kinase domain), PF00139 (Legume lectin domain)	IPR000719 (Protein kinase domain), IPR001220 (Legume lectin domain), IPR008271 (Serine/threonine-protein kinase, active site), IPR011009 (Protein kinase-like domain superfamily), IPR013320 (Concanavalin A-like lectin/glucanase domain superfamily), IPR017441 (Protein kinase, ATP binding site)	AT3G08870.1 Concanavalin A-like lectin protein kinase family protein
Shi008838.1	nodulation-signaling pathway 2 protein-like		PF03514 (GRAS domain family)	IPR005202 (Transcription factor GRAS)	AT4G08250.1 GRAS family transcription factor
Shi008839.1	plectin-like protein	GO:0051983		IPR044951 (Kinetochore protein SPC24-like)	AT3G08880.1 plectin-like protein
Shi008840.1	gamma-interferon-inducible lysosomal thiol reductase	GO:0016671	PF03227 (Gamma interferon inducible lysosomal thiol reductase (GILT))	IPR004911 (Gamma interferon inducible lysosomal thiol reductase GILT)	AT1G07080.1 Thioredoxin superfamily protein
Shi008841.1	Protein TIC 56, chloroplastic		PF14237 (GYF domain 2)	IPR025640 (GYF domain 2), IPR037471 (Protein TIC56)	AT5G01590.1 histone-lysine N-methyltransferase ATXR3-like protein
Shi008842.1	Ubiquitin carboxyl-terminal hydrolase-related protein
Shi008843.1	Mitochondrial carrier protein		PF00153 (Mitochondrial carrier protein)	IPR018108 (Mitochondrial substrate/solute carrier), IPR023395 (Mitochondrial carrier domain superfamily)	AT1G07030.1 Mitochondrial substrate carrier family protein
Shi008844.1	DUF538 family protein (Protein of unknown function%2C DUF538)		PF04398 (Protein of unknown function, DUF538)	IPR007493 (Protein of unknown function DUF538), IPR036758 (At5g01610-like superfamily)	AT5G01610.1 hypothetical protein (Protein of unknown function%2C DUF538)
Shi008845.1	Abscisic acid receptor PYL4		PF10604 (Polyketide cyclase / dehydrase and lipid transport)	IPR019587 (Polyketide cyclase/dehydrase), IPR023393 (START-like domain superfamily)	AT2G38310.1 PYR1-like 4
Shi008846.1	meristematic receptor-like kinase	GO:0004672,GO:0005515,GO:0005524,GO:0006468	PF00560 (Leucine Rich Repeat), PF07714 (Protein tyrosine and serine/threonine kinase), PF08263 (Leucine rich repeat N-terminal domain), PF13855 (Leucine rich repeat)	IPR000719 (Protein kinase domain), IPR001611 (Leucine-rich repeat), IPR003591 (Leucine-rich repeat, typical subtype), IPR011009 (Protein kinase-like domain superfamily), IPR013210 (Leucine-rich repeat-containing N-terminal, plant-type), IPR032675 (Leucine-rich repeat domain superfamily)	AT3G51740.1 inflorescence meristem receptor-like kinase 2
Shi008847.1	PRA1 family protein		PF03208 (PRA1 family protein)	IPR004895 (Prenylated rab acceptor PRA1)	AT2G38360.1 prenylated RAB acceptor 1.B4
Shi008848.1	Macrophage migration inhibitory factor		PF01187 (Macrophage migration inhibitory factor (MIF))	IPR001398 (Macrophage migration inhibitory factor), IPR014347 (Tautomerase/MIF superfamily)	AT5G01650.1 Tautomerase/MIF superfamily protein
Shi008849.1	RWP-RK domain-containing protein	GO:0003700,GO:0005515	PF00564 (PB1 domain), PF02042 (RWP-RK domain)	IPR000270 (PB1 domain), IPR003035 (RWP-RK domain), IPR045012 (Protein NLP)	AT1G64530.1 Plant regulator RWP-RK family protein
Shi008850.1	DCD domain-containing protein	GO:0005515,GO:0034976	PF01344 (Kelch motif), PF10539 (Development and cell death domain)	IPR006652 (Kelch repeat type 1), IPR013989 (Development/cell death domain), IPR015915 (Kelch-type beta propeller), IPR044832 (DCD domain-containing protein NRP-like)	AT5G01660.1 influenza virus NS1A-binding protein
Shi008851.1	Phosphatidylinositol transfer protein SEC14	GO:0008289	PF00650 (CRAL/TRIO domain), PF03765 (CRAL/TRIO, N-terminal domain)	IPR001251 (CRAL-TRIO lipid binding domain), IPR009038 (GOLD domain), IPR011074 (CRAL/TRIO, N-terminal domain), IPR036273 (CRAL/TRIO, N-terminal domain superfamily), IPR036598 (GOLD domain superfamily), IPR036865 (CRAL-TRIO lipid binding domain superfamily), IPR044834 (Patellin)	AT3G51670.1 SEC14 cytosolic factor family protein / phosphoglyceride transfer family protein
Shi008852.1	Unknown protein
Shi008853.1	Protein phosphatase 2C family protein	GO:0016791	PF00481 (Protein phosphatase 2C)	IPR001932 (PPM-type phosphatase domain), IPR036457 (PPM-type phosphatase domain superfamily)	AT5G01700.2 Protein phosphatase 2C family protein
Shi008854.1	CASP-like protein		PF04535 (Domain of unknown function (DUF588))	IPR006702 (Casparian strip membrane protein domain)	AT2G38480.1 Uncharacterized protein family (UPF0497)
Shi008855.1	WRKY family transcription factor family protein	GO:0003700,GO:0006355,GO:0043565	PF03106 (WRKY DNA -binding domain)	IPR003657 (WRKY domain), IPR036576 (WRKY domain superfamily), IPR044810 (WRKY transcription factor, plant)	AT2G38470.1 WRKY DNA-binding protein 33
Shi008856.1	F-box/LRR-repeat protein	GO:0005515	PF13516 (Leucine Rich repeat), PF18511 (F-box)	IPR001611 (Leucine-rich repeat), IPR006553 (Leucine-rich repeat, cysteine-containing subtype), IPR032675 (Leucine-rich repeat domain superfamily), IPR036047 (F-box-like domain superfamily), IPR041567 (COI1, F-box)	AT5G01720.1 RNI-like superfamily protein
Shi008857.1	Iron regulated 1 protein	GO:0005515		IPR011990 (Tetratricopeptide-like helical domain superfamily)	AT2G38450.1 Sel1 repeat protein
Shi008858.1	Protein SCAR	GO:0003779,GO:0005856,GO:0030036		IPR003124 (WH2 domain), IPR028288 (SCAR/WAVE family)	AT2G38440.1 SCAR homolog 2
Shi008859.1	Wound-induced protein 1-like		PF07107 (Wound-induced protein WI12)	IPR009798 (Wound-induced protein Wun1-like), IPR032710 (NTF2-like domain superfamily)	AT5G01740.1 Nuclear transport factor 2 (NTF2) family protein
Shi008860.1	CMP-sialic acid transporter-like protein	GO:0000139,GO:0015165,GO:0016021,GO:0090481	PF04142 (Nucleotide-sugar transporter)	IPR007271 (Nucleotide-sugar transporter)	AT4G35335.1 Nucleotide-sugar transporter family protein
Shi008861.1	Peroxidase	GO:0004601,GO:0006979,GO:0020037,GO:0042744	PF00141 (Peroxidase)	IPR000823 (Plant peroxidase), IPR002016 (Haem peroxidase), IPR010255 (Haem peroxidase superfamily), IPR019793 (Peroxidases heam-ligand binding site), IPR019794 (Peroxidase, active site)	AT5G05340.1 Peroxidase superfamily protein
Shi008862.1	CBL-interacting Serine/Threonine-kinase	GO:0004672,GO:0005524,GO:0006468,GO:0007165	PF00069 (Protein kinase domain), PF03822 (NAF domain)	IPR000719 (Protein kinase domain), IPR004041 (NAF domain), IPR008271 (Serine/threonine-protein kinase, active site), IPR011009 (Protein kinase-like domain superfamily), IPR017441 (Protein kinase, ATP binding site), IPR018451 (NAF/FISL domain)	AT5G01820.1 serine/threonine protein kinase 1
Shi008863.1	Vacuolar sorting receptor family protein	GO:0005509	PF02225 (PA domain)	IPR001881 (EGF-like calcium-binding domain), IPR003137 (PA domain), IPR018097 (EGF-like calcium-binding, conserved site)	AT2G30290.1 VACUOLAR SORTING RECEPTOR 2
Shi008864.1	high mobility group B protein 6-like				AT5G01910.1 myelin transcription factor
Shi008865.1	Receptor-like protein kinase	GO:0004672,GO:0005524,GO:0006468	PF07714 (Protein tyrosine and serine/threonine kinase), PF12819 (Malectin-like domain)	IPR000719 (Protein kinase domain), IPR008271 (Serine/threonine-protein kinase, active site), IPR011009 (Protein kinase-like domain superfamily), IPR017441 (Protein kinase, ATP binding site), IPR024788 (Malectin-like domain)	AT3G51550.1 Malectin/receptor-like protein kinase family protein
Shi008866.1	V-type proton ATPase subunit E	GO:0033178,GO:0046961,GO:1902600	PF01991 (ATP synthase (E/31 kDa) subunit)	IPR002842 (V-type ATPase subunit E), IPR038495 (V-type ATPase subunit E, C-terminal domain superfamily)	AT3G08560.1 vacuolar H+-ATPase subunit E isoform 2
Shi008867.1	Protein kinase superfamily protein	GO:0004672,GO:0005524,GO:0006468	PF07714 (Protein tyrosine and serine/threonine kinase)	IPR000719 (Protein kinase domain), IPR008271 (Serine/threonine-protein kinase, active site), IPR011009 (Protein kinase-like domain superfamily), IPR017441 (Protein kinase, ATP binding site)	AT5G01020.1 Protein kinase superfamily protein
Shi008868.1	CTP:phosphoethanolamine cytidylyltransferase	GO:0003824,GO:0004306,GO:0006646,GO:0009058	PF01467 (Cytidylyltransferase-like)	IPR004821 (Cytidyltransferase-like domain), IPR014729 (Rossmann-like alpha/beta/alpha sandwich fold), IPR044608 (Ethanolamine-phosphate cytidylyltransferase)	AT2G38670.1 phosphorylethanolamine cytidylyltransferase 1
Shi008869.1	PR domain zinc finger protein 8, putative isoform 1			IPR038971 (Cyclin-dependent protein kinase inhibitor SMR11/SMR16)
Shi008870.1	heat-inducible transcription repressor				AT1G30050.1 tropomyosin
Shi008871.1	transmembrane protein%2C putative (DUF1191)		PF06697 (Protein of unknown function (DUF1191))	IPR010605 (Protein of unknown function DUF1191)	AT3G08600.1 transmembrane protein%2C putative (DUF1191)
Shi008872.1	NADH dehydrogenase [ubiquinone] 1 alpha subcomplex subunit 1		PF15879 (NADH-ubiquinone oxidoreductase MWFE subunit)	IPR017384 (NADH dehydrogenase [ubiquinone] (complex I), alpha subcomplex subunit 1)	AT3G08610.1 NADH dehydrogenase ubiquinone 1 alpha subcomplex subunit
Shi008873.1	KH domain-containing protein	GO:0003676,GO:0003723	PF00013 (KH domain), PF16544 (Homodimerisation region of STAR domain protein)	IPR004087 (K Homology domain), IPR032377 (STAR protein, homodimerisation region), IPR036612 (K Homology domain, type 1 superfamily), IPR045071 (KH domain-containing BBP-like)	AT3G08620.1 RNA-binding KH domain-containing protein
Shi008874.1	NADH dehydrogenase [ubiquinone] 1 alpha subcomplex subunit 1		PF15879 (NADH-ubiquinone oxidoreductase MWFE subunit)	IPR017384 (NADH dehydrogenase [ubiquinone] (complex I), alpha subcomplex subunit 1)	AT3G08610.1 NADH dehydrogenase ubiquinone 1 alpha subcomplex subunit
Shi008875.1	Metallophos domain-containing protein	GO:0016787	PF00149 (Calcineurin-like phosphoesterase)	IPR004843 (Calcineurin-like phosphoesterase domain, ApaH type), IPR011230 (Phosphoesterase At2g46880), IPR029052 (Metallo-dependent phosphatase-like)	AT5G63140.1 purple acid phosphatase 29
Shi008876.1	Sugar transport protein 1	GO:0015145,GO:0015749,GO:0016020,GO:0016021,GO:0022857,GO:0055085	PF00083 (Sugar (and other) transporter)	IPR005828 (Major facilitator, sugar transporter-like), IPR005829 (Sugar transporter, conserved site), IPR020846 (Major facilitator superfamily domain), IPR036259 (MFS transporter superfamily)	AT1G11260.1 sugar transporter 1
Shi008877.1	Cytokinin riboside 5'-monophosphate phosphoribohydrolase		PF03641 (Possible lysine decarboxylase)	IPR031100 (LOG family)	AT2G28305.1 Putative lysine decarboxylase family protein
Shi008878.1	Protein kinase domain-containing protein	GO:0004672,GO:0005515,GO:0005524,GO:0006468	PF07714 (Protein tyrosine and serine/threonine kinase)	IPR000719 (Protein kinase domain), IPR011009 (Protein kinase-like domain superfamily), IPR011990 (Tetratricopeptide-like helical domain superfamily)	AT4G35230.1 BR-signaling kinase 1
Shi008879.1	F-box domain-containing protein			IPR017451 (F-box associated interaction domain)
Shi008880.1	DUF241 domain protein (DUF241)		PF03087 (Arabidopsis protein of unknown function)	IPR004320 (Protein of unknown function DUF241, plant)	AT1G76240.1 DUF241 domain protein (DUF241)
Shi008881.1	LOW QUALITY PROTEIN: uncharacterized protein LOC113712759				AT1G76250.1 transmembrane protein
Shi008882.1	inactive purple acid phosphatase-like protein				AT1G42430.1 inactive purple acid phosphatase-like protein
Shi008883.1	WD repeat-containing protein DWA2	GO:0005515		IPR001680 (WD40 repeat), IPR015943 (WD40/YVTN repeat-like-containing domain superfamily), IPR019775 (WD40 repeat, conserved site), IPR036322 (WD40-repeat-containing domain superfamily), IPR040323 (EARP and GARP complex-interacting protein 1)	AT1G20540.1 Transducin/WD40 repeat-like superfamily protein
Shi008884.1	O-fucosyltransferase family protein		PF10250 (GDP-fucose protein O-fucosyltransferase)	IPR019378 (GDP-fucose protein O-fucosyltransferase)	AT1G76270.1 O-fucosyltransferase family protein
Shi008885.1	Adenine nucleotide alpha hydrolases-likesuperfamily protein		PF05542 (Protein of unknown function (DUF760))	IPR008479 (Protein of unknown function DUF760)	AT1G63610.1 hypothetical protein
Shi008886.1	HXXXD-type acyl-transferase family protein	GO:0016747	PF02458 (Transferase family)	IPR003480 (Transferase), IPR023213 (Chloramphenicol acetyltransferase-like domain superfamily)	AT3G26040.1 HXXXD-type acyl-transferase family protein
Shi008887.1	pre-rRNA-processing TSR1-like protein	GO:0005634,GO:0042254	PF04950 (40S ribosome biogenesis protein Tsr1 and BMS1 C-terminal), PF08142 (AARP2CN (NUC121) domain)	IPR007034 (Ribosome biogenesis protein BMS1/TSR1, C-terminal), IPR012948 (AARP2CN), IPR030387 (Bms1/Tsr1-type G domain), IPR039761 (Ribosome biogenesis protein Bms1/Tsr1)	AT1G42440.1 pre-rRNA-processing TSR1-like protein
Shi008888.1	Pentatricopeptide repeat-containing protein mitochondrial	GO:0005515	PF01535 (PPR repeat), PF13041 (PPR repeat family), PF13812 (Pentatricopeptide repeat domain)	IPR002885 (Pentatricopeptide repeat), IPR011990 (Tetratricopeptide-like helical domain superfamily)	AT5G42310.1 Pentatricopeptide repeat (PPR-like) superfamily protein
Shi008889.1	Peptidase_M14 domain-containing protein	GO:0004181,GO:0006508,GO:0008270	PF00246 (Zinc carboxypeptidase)	IPR000834 (Peptidase M14, carboxypeptidase A)	AT5G42320.2 Zn-dependent exopeptidases superfamily protein
Shi008890.1	Unknown protein
Shi008891.1	Myosin V
Shi008892.1	Unknown protein
Shi008893.1	Unknown protein
Shi008894.1	Unknown protein
Shi008895.1	F-box domain-containing protein
Shi008896.1	Low affinity potassium transport system protein				AT1G22790.1 Low affinity potassium transport system protein
Shi008897.1	Light-harvesting complex-like protein OHP2, chloroplastic			IPR023329 (Chlorophyll a/b binding domain superfamily)	AT1G34000.1 one-helix protein 2
Shi008898.1	Protein kinase superfamily protein	GO:0004672,GO:0005524,GO:0006468	PF00069 (Protein kinase domain)	IPR000719 (Protein kinase domain), IPR008271 (Serine/threonine-protein kinase, active site), IPR011009 (Protein kinase-like domain superfamily)	AT1G09600.1 Protein kinase superfamily protein
Shi008899.1	Peroxidase	GO:0004601,GO:0006979,GO:0020037,GO:0042744	PF00141 (Peroxidase)	IPR000823 (Plant peroxidase), IPR002016 (Haem peroxidase), IPR010255 (Haem peroxidase superfamily), IPR019793 (Peroxidases heam-ligand binding site), IPR019794 (Peroxidase, active site)	AT1G71695.1 Peroxidase superfamily protein
Shi008900.1	Kinase family protein	GO:0004672,GO:0005524,GO:0006468	PF07714 (Protein tyrosine and serine/threonine kinase)	IPR000719 (Protein kinase domain), IPR008271 (Serine/threonine-protein kinase, active site), IPR011009 (Protein kinase-like domain superfamily), IPR017441 (Protein kinase, ATP binding site)	AT5G42440.1 Protein kinase superfamily protein
Shi008901.1	DHHC-type zinc finger family protein	GO:0016409	PF01529 (DHHC palmitoyltransferase)	IPR001594 (Palmitoyltransferase, DHHC domain)	AT4G24630.1 DHHC-type zinc finger family protein
Shi008902.1	phospholipid hydroperoxide glutathione peroxidase				AT4G17960.1 phospholipid hydroperoxide glutathione peroxidase
Shi008903.1	Invertase inhibitor	GO:0004857	PF04043 (Plant invertase/pectin methylesterase inhibitor)	IPR006501 (Pectinesterase inhibitor domain), IPR034088 (Pla a 1-like), IPR035513 (Invertase/pectin methylesterase inhibitor domain superfamily)
Shi008904.1	Ethylene-responsive transcription factor	GO:0003677,GO:0003700,GO:0006355,GO:0009873	PF00847 (AP2 domain)	IPR001471 (AP2/ERF domain), IPR016177 (DNA-binding domain superfamily), IPR036955 (AP2/ERF domain superfamily), IPR044808 (Ethylene-responsive transcription factor)	AT5G50080.1 ethylene response factor 110
Shi008905.1	Cation/H(+) antiporter 3-like	GO:0006812,GO:0015299,GO:0016021,GO:0055085	PF00999 (Sodium/hydrogen exchanger family)	IPR006153 (Cation/H+ exchanger), IPR038770 (Sodium/solute symporter superfamily)	AT5G22900.1 cation/H+ exchanger 3
Shi008906.1	Alpha/beta-Hydrolases superfamily protein	GO:0016787	PF07859 (alpha/beta hydrolase fold)	IPR013094 (Alpha/beta hydrolase fold-3), IPR029058 (Alpha/Beta hydrolase fold)	AT5G16080.1 carboxyesterase 17
Shi008907.1	Molybdenum cofactor biosynthesis protein C	GO:0006777	PF01967 (MoaC family)	IPR002820 (Molybdopterin cofactor biosynthesis C (MoaC) domain), IPR023045 (Molybdenum cofactor biosynthesis C), IPR036522 (Molybdopterin cofactor biosynthesis C (MoaC) domain superfamily)	AT1G01290.1 cofactor of nitrate reductase and xanthine dehydrogenase 3
Shi008908.1	Protein LIKE COV 2		PF04367 (Protein of unknown function (DUF502))	IPR007462 (Protein of unknown function DUF502)	AT1G43130.1 like COV 2
Shi008909.1	WAT1-related protein	GO:0016020,GO:0016021,GO:0022857	PF00892 (EamA-like transporter family)	IPR000620 (EamA domain), IPR030184 (WAT1-related protein)	AT1G43650.1 nodulin MtN21 /EamA-like transporter family protein
Shi008910.1	Serine-rich adhesin for platelets like				AT1G76740.1 hypothetical protein
Shi008911.1	Cellulose synthase family protein	GO:0016020,GO:0016760,GO:0030244	PF03552 (Cellulose synthase), PF14569 (Zinc-binding RING-finger)	IPR001841 (Zinc finger, RING-type), IPR005150 (Cellulose synthase), IPR013083 (Zinc finger, RING/FYVE/PHD-type), IPR029044 (Nucleotide-diphospho-sugar transferases)	AT4G39350.1 cellulose synthase A2
Shi008912.1	TFIIS N-terminal domain-containing protein	GO:0005634	PF08711 (TFIIS helical bundle-like domain)	IPR017923 (Transcription factor IIS, N-terminal), IPR035441 (TFIIS/LEDGF domain superfamily), IPR044790 (Mediator of RNA polymerase II transcription subunit 26c-like)	AT5G09850.1 Transcription elongation factor (TFIIS) family protein
Shi008913.1	Sterol 3-beta-glucosyltransferase	GO:0005975,GO:0008194,GO:0016758,GO:0030259	PF00201 (UDP-glucoronosyl and UDP-glucosyl transferase), PF03033 (Glycosyltransferase family 28 N-terminal domain)	IPR002213 (UDP-glucuronosyl/UDP-glucosyltransferase), IPR004276 (Glycosyltransferase family 28, N-terminal domain)	AT1G43620.1 UDP-Glycosyltransferase superfamily protein
Shi008914.1	organic solute transporter ostalpha protein (DUF300)		PF03619 (Organic solute transporter Ostalpha)	IPR005178 (Organic solute transporter subunit alpha/Transmembrane protein 184)	AT1G77220.1 organic solute transporter ostalpha protein (DUF300)
Shi008915.1	PAP2_C domain-containing protein		PF14360 (PAP2 superfamily C-terminal)	IPR025749 (Sphingomyelin synthase-like domain)	AT1G43580.1 Sphingomyelin synthetase family protein
Shi008916.1	early nodulin-like protein 1			IPR008972 (Cupredoxin)	AT1G21090.1 Cupredoxin superfamily protein
Shi008917.1	GPN-loop GTPase 1	GO:0008168,GO:0032259	PF03029 (Conserved hypothetical ATP binding protein), PF04072 (Leucine carboxyl methyltransferase)	IPR004130 (GPN-loop GTPase), IPR007213 (Methyltransferase Ppm1/Ppm2/Tcmp), IPR027417 (P-loop containing nucleoside triphosphate hydrolase), IPR029063 (S-adenosyl-L-methionine-dependent methyltransferase)	AT4G21800.1 P-loop containing nucleoside triphosphate hydrolases superfamily protein
Shi008918.1	plasma membrane fusion protein				AT5G42765.1 plasma membrane fusion protein
Shi008919.1	ROH1%2C putative (DUF793)		PF05633 (Protein BYPASS1-related)	IPR008511 (Protein BYPASS-related)	AT1G18740.1 ROH1%2C putative (DUF793)
Shi008920.1	Lectin protein kinase family protein	GO:0004672,GO:0005524,GO:0006468,GO:0030246	PF00069 (Protein kinase domain), PF00139 (Legume lectin domain)	IPR000719 (Protein kinase domain), IPR001220 (Legume lectin domain), IPR008271 (Serine/threonine-protein kinase, active site), IPR011009 (Protein kinase-like domain superfamily), IPR013320 (Concanavalin A-like lectin/glucanase domain superfamily), IPR017441 (Protein kinase, ATP binding site)	AT5G42120.1 Concanavalin A-like lectin protein kinase family protein
Shi008921.1	Protein MITOFERRINLIKE 1, chloroplastic	GO:0055085	PF00153 (Mitochondrial carrier protein)	IPR002067 (Mitochondrial carrier protein), IPR018108 (Mitochondrial substrate/solute carrier), IPR023395 (Mitochondrial carrier domain superfamily)	AT5G42130.1 Mitochondrial substrate carrier family protein
Shi008922.1	RING-type E3 ubiquitin transferase	GO:0004842,GO:0016567	PF04564 (U-box domain)	IPR003613 (U box domain), IPR011989 (Armadillo-like helical), IPR013083 (Zinc finger, RING/FYVE/PHD-type), IPR016024 (Armadillo-type fold)	AT5G09800.1 ARM repeat superfamily protein
Shi008923.1	Regulator of chromosome condensation (RCC1) family with FYVE zinc finger domain-containing protein	GO:0046872	PF00415 (Regulator of chromosome condensation (RCC1) repeat), PF01363 (FYVE zinc finger), PF08381 (Transcription factor regulating root and shoot growth via Pin3), PF13713 (Transcription factor BRX N-terminal domain), PF16457 (Pleckstrin homology domain)	IPR000306 (FYVE zinc finger), IPR000408 (Regulator of chromosome condensation, RCC1), IPR001849 (Pleckstrin homology domain), IPR009091 (Regulator of chromosome condensation 1/beta-lactamase-inhibitor protein II), IPR011011 (Zinc finger, FYVE/PHD-type), IPR011993 (PH-like domain superfamily), IPR013083 (Zinc finger, RING/FYVE/PHD-type), IPR013591 (Brevis radix (BRX) domain), IPR017455 (Zinc finge…	AT1G76950.1 Regulator of chromosome condensation (RCC1) family with FYVE zinc finger domain-containing protein
Shi008924.1	Unknown protein	GO:0005199,GO:0009664	PF04554 (Extensin-like region)	IPR006706 (Extensin domain)
Shi008925.1	Unknown protein	GO:0005199,GO:0009664	PF04554 (Extensin-like region)	IPR006706 (Extensin domain)
Shi008926.1	Protein kinase	GO:0004672,GO:0005524,GO:0006468	PF01842 (ACT domain), PF07714 (Protein tyrosine and serine/threonine kinase)	IPR000719 (Protein kinase domain), IPR002912 (ACT domain), IPR008271 (Serine/threonine-protein kinase, active site), IPR011009 (Protein kinase-like domain superfamily)	AT4G38470.1 ACT-like protein tyrosine kinase family protein
Shi008927.1	F-box domain-containing protein	GO:0005515	PF00646 (F-box domain)	IPR001810 (F-box domain), IPR011043 (Galactose oxidase/kelch, beta-propeller), IPR036047 (F-box-like domain superfamily)	AT1G76920.1 F-box family protein
Shi008928.1	Histidine decarboxylase	GO:0003824,GO:0016830,GO:0016831,GO:0019752,GO:0030170	PF00282 (Pyridoxal-dependent decarboxylase conserved domain)	IPR002129 (Pyridoxal phosphate-dependent decarboxylase), IPR015421 (Pyridoxal phosphate-dependent transferase, major domain), IPR015422 (Pyridoxal phosphate-dependent transferase, small domain), IPR015424 (Pyridoxal phosphate-dependent transferase), IPR021115 (Pyridoxal-phosphate binding site)	AT1G43710.1 Pyridoxal phosphate (PLP)-dependent transferases superfamily protein
Shi008929.1	Basic-leucine zipper (bZIP) transcription factor family protein	GO:0003700,GO:0006355	PF00170 (bZIP transcription factor)	IPR004827 (Basic-leucine zipper domain)	AT1G43700.1 VIRE2-interacting protein 1
Shi008930.1	Fructose-1,6-bisphosphatase 1	GO:0005975,GO:0016791,GO:0042132,GO:0042578	PF00316 (Fructose-1-6-bisphosphatase, N-terminal domain), PF18913 (Fructose-1-6-bisphosphatase, C-terminal domain)	IPR000146 (Fructose-1,6-bisphosphatase class 1), IPR020548 (Fructose-1,6-bisphosphatase, active site), IPR033391 (Fructose-1-6-bisphosphatase class I, N-terminal), IPR044015 (Fructose-1-6-bisphosphatase class 1, C-terminal)	AT1G43670.1 Inositol monophosphatase family protein
Shi008931.1	Pentatricopeptide repeat protein	GO:0005515	PF01535 (PPR repeat), PF13041 (PPR repeat family)	IPR002885 (Pentatricopeptide repeat), IPR011990 (Tetratricopeptide-like helical domain superfamily)	AT3G61360.1 Tetratricopeptide repeat (TPR)-like superfamily protein
Shi008932.1	Trihelix transcription factor GT-2		PF13837 (Myb/SANT-like DNA-binding domain)	IPR001005 (SANT/Myb domain), IPR009057 (Homeobox-like domain superfamily), IPR044822 (Myb/SANT-like DNA-binding domain 4)	AT1G76880.1 Duplicated homeodomain-like superfamily protein
Shi008933.1	Tubby-like F-box protein	GO:0005515	PF00646 (F-box domain), PF01167 (Tub family)	IPR000007 (Tubby, C-terminal), IPR001810 (F-box domain), IPR018066 (Tubby, C-terminal, conserved site), IPR025659 (Tubby-like, C-terminal), IPR036047 (F-box-like domain superfamily)	AT1G25280.1 tubby like protein 10
Shi008934.1	RING/FYVE/PHD zinc finger superfamily protein			IPR011011 (Zinc finger, FYVE/PHD-type), IPR013083 (Zinc finger, RING/FYVE/PHD-type), IPR019786 (Zinc finger, PHD-type, conserved site)	AT1G43770.2 RING/FYVE/PHD zinc finger superfamily protein
Shi008935.1	VQ domain-containing protein		PF05678 (VQ motif)	IPR008889 (VQ), IPR039607 (VQ motif-containing protein 8/17/18/20/21/25)	AT3G18690.1 MAP kinase substrate 1
Shi008936.1	Dof-type zinc finger DNA-binding family protein	GO:0003677,GO:0006355	PF02701 (Dof domain, zinc finger)	IPR003851 (Zinc finger, Dof-type)	AT3G52440.1 Dof-type zinc finger DNA-binding family protein
Shi008937.1	receptor-like protein kinase 2	GO:0004672,GO:0005515,GO:0005524,GO:0006468	PF00069 (Protein kinase domain), PF07714 (Protein tyrosine and serine/threonine kinase), PF08263 (Leucine rich repeat N-terminal domain), PF13855 (Leucine rich repeat)	IPR000719 (Protein kinase domain), IPR001611 (Leucine-rich repeat), IPR003591 (Leucine-rich repeat, typical subtype), IPR011009 (Protein kinase-like domain superfamily), IPR013210 (Leucine-rich repeat-containing N-terminal, plant-type), IPR017441 (Protein kinase, ATP binding site), IPR032675 (Leucine-rich repeat domain superfamily)	AT3G24240.1 Leucine-rich repeat receptor-like protein kinase family protein
Shi008938.1	Glycolipid transfer protein (GLTP) family protein	GO:0005737,GO:0120009,GO:0120013	PF08718 (Glycolipid transfer protein (GLTP))	IPR014830 (Glycolipid transfer protein domain), IPR036497 (Glycolipid transfer protein superfamily)	AT3G21260.3 Glycolipid transfer protein (GLTP) family protein
Shi008939.1	pathogenesis-related family protein			IPR032710 (NTF2-like domain superfamily)	AT1G78780.3 pathogenesis-related family protein
Shi008940.1	WAT1-related protein	GO:0016020,GO:0016021,GO:0022857	PF00892 (EamA-like transporter family)	IPR000620 (EamA domain), IPR030184 (WAT1-related protein)	AT1G43650.1 nodulin MtN21 /EamA-like transporter family protein
Shi008941.1	Pathogen-related protein			IPR032710 (NTF2-like domain superfamily)	AT1G78780.2 pathogenesis-related family protein
Shi008942.1	WAT1-related protein	GO:0016020,GO:0016021,GO:0022857	PF00892 (EamA-like transporter family)	IPR000620 (EamA domain), IPR030184 (WAT1-related protein)	AT1G43650.1 nodulin MtN21 /EamA-like transporter family protein
Shi008943.1	Pentatricopeptide repeat protein	GO:0005515		IPR002885 (Pentatricopeptide repeat), IPR011990 (Tetratricopeptide-like helical domain superfamily)	AT2G34400.1 Pentatricopeptide repeat (PPR-like) superfamily protein
Shi008944.1	U5 small nuclear ribonucleoprotein helicase	GO:0003676,GO:0005524	PF00270 (DEAD/DEAH box helicase), PF00271 (Helicase conserved C-terminal domain), PF02889 (Sec63 Brl domain), PF18149 (N-terminal helicase PWI domain)	IPR001650 (Helicase, C-terminal), IPR003593 (AAA+ ATPase domain), IPR004179 (Sec63 domain), IPR014001 (Helicase superfamily 1/2, ATP-binding domain), IPR014756 (Immunoglobulin E-set), IPR027417 (P-loop containing nucleoside triphosphate hydrolase), IPR035892 (C2 domain superfamily), IPR036388 (Winged helix-like DNA-binding domain superfamily), IPR036390 (Winged helix DNA-binding domain superfamil…	AT1G20960.1 U5 small nuclear ribonucleoprotein helicase
Shi008945.1	Ribosome maturation factor RimP	GO:0042274		IPR003728 (Ribosome maturation factor RimP)	AT1G77122.1 Uncharacterized protein family UPF0090
Shi008946.1	Carboxypeptidase	GO:0004185,GO:0006508	PF00450 (Serine carboxypeptidase)	IPR001563 (Peptidase S10, serine carboxypeptidase), IPR018202 (Serine carboxypeptidase, serine active site), IPR029058 (Alpha/Beta hydrolase fold)	AT5G42240.1 serine carboxypeptidase-like 42
Shi008947.1	Trichome birefringence-like		PF13839 (GDSL/SGNH-like Acyl-Esterase family found in Pmr5 and Cas1p), PF14416 (PMR5 N terminal Domain)	IPR025846 (PMR5 N-terminal domain), IPR026057 (PC-Esterase)	AT1G48880.1 TRICHOME BIREFRINGENCE-LIKE 7
Shi008948.1	Photosystem I P700 chlorophyll a apoprotein	GO:0009834		IPR044950 (Protein TRACHEARY ELEMENT DIFFERENTIATION-RELATED 6/7)	AT1G43790.1 tracheary element differentiation-related 6
Shi008949.1	Maltose excess protein 1-like, chloroplastic			IPR034628 (Maltose excess protein 1)	AT5G17520.1 root cap 1 (RCP1)
Shi008950.1	Alcohol dehydrogenase	GO:0008270,GO:0016491	PF00107 (Zinc-binding dehydrogenase), PF08240 (Alcohol dehydrogenase GroES-like domain)	IPR002328 (Alcohol dehydrogenase, zinc-type, conserved site), IPR011032 (GroES-like superfamily), IPR013149 (Alcohol dehydrogenase, C-terminal), IPR013154 (Alcohol dehydrogenase, N-terminal), IPR036291 (NAD(P)-binding domain superfamily)	AT1G77120.1 alcohol dehydrogenase 1
Shi008951.1	Transcription elongation factor Spt5	GO:0003735,GO:0005840,GO:0006355,GO:0006357,GO:0006412,GO:0032784	PF00467 (KOW motif), PF03439 (Early transcription elongation factor of RNA pol II, NGN section), PF11942 (Spt5 transcription elongation factor, acidic N-terminal)	IPR005100 (NGN domain), IPR005824 (KOW), IPR005825 (Ribosomal protein L24/L26, conserved site), IPR006645 (NusG, N-terminal), IPR008991 (Translation protein SH3-like domain superfamily), IPR014722 (Ribosomal protein L2, domain 2), IPR022581 (Spt5 transcription elongation factor, N-terminal), IPR036735 (NusG, N-terminal domain superfamily), IPR039659 (Transcription elongation factor SPT5), IPR0419…	AT4G08350.1 global transcription factor group A2
Shi008952.1	Peroxidase	GO:0004601,GO:0006979,GO:0020037	PF00141 (Peroxidase)	IPR000823 (Plant peroxidase), IPR002016 (Haem peroxidase), IPR010255 (Haem peroxidase superfamily)	AT4G25980.2 peroxidase superfamily protein
Shi008953.1	4HBT domain-containing protein	GO:0047617		IPR029069 (HotDog domain superfamily), IPR039298 (Acyl-coenzyme A thioesterase 13)	AT3G61200.1 Thioesterase superfamily protein
Shi008954.1	Exostosin family protein	GO:0006486,GO:0016757	PF03016 (Exostosin family)	IPR004263 (Exostosin-like), IPR040911 (Exostosin, GT47 domain)	AT1G21480.1 Exostosin family protein
Shi008955.1	Bidirectional sugar transporter SWEET	GO:0016021,GO:0051119	PF03083 (Sugar efflux transporter for intercellular exchange)	IPR004316 (SWEET sugar transporter)	AT1G21460.1 Nodulin MtN3 family protein
Shi008956.1	Transcriptional corepressor SEUSS		PF01803 (LIM-domain binding protein)	IPR029005 (LIM-domain binding protein/SEUSS)	AT1G43850.1 SEUSS transcriptional co-regulator
Shi008957.1	ribosome maturation protein SBDS	GO:0042254	PF09377 (SBDS protein C-terminal domain)	IPR018978 (Ribosome maturation protein Sdo1/SBDS, C-terminal), IPR037188 (Ribosome maturation protein Sdo1/SBDS, central domain superfamily), IPR039100 (Ribosome maturation protein Sdo1/SBDS-like)	AT1G43860.1 sequence-specific DNA binding transcription factor
Shi008958.1	Scarecrow-like protein 1	GO:0003700,GO:0005634	PF03514 (GRAS domain family)	IPR005202 (Transcription factor GRAS)	AT1G21450.1 SCARECROW-like 1
Shi008959.1	MYB-related transcription factor		PF13921 (Myb-like DNA-binding domain)	IPR001005 (SANT/Myb domain), IPR009057 (Homeobox-like domain superfamily)	AT1G17950.1 myb domain protein 52
Shi008960.1	Reverse transcriptase Ty1/copia-type domain-containing protein
Shi008961.1	Plastid-targeted protein 3
Shi008962.1	F-box protein like	GO:0005515	PF00646 (F-box domain), PF13516 (Leucine Rich repeat)	IPR001611 (Leucine-rich repeat), IPR001810 (F-box domain), IPR006553 (Leucine-rich repeat, cysteine-containing subtype), IPR032675 (Leucine-rich repeat domain superfamily), IPR036047 (F-box-like domain superfamily)	AT1G21410.1 F-box/RNI-like superfamily protein
Shi008963.1	ACT domain-containing protein		PF01842 (ACT domain)	IPR002912 (ACT domain), IPR040217 (ACT domain-containing protein ACR1-12)	AT1G76990.1 ACT domain repeat 3
Shi008964.1	Protein kinase domain-containing protein	GO:0004672,GO:0005524,GO:0006468	PF00069 (Protein kinase domain)	IPR000719 (Protein kinase domain), IPR008266 (Tyrosine-protein kinase, active site), IPR011009 (Protein kinase-like domain superfamily), IPR017441 (Protein kinase, ATP binding site)	AT1G55200.1 kinase with adenine nucleotide alpha hydrolases-like domain-containing protein
Shi008965.1	2-oxoisovalerate dehydrogenase subunit alpha 2, mitochondrial	GO:0016624	PF00676 (Dehydrogenase E1 component)	IPR001017 (Dehydrogenase, E1 component), IPR029061 (Thiamin diphosphate-binding fold)	AT5G09300.1 Thiamin diphosphate-binding fold (THDP-binding) superfamily protein
Shi008966.1	Pentatricopeptide repeat protein	GO:0005515	PF01535 (PPR repeat), PF13041 (PPR repeat family)	IPR002885 (Pentatricopeptide repeat), IPR011990 (Tetratricopeptide-like helical domain superfamily)	AT1G77010.1 Pentatricopeptide repeat (PPR) superfamily protein
Shi008967.1	patatin-like phospholipase domain protein				AT1G21390.1 embryo defective 2170
Shi008968.1	Target of Myb protein 1	GO:0035091,GO:0043130,GO:0043328	PF00790 (VHS domain), PF03127 (GAT domain)	IPR002014 (VHS domain), IPR004152 (GAT domain), IPR008942 (ENTH/VHS), IPR014645 (Target of Myb protein 1), IPR038425 (GAT domain superfamily), IPR044836 (TOM1-like protein, plant)	AT1G21380.1 Target of Myb protein 1
Shi008969.1	Protein STAY-GREEN LIKE, chloroplastic		PF12638 (Staygreen protein)	IPR024438 (Staygreen protein)	AT1G44000.1 STAY-GREEN-like protein
Shi008970.1	Glutamate-gated kainate-type ion channel receptor subunit GluR5
Shi008971.1	DNA gyrase subunit B				AT1G21510.1 TPRXL
Shi008972.1	Unknown protein
Shi008973.1	Utp12 domain-containing protein		PF04003 (Dip2/Utp12 Family)	IPR007148 (Small-subunit processome, Utp12)	AT1G15420.1 WD repeat protein
Shi008974.1	Unknown protein
Shi008975.1	UDP-sugar pyrophosphorylase	GO:0070569	PF01704 (UTP--glucose-1-phosphate uridylyltransferase)	IPR002618 (UDPGP family), IPR029044 (Nucleotide-diphospho-sugar transferases)	AT5G52560.1 UDP-sugar pyrophosphorylase
Shi008976.1	Calcium-binding EF-hand family protein	GO:0005509	PF13499 (EF-hand domain pair)	IPR002048 (EF-hand domain), IPR011992 (EF-hand domain pair), IPR018247 (EF-Hand 1, calcium-binding site)	AT1G21550.1 Calcium-binding EF-hand family protein
Shi008977.1	calcium-dependent kinase-like protein	GO:0005509	PF00036 (EF hand), PF13499 (EF-hand domain pair)	IPR002048 (EF-hand domain), IPR011992 (EF-hand domain pair), IPR018247 (EF-Hand 1, calcium-binding site)	AT1G21550.1 Calcium-binding EF-hand family protein
Shi008978.1	S-adenosyl-L-methionine-dependent methyltransferases superfamily protein	GO:0008168	PF03141 (Putative S-adenosyl-L-methionine-dependent methyltransferase)	IPR004159 (Putative S-adenosyl-L-methionine-dependent methyltransferase), IPR029063 (S-adenosyl-L-methionine-dependent methyltransferase)	AT1G77260.1 S-adenosyl-L-methionine-dependent methyltransferases superfamily protein
Shi008979.1	S-adenosyl-L-methionine-dependent methyltransferases superfamily protein	GO:0008168	PF03141 (Putative S-adenosyl-L-methionine-dependent methyltransferase)	IPR004159 (Putative S-adenosyl-L-methionine-dependent methyltransferase), IPR029063 (S-adenosyl-L-methionine-dependent methyltransferase)	AT5G06050.1 Putative methyltransferase family protein
Shi008980.1	BTB/POZ domain-containing protein	GO:0005515	PF00651 (BTB/POZ domain)	IPR000210 (BTB/POZ domain), IPR011333 (SKP1/BTB/POZ domain superfamily)	AT4G08455.1 BTB/POZ domain-containing protein
Shi008981.1	Zinc finger C-x8-C-x5-C-x3-H type family protein	GO:0046872		IPR000571 (Zinc finger, CCCH-type)	AT1G21580.1 Zinc finger C-x8-C-x5-C-x3-H type family protein
Shi008982.1	Kinase family protein	GO:0004672,GO:0005524,GO:0006468	PF00069 (Protein kinase domain), PF00582 (Universal stress protein family)	IPR000719 (Protein kinase domain), IPR006016 (UspA), IPR008271 (Serine/threonine-protein kinase, active site), IPR011009 (Protein kinase-like domain superfamily), IPR014729 (Rossmann-like alpha/beta/alpha sandwich fold), IPR017441 (Protein kinase, ATP binding site)	AT1G77280.1 kinase with adenine nucleotide alpha hydrolases-like domain-containing protein
Shi008983.1	Glutathione S-transferase TCHQD	GO:0004364,GO:0005515,GO:0006749	PF13417 (Glutathione S-transferase, N-terminal domain)	IPR004045 (Glutathione S-transferase, N-terminal), IPR036249 (Thioredoxin-like superfamily), IPR044617 (Tetrachlorohydroquinone dehalogenase)	AT1G77290.1 Glutathione S-transferase family protein
Shi008984.1	Glutathione S-transferase TCHQD	GO:0004364	PF13410 (Glutathione S-transferase, C-terminal domain)	IPR010987 (Glutathione S-transferase, C-terminal-like), IPR036282 (Glutathione S-transferase, C-terminal domain superfamily), IPR044617 (Tetrachlorohydroquinone dehalogenase)	AT1G77290.1 Glutathione S-transferase family protein
Shi008985.1	Histone-lysine N-methyltransferase	GO:0008270	PF07496 (CW-type Zinc Finger)	IPR011124 (Zinc finger, CW-type)	AT1G77300.1 histone-lysine N-methyltransferase
Shi008986.1	Histone-lysine N-methyltransferase
Shi008987.1	Unknown protein
Shi008988.1	Pentatricopeptide repeat protein	GO:0005515	PF01535 (PPR repeat), PF13041 (PPR repeat family)	IPR002885 (Pentatricopeptide repeat), IPR011990 (Tetratricopeptide-like helical domain superfamily)	AT3G02650.1 Tetratricopeptide repeat (TPR)-like superfamily protein
Shi008989.1	HUN domain-containing protein				AT1G21610.2 wound-responsive family protein
Shi008990.1	MADS box transcription factor	GO:0000977,GO:0003677,GO:0045944,GO:0046983	PF00319 (SRF-type transcription factor (DNA-binding and dimerisation domain))	IPR002100 (Transcription factor, MADS-box), IPR036879 (Transcription factor, MADS-box superfamily)	AT5G23260.2 K-box region and MADS-box transcription factor family protein
Shi008991.1	18S rRNA (Guanine-N(7))-methyltransferase	GO:0008168,GO:0016435,GO:0070476	PF08241 (Methyltransferase domain), PF12589 (Methyltransferase involved in Williams-Beuren syndrome)	IPR013216 (Methyltransferase type 11), IPR022238 (18S rRNA (guanine(1575)-N(7))-methyltransferase Bud23, C-terminal), IPR029063 (S-adenosyl-L-methionine-dependent methyltransferase), IPR039769 (18S rRNA (guanine(1575)-N(7))-methyltransferase Bud23-like)	AT5G57280.1 S-adenosyl-L-methionine-dependent methyltransferases superfamily protein
Shi008992.1	1-aminocyclopropane-1-carboxylate oxidase 2		PF03171 (2OG-Fe(II) oxygenase superfamily), PF14226 (non-haem dioxygenase in morphine synthesis N-terminal)	IPR005123 (Oxoglutarate/iron-dependent dioxygenase), IPR026992 (Non-haem dioxygenase N-terminal domain), IPR027443 (Isopenicillin N synthase-like superfamily)	AT1G77330.1 2-oxoglutarate (2OG) and Fe(II)-dependent oxygenase superfamily protein
Shi008993.1	NAD kinase	GO:0003951,GO:0006741,GO:0019674	PF01513 (ATP-NAD kinase)	IPR002504 (NAD kinase), IPR016064 (NAD kinase/diacylglycerol kinase-like domain superfamily), IPR017437 (ATP-NAD kinase, PpnK-type, C-terminal), IPR017438 (Inorganic polyphosphate/ATP-NAD kinase, N-terminal), IPR029021 (Protein-tyrosine phosphatase-like)	AT1G21640.1 NAD kinase 2
Shi008994.1	1-aminocyclopropane-1-carboxylate oxidase 2		PF03171 (2OG-Fe(II) oxygenase superfamily)	IPR005123 (Oxoglutarate/iron-dependent dioxygenase), IPR027443 (Isopenicillin N synthase-like superfamily)	AT1G77330.1 2-oxoglutarate (2OG) and Fe(II)-dependent oxygenase superfamily protein
Shi008995.1	Amino acid permease		PF01490 (Transmembrane amino acid transporter protein)	IPR013057 (Amino acid transporter, transmembrane domain)	AT1G77380.1 amino acid permease 3
Shi008996.1	DPP6 N-terminal domain-like protein		PF07676 (WD40-like Beta Propeller Repeat)	IPR011042 (Six-bladed beta-propeller, TolB-like), IPR011659 (WD40-like Beta Propeller)	AT1G21680.1 DPP6 N-terminal domain-like protein
Shi008997.1	Cyclin family protein		PF00134 (Cyclin, N-terminal domain), PF02984 (Cyclin, C-terminal domain)	IPR004367 (Cyclin, C-terminal domain), IPR006671 (Cyclin, N-terminal), IPR013763 (Cyclin-like), IPR036915 (Cyclin-like superfamily), IPR039361 (Cyclin)	AT1G44110.1 Cyclin A1%3B1
Shi008998.1	Replication factor C subunit 2	GO:0003677,GO:0005524,GO:0006260,GO:0016887	PF00004 (ATPase family associated with various cellular activities (AAA)), PF08542 (Replication factor C C-terminal domain)	IPR003593 (AAA+ ATPase domain), IPR003959 (ATPase, AAA-type, core), IPR008921 (DNA polymerase III, clamp loader complex, gamma/delta/delta subunit, C-terminal), IPR013748 (Replication factor C, C-terminal), IPR027417 (P-loop containing nucleoside triphosphate hydrolase)	AT1G21690.1 ATPase family associated with various cellular activities (AAA)
Shi008999.1	Hydroxyproline-rich glycoprotein family protein		PF05097 (Protein of unknown function (DUF688))	IPR007789 (Protein of unknown function DUF688)	AT1G77400.1 extensin-like protein
Shi009000.1	Metal transporter	GO:0016020,GO:0030001,GO:0046873	PF01566 (Natural resistance-associated macrophage protein)	IPR001046 (NRAMP family)	AT1G15960.1 NRAMP metal ion transporter 6
Shi009001.1	H+/oligopeptide symporter	GO:0016020,GO:0022857,GO:0055085	PF00854 (POT family)	IPR000109 (Proton-dependent oligopeptide transporter family), IPR036259 (MFS transporter superfamily)	AT3G01350.1 Major facilitator superfamily protein
Shi009002.1	DNA-(apurinic or apyrimidinic site) lyase	GO:0003684,GO:0003824,GO:0006281,GO:0006284,GO:0006289,GO:0008534	PF00730 (HhH-GPD superfamily base excision DNA repair protein), PF07934 (8-oxoguanine DNA glycosylase, N-terminal domain)	IPR003265 (HhH-GPD domain), IPR011257 (DNA glycosylase), IPR012904 (8-oxoguanine DNA glycosylase, N-terminal), IPR023170 (Helix-hairpin-helix, base-excision DNA repair, C-terminal)	AT1G21710.1 8-oxoguanine-DNA glycosylase 1
Shi009003.1	Beta-galactosidase	GO:0004553,GO:0005975	PF01301 (Glycosyl hydrolases family 35), PF17834 (Beta-sandwich domain in beta galactosidase)	IPR001944 (Glycoside hydrolase, family 35), IPR008979 (Galactose-binding-like domain superfamily), IPR017853 (Glycoside hydrolase superfamily), IPR019801 (Glycoside hydrolase, family 35, conserved site), IPR031330 (Glycoside hydrolase 35, catalytic domain), IPR041392 (Beta-galactosidase, beta-sandwich domain)	AT1G77410.1 beta-galactosidase 16
Shi009004.1	Proteasome subunit beta	GO:0004298,GO:0005839,GO:0019774,GO:0043161,GO:0051603	PF00227 (Proteasome subunit)	IPR001353 (Proteasome, subunit alpha/beta), IPR016050 (Proteasome beta-type subunit, conserved site), IPR029055 (Nucleophile aminohydrolases, N-terminal)	AT1G21720.1 proteasome beta subunit C1
Shi009005.1	NAD(P)-bd_dom domain-containing protein		PF13460 (NAD(P)H-binding)	IPR016040 (NAD(P)-binding domain), IPR036291 (NAD(P)-binding domain superfamily)	AT1G32220.1 NAD(P)-binding Rossmann-fold superfamily protein
Shi009006.1	NAC domain-containing protein	GO:0003677,GO:0006355	PF02365 (No apical meristem (NAM) protein)	IPR003441 (NAC domain), IPR036093 (NAC domain superfamily)	AT1G01720.1 NAC (No Apical Meristem) domain transcriptional regulator superfamily protein
Shi009007.1	Replication factor C subunit 3/5				AT1G77470.1 replication factor C subunit 3
Shi009008.1	P-loop containing nucleoside triphosphate hydrolases superfamily protein	GO:0004386	PF13086 (AAA domain), PF13087 (AAA domain)	IPR027417 (P-loop containing nucleoside triphosphate hydrolase), IPR041677 (DNA2/NAM7 helicase, helicase domain), IPR041679 (DNA2/NAM7 helicase-like, C-terminal), IPR045055 (DNA2/NAM7-like helicase)	AT4G15570.1 P-loop containing nucleoside triphosphate hydrolases superfamily protein
Shi009009.1	Eukaryotic aspartyl protease family protein	GO:0004190,GO:0006508	PF14541 (Xylanase inhibitor C-terminal), PF14543 (Xylanase inhibitor N-terminal)	IPR001461 (Aspartic peptidase A1 family), IPR001969 (Aspartic peptidase, active site), IPR021109 (Aspartic peptidase domain superfamily), IPR032799 (Xylanase inhibitor, C-terminal), IPR032861 (Xylanase inhibitor, N-terminal), IPR033121 (Peptidase family A1 domain)	AT1G44130.1 Eukaryotic aspartyl protease family protein
Shi009010.1	dnaJ protein homolog	GO:0006457,GO:0051082	PF01556 (DnaJ C terminal domain)	IPR002939 (Chaperone DnaJ, C-terminal), IPR008971 (HSP40/DnaJ peptide-binding)	AT1G44160.1 HSP40/DnaJ peptide-binding protein
Shi009011.1	Aldehyde dehydrogenase	GO:0006081,GO:0016491,GO:0016620	PF00171 (Aldehyde dehydrogenase family)	IPR012394 (Aldehyde dehydrogenase NAD(P)-dependent), IPR015590 (Aldehyde dehydrogenase domain), IPR016161 (Aldehyde/histidinol dehydrogenase), IPR016162 (Aldehyde dehydrogenase, N-terminal), IPR016163 (Aldehyde dehydrogenase, C-terminal)	AT1G44170.1 aldehyde dehydrogenase 3H1
Shi009012.1	tRNA (adenine(58)-N(1))-methyltransferase	GO:0016429,GO:0030488,GO:0031515	PF08704 (tRNA methyltransferase complex GCD14 subunit)	IPR014816 (tRNA (1-methyladenosine) methyltransferase catalytic subunit Gcd14), IPR029063 (S-adenosyl-L-methionine-dependent methyltransferase)	AT5G14600.1 S-adenosyl-L-methionine-dependent methyltransferases superfamily protein
Shi009013.1	Delta-aminolevulinic acid dehydratase	GO:0003824,GO:0004655,GO:0033014,GO:0046872	PF00490 (Delta-aminolevulinic acid dehydratase)	IPR001731 (Delta-aminolevulinic acid dehydratase), IPR013785 (Aldolase-type TIM barrel), IPR030656 (Delta-aminolevulinic acid dehydratase, active site)	AT1G69740.1 Aldolase superfamily protein
Shi009014.1	IAA-amino acid hydrolase ILR1	GO:0009850,GO:0016787	PF01546 (Peptidase family M20/M25/M40)	IPR002933 (Peptidase M20), IPR036264 (Bacterial exopeptidase dimerisation domain)	AT1G44350.1 IAA-amino acid hydrolase ILR1-like 6
Shi009015.1	Filament-like plant protein		PF05911 (Filament-like plant protein, long coiled-coil)	IPR008587 (Filament-like plant protein)	AT1G77580.2 filament-like protein (DUF869)
Shi009016.1	BTB/POZ domain-containing protein			IPR011333 (SKP1/BTB/POZ domain superfamily), IPR044714 (BTB/POZ domain-containing protein AtSIBP1-like)	AT1G21780.1 BTB/POZ domain-containing protein
Shi009017.1	F-box family protein	GO:0005515,GO:0019005,GO:0031146	PF12937 (F-box-like)	IPR001810 (F-box domain), IPR036047 (F-box-like domain superfamily), IPR045118 (F-box only protein FBXO9/FBXO48)	AT1G21760.1 F-box protein 7
Shi009018.1	Transcription initiation factor TFIID subunit 10b				AT4G08330.1 hypothetical protein
Shi009019.1	Unknown protein				AT1G21830.1 hypothetical protein
Shi009020.1	Long-chain-fatty-acid--CoA ligase		PF00501 (AMP-binding enzyme)	IPR000873 (AMP-dependent synthetase/ligase), IPR020845 (AMP-binding, conserved site), IPR042099 (ANL, N-terminal domain)	AT1G77590.1 long chain acyl-CoA synthetase 9
Shi009021.1	small glutamine-rich tetratricopeptide repeat-containing protein	GO:0005515	PF00515 (Tetratricopeptide repeat)	IPR001440 (Tetratricopeptide repeat 1), IPR011990 (Tetratricopeptide-like helical domain superfamily), IPR019734 (Tetratricopeptide repeat)	AT4G08320.1 Tetratricopeptide repeat (TPR)-like superfamily protein
Shi009022.1	sister chromatid cohesion protein PDS5 homolog A isoform X2	GO:0007064		IPR011989 (Armadillo-like helical), IPR016024 (Armadillo-type fold), IPR039776 (Sister chromatid cohesion protein Pds5)	AT1G77600.1 ARM repeat superfamily protein
Shi009023.1	Nucleotide-sugar transporter family protein		PF03151 (Triose-phosphate Transporter family)	IPR004853 (Sugar phosphate transporter domain)	AT1G77610.1 EamA-like transporter family protein
Shi009024.1	Adenine nucleotide alpha hydrolases-like superfamily protein		PF00582 (Universal stress protein family)	IPR006016 (UspA), IPR014729 (Rossmann-like alpha/beta/alpha sandwich fold)	AT1G44760.1 Adenine nucleotide alpha hydrolases-like superfamily protein
Shi009025.1	Acyl-CoA N-acyltransferase with RING/FYVE/PHD-type zinc finger protein	GO:0003677,GO:0003714,GO:0008080,GO:0045892	PF16135 (Tify domain binding domain)	IPR000182 (GNAT domain), IPR001965 (Zinc finger, PHD-type), IPR011011 (Zinc finger, FYVE/PHD-type), IPR013083 (Zinc finger, RING/FYVE/PHD-type), IPR016181 (Acyl-CoA N-acyltransferase), IPR017956 (AT hook, DNA-binding motif), IPR032308 (Jas TPL-binding domain), IPR042163 (PHD finger protein 12)	AT5G36740.1 Acyl-CoA N-acyltransferase with RING/FYVE/PHD-type zinc finger protein
Shi009026.1	WAT1-related protein	GO:0016020,GO:0016021,GO:0022857	PF00892 (EamA-like transporter family)	IPR000620 (EamA domain), IPR030184 (WAT1-related protein)	AT1G21890.1 nodulin MtN21 /EamA-like transporter family protein
Shi009027.1	Transmembrane emp24 domain-containing protein p24delta3		PF01105 (emp24/gp25L/p24 family/GOLD)	IPR009038 (GOLD domain), IPR015720 (Transmembrane emp24 domain-containing protein)	AT1G09580.1 emp24/gp25L/p24 family/GOLD family protein
Shi009028.1	Ethylene-responsive transcription factor	GO:0003677,GO:0003700,GO:0006355	PF00847 (AP2 domain)	IPR001471 (AP2/ERF domain), IPR016177 (DNA-binding domain superfamily), IPR036955 (AP2/ERF domain superfamily)	AT1G44830.1 Integrase-type DNA-binding superfamily protein
Shi009029.1	tRNA_edit domain-containing protein	GO:0002161	PF04073 (Aminoacyl-tRNA editing domain)	IPR007214 (YbaK/aminoacyl-tRNA synthetase-associated domain), IPR036754 (YbaK/aminoacyl-tRNA synthetase-associated domain superfamily), IPR040285 (Prolyl-tRNA editing protein ProX/PRXD1)	AT1G44835.2 YbaK/aminoacyl-tRNA synthetase-associated domain-containing protein
Shi009030.1	RING-type E3 ubiquitin transferase	GO:0061630	PF13639 (Ring finger domain), PF14369 (zinc-ribbon)	IPR001841 (Zinc finger, RING-type), IPR013083 (Zinc finger, RING/FYVE/PHD-type), IPR039525 (E3 ubiquitin-protein ligase RNF126-like, zinc-ribbon)	AT1G60360.1 RING/U-box superfamily protein
Shi009031.1	Histone H3 K4-specific methyltransferase SET7/9 family protein		PF02493 (MORN repeat)	IPR003409 (MORN motif)	AT1G77660.1 Histone H3 K4-specific methyltransferase SET7/9 family protein
Shi009032.1	Unknown protein
Shi009033.1	GRAS domain-containing protein		PF03514 (GRAS domain family)	IPR005202 (Transcription factor GRAS)	AT4G08250.1 GRAS family transcription factor
Shi009034.1	histone-lysine N-methyltransferase				AT4G08240.1 histone-lysine N-methyltransferase
Shi009035.1	transmembrane protein				AT1G21930.1 transmembrane protein
Shi009036.1	tail-anchored protein insertion receptor WRB-like protein	GO:0071816	PF04420 (CHD5-like protein)	IPR028945 (Get1 family)	AT4G16444.1 tail-anchored protein insertion receptor WRB-like protein
Shi009037.1	Nucleic acid-binding, OB-fold protein			IPR012340 (Nucleic acid-binding, OB-fold)
Shi009038.1	Kri1_C domain-containing protein		PF05178 (KRI1-like family), PF12936 (KRI1-like family C-terminal)	IPR018034 (KRR1 interacting protein 1), IPR024626 (Kri1-like, C-terminal)	AT3G24080.1 KRR1 family protein
Shi009039.1	Gibberellin-regulated family protein		PF02704 (Gibberellin regulated protein)	IPR003854 (Gibberellin regulated protein)	AT5G59845.1 Gibberellin-regulated family protein
Shi009040.1	selenoprotein K-like			IPR024491 (Selenoprotein SelK/SelG)
Shi009041.1	Flavonol synthase 3		PF03171 (2OG-Fe(II) oxygenase superfamily), PF14226 (non-haem dioxygenase in morphine synthesis N-terminal)	IPR005123 (Oxoglutarate/iron-dependent dioxygenase), IPR026992 (Non-haem dioxygenase N-terminal domain), IPR027443 (Isopenicillin N synthase-like superfamily)	AT5G08640.1 flavonol synthase 1
Shi009042.1	Plastid-targeted protein 4
Shi009043.1	Auxin transporter-like protein 3		PF01490 (Transmembrane amino acid transporter protein)	IPR013057 (Amino acid transporter, transmembrane domain)	AT1G77690.1 like AUX1 3
Shi009044.1	Chaperone protein DnaJ	GO:0005524,GO:0006457,GO:0009408,GO:0031072,GO:0051082	PF00226 (DnaJ domain), PF00684 (DnaJ central domain), PF01556 (DnaJ C terminal domain)	IPR001305 (Heat shock protein DnaJ, cysteine-rich domain), IPR001623 (DnaJ domain), IPR002939 (Chaperone DnaJ, C-terminal), IPR008971 (HSP40/DnaJ peptide-binding), IPR012724 (Chaperone DnaJ), IPR018253 (DnaJ domain, conserved site), IPR036410 (Heat shock protein DnaJ, cysteine-rich domain superfamily), IPR036869 (Chaperone J-domain superfamily)	AT2G22360.1 DNAJ heat shock family protein
Shi009045.1	Cytoplasmic FMR1 interacting protein	GO:0030833,GO:0031267	PF05994 (Cytoplasmic Fragile-X interacting family), PF07159 (Protein of unknown function (DUF1394))	IPR008081 (Cytoplasmic FMR1-interacting), IPR009828 (CYRIA/CYRIB, Rac1 binding domain)	AT5G18410.2 transcription activator
Shi009046.1	O-fucosyltransferase family protein		PF10250 (GDP-fucose protein O-fucosyltransferase)	IPR019378 (GDP-fucose protein O-fucosyltransferase)	AT1G38131.1 O-fucosyltransferase family protein
Shi009047.1	C2 domain-containing protein		PF00168 (C2 domain)	IPR000008 (C2 domain), IPR035892 (C2 domain superfamily)
Shi009048.1	C2 domain-containing protein	GO:0006952	PF00168 (C2 domain)	IPR000008 (C2 domain), IPR035892 (C2 domain superfamily)	AT1G09070.1 soybean gene regulated by cold-2
Shi009049.1	C2 domain-containing protein		PF00168 (C2 domain)	IPR000008 (C2 domain), IPR035892 (C2 domain superfamily)
Shi009050.1	C2 domain-containing protein		PF00168 (C2 domain)	IPR000008 (C2 domain), IPR035892 (C2 domain superfamily)
Shi009051.1	C2 domain-containing protein		PF00168 (C2 domain)	IPR000008 (C2 domain), IPR035892 (C2 domain superfamily)
Shi009052.1	C2 domain-containing protein			IPR035892 (C2 domain superfamily)
Shi009053.1	C2 domain-containing protein		PF00168 (C2 domain)	IPR000008 (C2 domain), IPR035892 (C2 domain superfamily)
Shi009054.1	C2 domain-containing protein		PF00168 (C2 domain)	IPR000008 (C2 domain), IPR035892 (C2 domain superfamily)
Shi009055.1	C2 domain-containing protein
Shi009056.1	C2 domain-containing protein			IPR000008 (C2 domain), IPR035892 (C2 domain superfamily)
Shi009057.1	C2 domain-containing protein		PF00168 (C2 domain)	IPR000008 (C2 domain), IPR035892 (C2 domain superfamily)
Shi009058.1	C2 domain-containing protein	GO:0006952	PF00168 (C2 domain)	IPR000008 (C2 domain), IPR035892 (C2 domain superfamily)
Shi009059.1	C2 domain-containing protein	GO:0006952	PF00168 (C2 domain)	IPR000008 (C2 domain), IPR035892 (C2 domain superfamily)
Shi009060.1	C2 domain-containing protein	GO:0006952	PF00168 (C2 domain)	IPR000008 (C2 domain), IPR035892 (C2 domain superfamily)	AT4G15740.1 Calcium-dependent lipid-binding (CaLB domain) family protein
Shi009061.1	C2H2-type domain-containing protein			IPR013087 (Zinc finger C2H2-type)	AT1G75710.1 C2H2-like zinc finger protein
Shi009062.1	Myosin heavy chain-related protein				AT1G22260.1 Myosin heavy chain-related protein
Shi009063.1	Dead box ATP-dependent RNA helicase	GO:0003676,GO:0003724,GO:0005524	PF00270 (DEAD/DEAH box helicase), PF00271 (Helicase conserved C-terminal domain)	IPR000629 (ATP-dependent RNA helicase DEAD-box, conserved site), IPR001650 (Helicase, C-terminal), IPR014001 (Helicase superfamily 1/2, ATP-binding domain), IPR014014 (RNA helicase, DEAD-box type, Q motif), IPR027417 (P-loop containing nucleoside triphosphate hydrolase)	AT1G20920.1 P-loop containing nucleoside triphosphate hydrolases superfamily protein
Shi009064.1	Kinase family protein	GO:0004672,GO:0004712,GO:0005524,GO:0006468,GO:0007093,GO:0051304	PF00069 (Protein kinase domain)	IPR000719 (Protein kinase domain), IPR008271 (Serine/threonine-protein kinase, active site), IPR011009 (Protein kinase-like domain superfamily), IPR017441 (Protein kinase, ATP binding site), IPR027084 (Protein kinase Mps1 family)	AT1G77720.1 putative protein kinase 1
Shi009065.1	Histone-lysine N-methyltransferase ASHR1	GO:0005515	PF00856 (SET domain), PF01753 (MYND finger)	IPR001214 (SET domain), IPR002893 (Zinc finger, MYND-type), IPR011990 (Tetratricopeptide-like helical domain superfamily)	AT2G17900.1 SET domain group 37
Shi009066.1	Biotin--protein ligase 2	GO:0004077,GO:0006464	PF02237 (Biotin protein ligase C terminal domain), PF03099 (Biotin/lipoate A/B protein ligase family)	IPR003142 (Biotin protein ligase, C-terminal), IPR004143 (Biotinyl protein ligase (BPL) and lipoyl protein ligase (LPL), catalytic domain), IPR004408 (Biotin--acetyl-CoA-carboxylase ligase)	AT2G25710.1 holocarboxylase synthase 1
Shi009067.1	Oxysterol-binding protein	GO:0008289	PF01237 (Oxysterol-binding protein), PF15413 (Pleckstrin homology domain)	IPR000648 (Oxysterol-binding protein), IPR001849 (Pleckstrin homology domain), IPR011993 (PH-like domain superfamily), IPR037239 (Oxysterol-binding protein superfamily)	AT4G08180.1 OSBP(oxysterol binding protein)-related protein 1C
Shi009068.1	multiple organellar RNA editing factor	GO:0016554		IPR039206 (MORF/ORRM1/DAG-like)	AT4G20020.1 multiple organellar RNA editing factor
Shi009069.1	Phosphatidylinositol 4-phosphate 5-kinase	GO:0005524,GO:0016307,GO:0016308,GO:0046488	PF01504 (Phosphatidylinositol-4-phosphate 5-Kinase), PF02493 (MORN repeat)	IPR002498 (Phosphatidylinositol-4-phosphate 5-kinase, core), IPR003409 (MORN motif), IPR023610 (Phosphatidylinositol-4-phosphate 5-kinase), IPR027484 (Phosphatidylinositol-4-phosphate 5-kinase, N-terminal)	AT1G21980.1 phosphatidylinositol-4-phosphate 5-kinase 1
Shi009070.1	RRM_2 domain-containing protein	GO:0003676	PF04059 (RNA recognition motif 2)	IPR007201 (Mei2-like, C-terminal RNA recognition motif), IPR012677 (Nucleotide-binding alpha-beta plait domain superfamily), IPR035979 (RNA-binding domain superfamily)	AT1G37140.1 MEI2 C-terminal RRM only like 1
Shi009071.1	Mitogen-activated protein kinase	GO:0004672,GO:0004707,GO:0005524,GO:0006468	PF00069 (Protein kinase domain)	IPR000719 (Protein kinase domain), IPR003527 (Mitogen-activated protein (MAP) kinase, conserved site), IPR008271 (Serine/threonine-protein kinase, active site), IPR011009 (Protein kinase-like domain superfamily), IPR017441 (Protein kinase, ATP binding site)	AT2G43790.1 MAP kinase 6
Shi009072.1	Nitrate reductase [NADH]	GO:0006809,GO:0016491,GO:0020037,GO:0030151,GO:0042128,GO:0043546,GO:0050464	PF00173 (Cytochrome b5-like Heme/Steroid binding domain), PF00174 (Oxidoreductase molybdopterin binding domain), PF00175 (Oxidoreductase NAD-binding domain), PF00970 (Oxidoreductase FAD-binding domain), PF03404 (Mo-co oxidoreductase dimerisation domain)	IPR000572 (Oxidoreductase, molybdopterin-binding domain), IPR001199 (Cytochrome b5-like heme/steroid binding domain), IPR001433 (Oxidoreductase FAD/NAD(P)-binding), IPR001834 (NADH:cytochrome b5 reductase-like), IPR005066 (Moybdenum cofactor oxidoreductase, dimerisation), IPR008335 (Eukaryotic molybdopterin oxidoreductase), IPR014756 (Immunoglobulin E-set), IPR017927 (FAD-binding domain, ferredox…	AT1G37130.1 nitrate reductase 2
Shi009073.1	cellulose synthase%2C putative (DUF1644)		PF07800 (Protein of unknown function (DUF1644))	IPR012866 (Protein of unknown function DUF1644), IPR013083 (Zinc finger, RING/FYVE/PHD-type)	AT1G68140.1 zinc finger/BTB domain protein%2C putative (DUF1644)
Shi009074.1	Mitogen-activated protein kinase kinase kinase	GO:0004672,GO:0005524,GO:0006468	PF00069 (Protein kinase domain)	IPR000719 (Protein kinase domain), IPR008271 (Serine/threonine-protein kinase, active site), IPR011009 (Protein kinase-like domain superfamily)	AT4G08500.1 MAPK/ERK kinase kinase 1
Shi009075.1	Unknown protein
Shi009076.1	mediator of RNA polymerase II transcription subunit 1-like				AT1G36990.1 C-jun-amino-terminal kinase-interacting protein
Shi009077.1	DNA-directed RNA polymerases II and IV subunit 5A	GO:0003677,GO:0003899,GO:0006351	PF01191 (RNA polymerase Rpb5, C-terminal domain), PF03871 (RNA polymerase Rpb5, N-terminal domain)	IPR000783 (RNA polymerase, subunit H/Rpb5 C-terminal), IPR005571 (RNA polymerase, Rpb5, N-terminal), IPR020608 (RNA polymerase, subunit H/Rpb5, conserved site), IPR035913 (RPB5-like RNA polymerase subunit superfamily), IPR036710 (RNA polymerase Rpb5, N-terminal domain superfamily), IPR039531 (DNA-directed RNA polymerase subunit Rpb5-like)	AT3G22320.1 Eukaryotic rpb5 RNA polymerase subunit family protein
Shi009078.1	Histone acetyltransferase	GO:0004402,GO:0006355,GO:0016573	PF01853 (MOZ/SAS family), PF11717 (RNA binding activity-knot of a chromodomain), PF17772 (MYST family zinc finger domain)	IPR000953 (Chromo/chromo shadow domain), IPR002717 (Histone acetyltransferase domain, MYST-type), IPR016181 (Acyl-CoA N-acyltransferase), IPR016197 (Chromo-like domain superfamily), IPR036388 (Winged helix-like DNA-binding domain superfamily), IPR040706 (MYST, zinc finger domain)	AT5G64610.1 histone acetyltransferase of the MYST family 1
Shi009079.1	myotubularin-like protein				AT1G36940.1 myotubularin-like protein
Shi009080.1	Vacuolar protein sorting-associated protein VPS9	GO:0005085,GO:0016192	PF02204 (Vacuolar sorting protein 9 (VPS9) domain), PF18151 (Domain of unknown function (DUF5601))	IPR003123 (VPS9 domain), IPR037191 (VPS9 domain superfamily), IPR041545 (RABX5, catalytic core helical domain), IPR045046 (Vacuolar protein sorting-associated protein 9-like)	AT3G19770.1 Vacuolar sorting protein 9 (VPS9) domain-containing protein
Shi009081.1	Galactosyltransferase family protein	GO:0006486,GO:0016020,GO:0016758	PF01762 (Galactosyltransferase), PF13334 (Domain of unknown function (DUF4094))	IPR002659 (Glycosyl transferase, family 31), IPR025298 (Domain of unknown function DUF4094)	AT1G77810.2 Galactosyltransferase family protein
Shi009082.1	Pollen Ole e 1 allergen and extensin family protein				AT5G54855.1 Pollen Ole e 1 allergen and extensin family protein
Shi009083.1	Glucan endo-1,3-beta-glucosidase	GO:0004553,GO:0005975	PF00332 (Glycosyl hydrolases family 17)	IPR000490 (Glycoside hydrolase family 17), IPR017853 (Glycoside hydrolase superfamily)	AT4G16260.1 Glycosyl hydrolase superfamily protein
Shi009084.1	Glucan endo-1,3-beta-glucosidase	GO:0004553,GO:0005975	PF00332 (Glycosyl hydrolases family 17)	IPR000490 (Glycoside hydrolase family 17), IPR017853 (Glycoside hydrolase superfamily)	AT3G57240.1 beta-1%2C3-glucanase 3
Shi009085.1	F-box domain-containing protein
Shi009086.1	BPS1-like protein				AT1G22030.1 BPS1-like protein
Shi009087.1	Solute carrier family 23 (Nucleobase transporter), member 1/2
Shi009088.1	1-phosphatidylinositol-3-phosphate 5-kinase	GO:0000285,GO:0005524,GO:0016307,GO:0016887,GO:0046488	PF00118 (TCP-1/cpn60 chaperonin family), PF01504 (Phosphatidylinositol-4-phosphate 5-Kinase)	IPR002423 (Chaperonin Cpn60/TCP-1 family), IPR002498 (Phosphatidylinositol-4-phosphate 5-kinase, core), IPR027409 (GroEL-like apical domain superfamily), IPR027410 (TCP-1-like chaperonin intermediate domain superfamily), IPR027484 (Phosphatidylinositol-4-phosphate 5-kinase, N-terminal)	AT1G34260.1 FORMS APLOID AND BINUCLEATE CELLS 1A
Shi009089.1	Exostosin family protein	GO:0006486,GO:0016757	PF03016 (Exostosin family)	IPR004263 (Exostosin-like), IPR040911 (Exostosin, GT47 domain)	AT1G34270.1 Exostosin family protein
Shi009090.1	Pentatricopeptide repeat protein	GO:0005515	PF01535 (PPR repeat), PF12854 (PPR repeat), PF13041 (PPR repeat family)	IPR002885 (Pentatricopeptide repeat), IPR011990 (Tetratricopeptide-like helical domain superfamily)	AT2G28050.1 Pentatricopeptide repeat (PPR) superfamily protein
Shi009091.1	GDSL esterase/lipase	GO:0016788	PF00657 (GDSL-like Lipase/Acylhydrolase)	IPR001087 (GDSL lipase/esterase), IPR036514 (SGNH hydrolase superfamily)	AT1G29670.1 GDSL-like Lipase/Acylhydrolase superfamily protein
Shi009092.1	Receptor-like serine/threonine-protein kinase	GO:0004672,GO:0004674,GO:0005524,GO:0006468	PF00069 (Protein kinase domain), PF01453 (D-mannose binding lectin)	IPR000719 (Protein kinase domain), IPR001480 (Bulb-type lectin domain), IPR008271 (Serine/threonine-protein kinase, active site), IPR011009 (Protein kinase-like domain superfamily), IPR017441 (Protein kinase, ATP binding site), IPR024171 (S-receptor-like serine/threonine-protein kinase), IPR036426 (Bulb-type lectin domain superfamily)	AT1G34300.1 lectin protein kinase family protein
Shi009093.1	Serine/threonine protein kinase
Shi009094.1	Dihydrolipoamide acetyltransferase component of pyruvate dehydrogenase complex	GO:0016746	PF00198 (2-oxoacid dehydrogenases acyltransferase (catalytic domain)), PF00364 (Biotin-requiring enzyme), PF02817 (e3 binding domain)	IPR000089 (Biotin/lipoyl attachment), IPR001078 (2-oxoacid dehydrogenase acyltransferase, catalytic domain), IPR003016 (2-oxo acid dehydrogenase, lipoyl-binding site), IPR004167 (Peripheral subunit-binding domain), IPR011053 (Single hybrid motif), IPR023213 (Chloramphenicol acetyltransferase-like domain superfamily), IPR036625 (E3-binding domain superfamily)	AT1G34430.1 2-oxoacid dehydrogenases acyltransferase family protein
Shi009095.1	TPR_REGION domain-containing protein	GO:0003677,GO:0003824,GO:0003887,GO:0005515,GO:0006261	PF00515 (Tetratricopeptide repeat), PF01367 (5'-3' exonuclease, C-terminal SAM fold), PF02739 (5'-3' exonuclease, N-terminal resolvase-like domain)	IPR001440 (Tetratricopeptide repeat 1), IPR002298 (DNA polymerase A), IPR002421 (5'-3' exonuclease), IPR011990 (Tetratricopeptide-like helical domain superfamily), IPR019734 (Tetratricopeptide repeat), IPR020045 (DNA polymerase I-like, H3TH domain), IPR020046 (5'-3' exonuclease, alpha-helical arch, N-terminal), IPR029060 (PIN-like domain superfamily), IPR036279 (5'-3' exonuclease, C-terminal doma…	AT1G34380.2 5'-3' exonuclease family protein
Shi009096.1	Protein SENSITIVE TO PROTON RHIZOTOXICITY 1	GO:0010044,GO:0010447		IPR013087 (Zinc finger C2H2-type), IPR036236 (Zinc finger C2H2 superfamily), IPR044300 (Protein SENSITIVE TO PROTON RHIZOTOXICITY 1/2)	AT1G34370.1 C2H2 and C2HC zinc fingers superfamily protein
Shi009097.1	FHA domain-containing protein	GO:0005515	PF00498 (FHA domain), PF13638 (PIN domain)	IPR000253 (Forkhead-associated (FHA) domain), IPR002716 (PIN domain), IPR008984 (SMAD/FHA domain superfamily)	AT1G34355.1 forkhead-associated (FHA) domain-containing protein
Shi009098.1	LRRNT_2 domain-containing protein	GO:0005515	PF00560 (Leucine Rich Repeat), PF08263 (Leucine rich repeat N-terminal domain), PF13855 (Leucine rich repeat)	IPR001611 (Leucine-rich repeat), IPR003591 (Leucine-rich repeat, typical subtype), IPR013210 (Leucine-rich repeat-containing N-terminal, plant-type), IPR032675 (Leucine-rich repeat domain superfamily)
Shi009099.1	Coenzyme A biosynthesis bifunctional protein CoaBC	GO:0003824	PF02441 (Flavoprotein)	IPR003382 (Flavoprotein), IPR036551 (Flavin prenyltransferase-like)	AT3G18030.1 HAL3-like protein A
Shi009100.1	GRAS domain-containing protein		PF03514 (GRAS domain family)	IPR005202 (Transcription factor GRAS)	AT3G54220.1 GRAS family transcription factor
Shi009101.1	AB hydrolase-1 domain-containing protein		PF00561 (alpha/beta hydrolase fold)	IPR000073 (Alpha/beta hydrolase fold-1), IPR029058 (Alpha/Beta hydrolase fold)	AT1G34340.1 alpha/beta-Hydrolases superfamily protein
Shi009102.1	Sucrose transport protein	GO:0005887,GO:0008515,GO:0015770	PF13347 (MFS/sugar transport protein)	IPR005989 (Sucrose/H+ symporter, plant), IPR036259 (MFS transporter superfamily)	AT1G22710.1 sucrose-proton symporter 2
Shi009103.1	Sucrose transport protein	GO:0005887,GO:0008515,GO:0015770	PF13347 (MFS/sugar transport protein)	IPR005989 (Sucrose/H+ symporter, plant), IPR036259 (MFS transporter superfamily)	AT1G22710.1 sucrose-proton symporter 2
Shi009104.1	Unknown protein
Shi009105.1	Ikzf5 (DUF668)	GO:0045927	PF05003 (Protein of unknown function (DUF668)), PF11961 (Domain of unknown function (DUF3475))	IPR007700 (Domain of unknown function DUF668), IPR021864 (Domain of unknown function DUF3475), IPR045021 (Protein PSK SIMULATOR)	AT1G34320.1 Ikzf5 (DUF668)
Shi009106.1	Receptor-type tyrosine-protein phosphatase-like N	GO:0004725,GO:0006470,GO:0016311,GO:0016791	PF00102 (Protein-tyrosine phosphatase)	IPR000387 (Tyrosine specific protein phosphatases domain), IPR003595 (Protein-tyrosine phosphatase, catalytic), IPR016130 (Protein-tyrosine phosphatase, active site), IPR029021 (Protein-tyrosine phosphatase-like)	AT1G71860.1 protein tyrosine phosphatase 1
Shi009107.1	Protein-tyrosine-phosphatase	GO:0004725,GO:0006470,GO:0016311,GO:0016791	PF00102 (Protein-tyrosine phosphatase)	IPR000387 (Tyrosine specific protein phosphatases domain), IPR003595 (Protein-tyrosine phosphatase, catalytic), IPR016130 (Protein-tyrosine phosphatase, active site), IPR029021 (Protein-tyrosine phosphatase-like)	AT1G71860.1 protein tyrosine phosphatase 1
Shi009108.1	Pectinesterase
Shi009109.1	CBS domain-containing protein
Shi009110.1	2-oxoisovalerate dehydrogenase subunit beta 2, mitochondrial		PF02779 (Transketolase, pyrimidine binding domain)	IPR005475 (Transketolase-like, pyrimidine-binding domain), IPR029061 (Thiamin diphosphate-binding fold)	AT1G55510.1 branched-chain alpha-keto acid decarboxylase E1 beta subunit
Shi009111.1	Unknown protein
Shi009112.1	RING/U-box superfamily protein with ARM repeat domain-containing protein	GO:0005515	PF00514 (Armadillo/beta-catenin-like repeat)	IPR000225 (Armadillo), IPR011989 (Armadillo-like helical), IPR016024 (Armadillo-type fold)	AT4G16490.1 ARM repeat superfamily protein
Shi009113.1	Pectinesterase	GO:0030599,GO:0042545	PF01095 (Pectinesterase)	IPR000070 (Pectinesterase, catalytic), IPR011050 (Pectin lyase fold/virulence factor), IPR012334 (Pectin lyase fold), IPR018040 (Pectinesterase, Tyr active site), IPR035513 (Invertase/pectin methylesterase inhibitor domain superfamily)	AT3G43270.1 Plant invertase/pectin methylesterase inhibitor superfamily
Shi009114.1	PORR domain-containing protein	GO:0003723	PF11955 (Plant organelle RNA recognition domain)	IPR021099 (Plant organelle RNA recognition domain)	AT1G71850.1 Ubiquitin carboxyl-terminal hydrolase family protein
Shi009115.1	Protein DETOXIFICATION	GO:0015297,GO:0016020,GO:0042910,GO:0055085,GO:1990961	PF01554 (MatE)	IPR002528 (Multi antimicrobial extrusion protein)	AT1G71870.1 MATE efflux family protein
Shi009116.1	dCTP pyrophosphatase-like protein				AT3G25400.1 dCTP pyrophosphatase-like protein
Shi009117.1	magnesium transporter NIPA (DUF803)	GO:0015095,GO:0015693,GO:0016021	PF05653 (Magnesium transporter NIPA)	IPR008521 (Magnesium transporter NIPA)	AT2G21120.1 magnesium transporter%2C putative (DUF803)
Shi009118.1	F-box family protein	GO:0005515	PF00646 (F-box domain), PF07734 (F-box associated)	IPR001810 (F-box domain), IPR017451 (F-box associated interaction domain), IPR036047 (F-box-like domain superfamily)	AT3G52320.1 F-box and associated interaction domains-containing protein
Shi009119.1	Pectinesterase/pectinesterase inhibitor	GO:0004857,GO:0030599,GO:0042545	PF01095 (Pectinesterase), PF04043 (Plant invertase/pectin methylesterase inhibitor)	IPR000070 (Pectinesterase, catalytic), IPR006501 (Pectinesterase inhibitor domain), IPR011050 (Pectin lyase fold/virulence factor), IPR012334 (Pectin lyase fold), IPR018040 (Pectinesterase, Tyr active site), IPR035513 (Invertase/pectin methylesterase inhibitor domain superfamily)	AT3G43270.1 Plant invertase/pectin methylesterase inhibitor superfamily
Shi009120.1	Mitochondrial ribosomal protein of the small subunit				AT1G71910.1 hypothetical protein
Shi009121.1	transmembrane protein (DUF616)		PF04765 (Protein of unknown function (DUF616))	IPR006852 (Protein of unknown function DUF616)	AT1G34550.1 transmembrane protein (DUF616)
Shi009122.1	Beta-amyrin 28-monooxygenase	GO:0004497,GO:0005506,GO:0016705,GO:0020037	PF00067 (Cytochrome P450)	IPR001128 (Cytochrome P450), IPR017972 (Cytochrome P450, conserved site), IPR036396 (Cytochrome P450 superfamily)	AT5G36110.1 cytochrome P450%2C family 716%2C subfamily A%2C polypeptide 1
Shi009123.1	NAC domain-containing protein	GO:0003677,GO:0006355	PF02365 (No apical meristem (NAM) protein)	IPR003441 (NAC domain), IPR036093 (NAC domain superfamily)	AT2G18060.1 vascular related NAC-domain protein 1
Shi009124.1	beta-amyrin 28-oxidase-like	GO:0004497,GO:0005506,GO:0016705,GO:0020037	PF00067 (Cytochrome P450)	IPR001128 (Cytochrome P450), IPR017972 (Cytochrome P450, conserved site), IPR036396 (Cytochrome P450 superfamily)	AT5G36110.1 cytochrome P450%2C family 716%2C subfamily A%2C polypeptide 1
Shi009125.1	Transmembrane protein 41B		PF09335 (SNARE associated Golgi protein)	IPR032816 (SNARE associated Golgi protein)	AT1G71940.1 SNARE associated Golgi protein family
Shi009126.1	Calcium-dependent protein kinase family protein	GO:0004672,GO:0005509,GO:0005524,GO:0006468	PF00069 (Protein kinase domain), PF13499 (EF-hand domain pair)	IPR000719 (Protein kinase domain), IPR002048 (EF-hand domain), IPR008271 (Serine/threonine-protein kinase, active site), IPR011009 (Protein kinase-like domain superfamily), IPR011992 (EF-hand domain pair), IPR017441 (Protein kinase, ATP binding site), IPR018247 (EF-Hand 1, calcium-binding site)	AT1G35670.1 calcium-dependent protein kinase 2
Shi009127.1	ATPase family AAA domain-containing protein	GO:0005515,GO:0005524,GO:0016887	PF00004 (ATPase family associated with various cellular activities (AAA)), PF00439 (Bromodomain), PF17862 (AAA+ lid domain)	IPR001487 (Bromodomain), IPR003593 (AAA+ ATPase domain), IPR003959 (ATPase, AAA-type, core), IPR003960 (ATPase, AAA-type, conserved site), IPR027417 (P-loop containing nucleoside triphosphate hydrolase), IPR036427 (Bromodomain-like superfamily), IPR041569 (AAA ATPase, AAA+ lid domain)	AT1G05910.1 cell division cycle protein 48-related / CDC48-like protein
Shi009128.1	Peptidyl-prolyl cis-trans isomerase	GO:0000413,GO:0003755	PF00160 (Cyclophilin type peptidyl-prolyl cis-trans isomerase/CLD)	IPR002130 (Cyclophilin-type peptidyl-prolyl cis-trans isomerase domain), IPR029000 (Cyclophilin-like domain superfamily)	AT3G66654.1 Cyclophilin-like peptidyl-prolyl cis-trans isomerase family protein
Shi009129.1	Pentatricopeptide repeat-containing protein, mitochondrial	GO:0005515	PF01535 (PPR repeat), PF13812 (Pentatricopeptide repeat domain)	IPR002885 (Pentatricopeptide repeat), IPR011990 (Tetratricopeptide-like helical domain superfamily)	AT4G01990.1 Tetratricopeptide repeat (TPR)-like superfamily protein
Shi009130.1	Pentatricopeptide repeat protein	GO:0005515	PF01535 (PPR repeat), PF13041 (PPR repeat family)	IPR002885 (Pentatricopeptide repeat), IPR011990 (Tetratricopeptide-like helical domain superfamily)	AT1G02370.1 Tetratricopeptide repeat (TPR)-like superfamily protein
Shi009131.1	PAPA-1 domain-containing protein	GO:0006338,GO:0031011	PF04438 (HIT zinc finger), PF04795 (PAPA-1-like conserved region)	IPR006880 (INO80 complex subunit B-like conserved region), IPR007529 (Zinc finger, HIT-type), IPR029523 (INO80 complex, subunit Ies2)	AT2G47350.1 HIT zinc finger and PAPA-1-like domain-containing protein
Shi009132.1	transmembrane protein				AT1G02570.1 transmembrane protein
Shi009133.1	Histone-lysine N-methyltransferase EZA1	GO:0005515,GO:0031519	PF00856 (SET domain), PF18264 (CXC domain)	IPR001005 (SANT/Myb domain), IPR001214 (SET domain), IPR025778 (Histone-lysine N-methyltransferase), IPR033467 (Tesmin/TSO1-like CXC domain), IPR041355 (Pre-SET CXC domain)	AT4G02020.1 SET domain-containing protein
Shi009134.1	Protein trichome birefringence-like 6				AT3G62390.1 TRICHOME BIREFRINGENCE-LIKE 6
Shi009135.1	Calcium-dependent phosphotriesterase superfamily protein			IPR011042 (Six-bladed beta-propeller, TolB-like)	AT2G16760.1 Calcium-dependent phosphotriesterase superfamily protein
Shi009136.1	CP12 domain-containing protein		PF02672 (CP12 domain)	IPR003823 (Domain of unknown function CP12), IPR039314 (Calvin cycle protein CP12-like)	AT3G62410.1 CP12 domain-containing protein 2
Shi009137.1	Unknown protein
Shi009138.1	RING/FYVE/PHD zinc finger superfamily protein	GO:0008270	PF12428 (Protein of unknown function (DUF3675)), PF12906 (RING-variant domain)	IPR011016 (Zinc finger, RING-CH-type), IPR013083 (Zinc finger, RING/FYVE/PHD-type), IPR033275 (E3 ubiquitin-protein ligase MARCH-like)	AT1G02610.1 RING/FYVE/PHD zinc finger superfamily protein
Shi009139.1	Adenine nucleotide alpha hydrolases-like superfamily protein		PF00582 (Universal stress protein family)	IPR006015 (Universal stress protein A family), IPR006016 (UspA), IPR014729 (Rossmann-like alpha/beta/alpha sandwich fold)	AT3G62550.1 Adenine nucleotide alpha hydrolases-like superfamily protein
Shi009140.1	multidrug resistance protein ABC transporter family protein		PF14009 (Domain of unknown function (DUF4228))	IPR025322 (Protein of unknown function DUF4228, plant)	AT4G02090.1 multidrug resistance protein ABC transporter family protein
Shi009141.1	Translation initiation factor IF-2		PF14009 (Domain of unknown function (DUF4228))	IPR025322 (Protein of unknown function DUF4228, plant)
Shi009142.1	Small COPII coat GTPase SAR1	GO:0003924,GO:0005525,GO:0006886	PF00025 (ADP-ribosylation factor family)	IPR005225 (Small GTP-binding protein domain), IPR006689 (Small GTPase superfamily, ARF/SAR type), IPR027417 (P-loop containing nucleoside triphosphate hydrolase)	AT1G56330.1 secretion-associated RAS 1B
Shi009143.1	Heat shock protein DnaJ with tetratricopeptide repeat-containing protein	GO:0005515		IPR001623 (DnaJ domain), IPR011990 (Tetratricopeptide-like helical domain superfamily), IPR019734 (Tetratricopeptide repeat), IPR036869 (Chaperone J-domain superfamily)	AT4G02100.1 Heat shock protein DnaJ with tetratricopeptide repeat-containing protein
Shi009144.1	BRCT domain-containing protein		PF00533 (BRCA1 C Terminus (BRCT) domain), PF00628 (PHD-finger), PF12738 (twin BRCT domain)	IPR001357 (BRCT domain), IPR001965 (Zinc finger, PHD-type), IPR011011 (Zinc finger, FYVE/PHD-type), IPR013083 (Zinc finger, RING/FYVE/PHD-type), IPR036420 (BRCT domain superfamily), IPR044254 (BRCT domain-containing protein At4g02110-like)	AT4G02110.1 transcription coactivator
Shi009145.1	DUF4149 domain-containing protein		PF13664 (Domain of unknown function (DUF4149))	IPR025423 (Domain of unknown function DUF4149)	AT3G62580.1 Late embryogenesis abundant protein (LEA) family protein
Shi009146.1	Lipase_3 domain-containing protein	GO:0006629,GO:0008970	PF01764 (Lipase (class 3))	IPR002921 (Fungal lipase-like domain), IPR029058 (Alpha/Beta hydrolase fold), IPR043367 (Phospholipase A1 PLIP1/2/3, chloroplastic)	AT1G02660.1 alpha/beta-Hydrolases superfamily protein
Shi009147.1	DnaJ protein like	GO:0006457,GO:0030544,GO:0051082	PF00226 (DnaJ domain), PF01556 (DnaJ C terminal domain)	IPR001623 (DnaJ domain), IPR002939 (Chaperone DnaJ, C-terminal), IPR008971 (HSP40/DnaJ peptide-binding), IPR018253 (DnaJ domain, conserved site), IPR036869 (Chaperone J-domain superfamily), IPR044713 (DnaJ homolog subfamily A member 1/2-like)	AT3G62600.1 DNAJ heat shock family protein
Shi009148.1	pollen-specific LRR extensin-like protein				AT2G25920.1 pollen-specific LRR extensin-like protein
Shi009149.1	stress response NST1-like protein (DUF1645)		PF07816 (Protein of unknown function (DUF1645))	IPR012442 (Protein of unknown function DUF1645, plant)	AT3G62630.1 stress response NST1-like protein (DUF1645)
Shi009150.1	CTP synthase family protein	GO:0003883,GO:0006221,GO:0006241	PF00117 (Glutamine amidotransferase class-I), PF06418 (CTP synthase N-terminus)	IPR004468 (CTP synthase), IPR017456 (CTP synthase, N-terminal), IPR017926 (Glutamine amidotransferase), IPR027417 (P-loop containing nucleoside triphosphate hydrolase), IPR029062 (Class I glutamine amidotransferase-like)	AT4G02120.1 CTP synthase family protein
Shi009151.1	Pleckstrin homology (PH) and lipid-binding STARTdomains-containing protein		PF05553 (Cotton fibre expressed protein)	IPR008480 (Protein of unknown function DUF761, plant)	AT4G02160.1 cotton fiber protein
Shi009152.1	DUF3511 domain protein%2C putative (DUF3511)		PF12023 (Domain of unknown function (DUF3511))	IPR021899 (Protein of unknown function DUF3511)	AT2G47480.1 DUF3511 domain protein%2C putative (DUF3511)
Shi009153.1	Kynurenine--oxoglutarate transaminase	GO:0003824,GO:0009058,GO:0030170	PF00155 (Aminotransferase class I and II)	IPR004838 (Aminotransferases, class-I, pyridoxal-phosphate-binding site), IPR004839 (Aminotransferase, class I/classII), IPR015421 (Pyridoxal phosphate-dependent transferase, major domain), IPR015422 (Pyridoxal phosphate-dependent transferase, small domain), IPR015424 (Pyridoxal phosphate-dependent transferase)	AT1G77670.1 Pyridoxal phosphate (PLP)-dependent transferases superfamily protein
Shi009154.1	Importin subunit alpha	GO:0005515,GO:0005737,GO:0006606,GO:0061608	PF00514 (Armadillo/beta-catenin-like repeat), PF01749 (Importin beta binding domain), PF16186 (Atypical Arm repeat)	IPR000225 (Armadillo), IPR002652 (Importin-alpha, importin-beta-binding domain), IPR011989 (Armadillo-like helical), IPR016024 (Armadillo-type fold), IPR024931 (Importin subunit alpha), IPR032413 (Atypical Arm repeat), IPR036975 (Importin-alpha, importin-beta-binding domain superfamily)	AT3G06720.1 importin alpha isoform 1
Shi009155.1	GATA transcription factor 15	GO:0006355,GO:0008270,GO:0043565	PF00320 (GATA zinc finger)	IPR000679 (Zinc finger, GATA-type), IPR013088 (Zinc finger, NHR/GATA-type)	AT3G06740.1 GATA transcription factor 15
Shi009156.1	Myb_DNA-bind_3 domain-containing protein
Shi009157.1	La-related protein		PF05383 (La domain)	IPR006607 (Protein of unknown function DM15), IPR006630 (La-type HTH domain), IPR036388 (Winged helix-like DNA-binding domain superfamily), IPR036390 (Winged helix DNA-binding domain superfamily)	AT5G21160.1 LA RNA-binding protein
Shi009158.1	Unknown protein
Shi009159.1	ABSCISIC ACID-INSENSITIVE 5-like protein 5	GO:0003700,GO:0006355,GO:0045893	PF00170 (bZIP transcription factor)	IPR004827 (Basic-leucine zipper domain), IPR043452 (Plant bZIP transcription factors)	AT3G56850.1 ABA-responsive element binding protein 3
Shi009160.1	Elongation factor 1-beta 1	GO:0003746,GO:0005853,GO:0006414	PF00736 (EF-1 guanine nucleotide exchange domain)	IPR001326 (Translation elongation factor EF1B, beta/delta chains, conserved site), IPR014038 (Translation elongation factor EF1B, beta/delta subunit, guanine nucleotide exchange domain), IPR014717 (Translation elongation factor EF1B/ribosomal protein S6), IPR036219 (Translation elongation factor eEF-1beta-like superfamily), IPR036282 (Glutathione S-transferase, C-terminal domain superfamily)	AT5G12110.1 elongation factor 1-beta 1
Shi009161.1	RING-type E3 ubiquitin transferase	GO:0061630	PF13639 (Ring finger domain), PF14369 (zinc-ribbon)	IPR001841 (Zinc finger, RING-type), IPR013083 (Zinc finger, RING/FYVE/PHD-type), IPR039525 (E3 ubiquitin-protein ligase RNF126-like, zinc-ribbon)	AT2G40830.1 RING-H2 finger C1A
Shi009162.1	UBA domain-containing protein	GO:0005515		IPR009060 (UBA-like superfamily), IPR015940 (Ubiquitin-associated domain)	AT2G26920.1 Ubiquitin-associated/translation elongation factor EF1B protein
Shi009163.1	Unknown protein
Shi009164.1	dr1-associated corepressor	GO:0046982	PF00808 (Histone-like transcription factor (CBF/NF-Y) and archaeal histone)	IPR003958 (Transcription factor CBF/NF-Y/archaeal histone domain), IPR009072 (Histone-fold)	AT3G12480.1 nuclear factor Y%2C subunit C11
Shi009165.1	Protein DGS1, mitochondrial		PF08637 (ATP synthase regulation protein NCA2)	IPR013946 (Nuclear control of ATP synthase 2)	AT5G12290.1 dgd1 suppressor 1
Shi009166.1	Cyclin family protein		PF00134 (Cyclin, N-terminal domain), PF02984 (Cyclin, C-terminal domain)	IPR004367 (Cyclin, C-terminal domain), IPR006671 (Cyclin, N-terminal), IPR013763 (Cyclin-like), IPR036915 (Cyclin-like superfamily), IPR039361 (Cyclin)	AT5G06150.1 Cyclin family protein
Shi009167.1	cyclin-dependent kinase C%3B1	GO:0004672,GO:0005524,GO:0006468	PF00069 (Protein kinase domain)	IPR000719 (Protein kinase domain), IPR008271 (Serine/threonine-protein kinase, active site), IPR011009 (Protein kinase-like domain superfamily), IPR017441 (Protein kinase, ATP binding site)	AT5G10270.1 cyclin-dependent kinase C%3B1
Shi009168.1	Carboxypeptidase	GO:0004185,GO:0006508	PF00450 (Serine carboxypeptidase)	IPR001563 (Peptidase S10, serine carboxypeptidase), IPR018202 (Serine carboxypeptidase, serine active site), IPR029058 (Alpha/Beta hydrolase fold), IPR033124 (Serine carboxypeptidases, histidine active site)	AT3G63470.1 serine carboxypeptidase-like 40
Shi009169.1	Pre-mRNA-splicing factor CWC22 homolog	GO:0003723,GO:0005515	PF02847 (MA3 domain), PF02854 (MIF4G domain)	IPR003890 (MIF4G-like, type 3), IPR003891 (Initiation factor eIF-4 gamma, MA3), IPR016021 (MIF4G-like domain superfamily), IPR016024 (Armadillo-type fold)	AT1G80930.1 MIF4G domain-containing protein / MA3 domain-containing protein
Shi009170.1	MYB-related transcription factor		PF13921 (Myb-like DNA-binding domain)	IPR001005 (SANT/Myb domain), IPR009057 (Homeobox-like domain superfamily)	AT3G11440.1 myb domain protein 65
Shi009171.1	BTB-POZ and MATH domain protein	GO:0005515,GO:0016567	PF00651 (BTB/POZ domain)	IPR000210 (BTB/POZ domain), IPR002083 (MATH/TRAF domain), IPR008974 (TRAF-like), IPR011333 (SKP1/BTB/POZ domain superfamily), IPR034090 (BPM, C-terminal), IPR045005 (BTB/POZ and MATH domain-containing protein 1-6)	AT3G03740.1 BTB-POZ and MATH domain 4
Shi009172.1	Serrate RNA effector molecule	GO:0006397	PF04959 (Arsenite-resistance protein 2), PF12066 (SERRATE/Ars2, N-terminal domain)	IPR007042 (SERRATE/Ars2 , C-terminal), IPR013087 (Zinc finger C2H2-type), IPR021933 (SERRATE/Ars2, N-terminal), IPR039727 (SERRATE/Ars2)	AT2G27100.1 C2H2 zinc-finger protein SERRATE (SE)
Shi009173.1	Fe(3+) dicitrate transport system permease				AT5G21070.1 Fe(3+) dicitrate transport system permease
Shi009174.1	isopentenyl-diphosphate delta-isomerase				AT5G55610.1 isopentenyl-diphosphate delta-isomerase
Shi009175.1	Protein ETHYLENE INSENSITIVE 3	GO:0003700,GO:0005634	PF04873 (Ethylene insensitive 3)	IPR006957 (Ethylene insensitive 3), IPR023278 (Ethylene insensitive 3-like protein, DNA-binding domain superfamily)	AT2G27050.1 ETHYLENE-INSENSITIVE3-like 1
Shi009176.1	5-methyltetrahydropteroyltriglutamate--homocysteine methyltransferase	GO:0003871,GO:0008270,GO:0008652,GO:0009086	PF01717 (Cobalamin-independent synthase, Catalytic domain), PF08267 (Cobalamin-independent synthase, N-terminal domain)	IPR002629 (Cobalamin-independent methionine synthase MetE, C-terminal/archaeal), IPR006276 (Cobalamin-independent methionine synthase), IPR013215 (Cobalamin-independent methionine synthase MetE, N-terminal), IPR038071 (UROD/MetE-like superfamily)	AT5G17920.1 Cobalamin-independent synthase family protein
Shi009177.1	Structural maintenance of chromosomes protein	GO:0005515,GO:0005524,GO:0005694,GO:0016887,GO:0051276	PF02463 (RecF/RecN/SMC N terminal domain), PF06470 (SMC proteins Flexible Hinge Domain)	IPR003395 (RecF/RecN/SMC, N-terminal), IPR010935 (SMCs flexible hinge), IPR024704 (Structural maintenance of chromosomes protein), IPR027417 (P-loop containing nucleoside triphosphate hydrolase), IPR036277 (SMCs flexible hinge superfamily), IPR041741 (Structural maintenance of chromosomes 3, ABC domain, eukaryotic)	AT2G27170.1 Structural maintenance of chromosomes (SMC) family protein
Shi009178.1	Single-stranded DNA-binding protein	GO:0003697,GO:0006260	PF00436 (Single-strand binding protein family)	IPR000424 (Primosome PriB/single-strand DNA-binding)	AT3G18580.1 Nucleic acid-binding%2C OB-fold-like protein
Shi009179.1	protein AIR1-like isoform X3	GO:0003676,GO:0008270	PF00098 (Zinc knuckle)	IPR001878 (Zinc finger, CCHC-type), IPR036875 (Zinc finger, CCHC-type superfamily)	AT3G43590.1 zinc knuckle (CCHC-type) family protein
Shi009180.1	Ubiquitinyl hydrolase 1	GO:0004843,GO:0005515,GO:0006511,GO:0016579	PF00443 (Ubiquitin carboxyl-terminal hydrolase), PF00917 (MATH domain), PF12436 (ICP0-binding domain of Ubiquitin-specific protease 7), PF14533 (Ubiquitin-specific protease C-terminal)	IPR002083 (MATH/TRAF domain), IPR008974 (TRAF-like), IPR018200 (Ubiquitin specific protease, conserved site), IPR024729 (Ubiquitin carboxyl-terminal hydrolase 7, ICP0-binding domain), IPR028889 (Ubiquitin specific protease domain), IPR029346 (Ubiquitin carboxyl-terminal hydrolase, C-terminal), IPR038765 (Papain-like cysteine peptidase superfamily)	AT3G11910.1 ubiquitin-specific protease 13
Shi009181.1	Chlororespiratory reduction 42		PF11347 (Protein of unknown function (DUF3148))	IPR021495 (Protein of unknown function DUF3148)	AT5G20935.1 DUF3148 family protein
Shi009182.1	TPR_REGION domain-containing protein	GO:0005515		IPR011990 (Tetratricopeptide-like helical domain superfamily), IPR019734 (Tetratricopeptide repeat)	AT5G21990.1 Tetratricopeptide repeat (TPR)-like superfamily protein
Shi009183.1	Dof zinc finger protein like	GO:0003677,GO:0006355	PF02701 (Dof domain, zinc finger)	IPR003851 (Zinc finger, Dof-type)	AT5G60850.1 OBF binding protein 4
Shi009184.1	E3 ubiquitin-protein ligase SINA-like 2
Shi009185.1	E3 ubiquitin-protein ligase RHF		PF13639 (Ring finger domain)	IPR001841 (Zinc finger, RING-type), IPR013083 (Zinc finger, RING/FYVE/PHD-type)	AT5G22000.1 RING-H2 group F2A
Shi009186.1	DnaJ domain-containing protein		PF00226 (DnaJ domain)	IPR001623 (DnaJ domain), IPR036869 (Chaperone J-domain superfamily)	AT5G22080.2 Chaperone DnaJ-domain superfamily protein
Shi009187.1	Serine/threonine-protein phosphatase	GO:0004721,GO:0005515,GO:0009742,GO:0016787	PF00149 (Calcineurin-like phosphoesterase), PF07646 (Kelch motif)	IPR004843 (Calcineurin-like phosphoesterase domain, ApaH type), IPR011498 (Kelch repeat type 2), IPR012391 (Serine/threonine protein phosphatase, BSU1), IPR015915 (Kelch-type beta propeller), IPR029052 (Metallo-dependent phosphatase-like)	AT1G08420.1 BRI1 suppressor 1 (BSU1)-like 2
Shi009188.1	Large subunit GTPase 1	GO:0003924,GO:0005525	PF01926 (50S ribosome-binding GTPase)	IPR006073 (GTP binding domain), IPR027417 (P-loop containing nucleoside triphosphate hydrolase), IPR030378 (Circularly permuted (CP)-type guanine nucleotide-binding (G) domain), IPR043358 (Ras GTPase GNL1-like)	AT1G08410.1 P-loop containing nucleoside triphosphate hydrolases superfamily protein
Shi009189.1	GTPase LSG1-2	GO:0003924		IPR043358 (Ras GTPase GNL1-like)	AT2G27200.1 P-loop containing nucleoside triphosphate hydrolases superfamily protein
Shi009190.1	core-2/I-branching beta-1%2C6-N-acetylglucosaminyltransferase family protein	GO:0016020,GO:0016757	PF02485 (Core-2/I-Branching enzyme)	IPR003406 (Glycosyl transferase, family 14)	AT3G52060.1 core-2/I-branching beta-1%2C6-N-acetylglucosaminyltransferase family protein
Shi009191.1	IQ domain-containing protein	GO:0005515	PF00612 (IQ calmodulin-binding motif)	IPR000048 (IQ motif, EF-hand binding site)	AT3G22190.1 IQ-domain 5
Shi009192.1	DnaJ protein homolog	GO:0005524,GO:0006457,GO:0009408,GO:0030544,GO:0031072,GO:0051082	PF00226 (DnaJ domain), PF00684 (DnaJ central domain), PF01556 (DnaJ C terminal domain)	IPR001305 (Heat shock protein DnaJ, cysteine-rich domain), IPR001623 (DnaJ domain), IPR002939 (Chaperone DnaJ, C-terminal), IPR008971 (HSP40/DnaJ peptide-binding), IPR012724 (Chaperone DnaJ), IPR018253 (DnaJ domain, conserved site), IPR036410 (Heat shock protein DnaJ, cysteine-rich domain superfamily), IPR036869 (Chaperone J-domain superfamily), IPR044713 (DnaJ homolog subfamily A member 1/2-like)	AT5G22060.1 DNAJ homologue 2
Shi009193.1	Homeobox protein BEL1 homolog	GO:0003677,GO:0006355	PF05920 (Homeobox KN domain), PF07526 (Associated with HOX)	IPR001356 (Homeobox domain), IPR006563 (POX domain), IPR009057 (Homeobox-like domain superfamily)	AT2G35940.1 BEL1-like homeodomain 1
Shi009194.1	aluminum activated malate transporter family protein	GO:0015743	PF11744 (Aluminium activated malate transporter)	IPR020966 (Aluminum-activated malate transporter)	AT1G08440.1 aluminum activated malate transporter family protein
Shi009195.1	Histone deacetylase		PF00850 (Histone deacetylase domain)	IPR000286 (Histone deacetylase family), IPR023696 (Ureohydrolase domain superfamily), IPR023801 (Histone deacetylase domain), IPR037138 (Histone deacetylase domain superfamily)	AT1G08460.1 histone deacetylase 8
Shi009196.1	Protein kinase domain-containing protein	GO:0004672,GO:0005524,GO:0006468	PF00069 (Protein kinase domain), PF08263 (Leucine rich repeat N-terminal domain)	IPR000719 (Protein kinase domain), IPR003591 (Leucine-rich repeat, typical subtype), IPR008271 (Serine/threonine-protein kinase, active site), IPR011009 (Protein kinase-like domain superfamily), IPR013210 (Leucine-rich repeat-containing N-terminal, plant-type), IPR017441 (Protein kinase, ATP binding site), IPR032675 (Leucine-rich repeat domain superfamily)	AT1G66150.1 transmembrane kinase 1
Shi009197.1	Serine/threonine protein kinase	GO:0004672,GO:0005524,GO:0006468	PF00069 (Protein kinase domain)	IPR000719 (Protein kinase domain), IPR008271 (Serine/threonine-protein kinase, active site), IPR011009 (Protein kinase-like domain superfamily), IPR017441 (Protein kinase, ATP binding site)	AT3G44200.1 serine/threonine-protein kinase NEK5
Shi009198.1	LEA_2 domain-containing protein		PF03168 (Late embryogenesis abundant protein)	IPR004864 (Late embryogenesis abundant protein, LEA_2 subgroup)	AT3G52460.1 hydroxyproline-rich glycoprotein family protein
Shi009199.1	Mitochondrial import inner membrane translocase subunit TIM16	GO:0005744,GO:0030150	PF03656 (Pam16)	IPR005341 (Mitochondrial import inner membrane translocase subunit Tim16), IPR036869 (Chaperone J-domain superfamily)	AT5G61880.1 Protein Transporter%2C Pam16
Shi009200.1	Late embryogenesis abundant (LEA) hydroxyproline-rich glycoprotein family	GO:0098542	PF03168 (Late embryogenesis abundant protein)	IPR004864 (Late embryogenesis abundant protein, LEA_2 subgroup), IPR044839 (Protein NDR1-like)	AT3G11660.1 NDR1/HIN1-like 1
Shi009201.1	Protein IQ-DOMAIN 6				AT2G26180.1 IQ-domain 6
Shi009202.1	Ubiquitin-conjugating enzyme E2 variant
Shi009203.1	Cleavage and polyadenylation specificity factor subunit 1				AT5G51660.1 cleavage and polyadenylation specificity factor 160
Shi009204.1	Internal alternative NAD(P)H-ubiquinone oxidoreductase A1, mitochondrial	GO:0003954,GO:0006116,GO:0016491	PF07992 (Pyridine nucleotide-disulphide oxidoreductase)	IPR023753 (FAD/NAD(P)-binding domain), IPR036188 (FAD/NAD(P)-binding domain superfamily), IPR045024 (Alternative NADH dehydrogenase)	AT2G29990.1 alternative NAD(P)H dehydrogenase 2
Shi009205.1	Transcription factor	GO:0000978,GO:0005667,GO:0006355,GO:0006357,GO:0046983	PF02319 (E2F/DP family winged-helix DNA-binding domain), PF16421 (E2F transcription factor CC-MB domain)	IPR003316 (E2F/DP family, winged-helix DNA-binding domain), IPR015633 (E2F Family), IPR032198 (E2F transcription factor, CC-MB domain), IPR036388 (Winged helix-like DNA-binding domain superfamily), IPR036390 (Winged helix DNA-binding domain superfamily), IPR037241 (E2F-DP heterodimerization region)	AT5G22220.2 E2F transcription factor 1
Shi009206.1	Poly(A)-specific ribonuclease	GO:0003676,GO:0004535,GO:0030014	PF04857 (CAF1 family ribonuclease)	IPR006941 (Ribonuclease CAF1), IPR012337 (Ribonuclease H-like superfamily), IPR036397 (Ribonuclease H superfamily)	AT5G22250.1 Polynucleotidyl transferase%2C ribonuclease H-like superfamily protein
Shi009207.1	V-type proton ATPase subunit E	GO:0033178,GO:0046961,GO:1902600	PF01991 (ATP synthase (E/31 kDa) subunit)	IPR002842 (V-type ATPase subunit E), IPR038495 (V-type ATPase subunit E, C-terminal domain superfamily)	AT4G11150.1 vacuolar ATP synthase subunit E1
Shi009208.1	Protein GL2-INTERACTING REPRESSOR 1				AT5G06270.1 hypothetical protein
Shi009209.1	peptidyl-prolyl cis-trans isomerase G				AT3G44280.1 peptidyl-prolyl cis-trans isomerase G
Shi009210.1	MBD domain-containing protein	GO:0003677	PF01429 (Methyl-CpG binding domain)	IPR001739 (Methyl-CpG DNA binding), IPR016177 (DNA-binding domain superfamily)	AT3G46580.1 methyl-CPG-binding domain protein 5
Shi009211.1	MBD domain-containing protein
Shi009212.1	Methyl-CpG-binding domain-containing family protein	GO:0003677	PF01429 (Methyl-CpG binding domain)	IPR001739 (Methyl-CpG DNA binding), IPR016177 (DNA-binding domain superfamily)	AT3G46580.1 methyl-CPG-binding domain protein 5
Shi009213.1	F-box family protein	GO:0005515		IPR036047 (F-box-like domain superfamily)	AT2G27310.1 F-box family protein
Shi009214.1	Casparian strip membrane protein 1		PF04535 (Domain of unknown function (DUF588))	IPR006459 (Casparian strip membrane protein), IPR006702 (Casparian strip membrane protein domain)	AT5G06200.1 Uncharacterized protein family (UPF0497)
Shi009215.1	Mitochondrial fission protein ELM1		PF06258 (Mitochondrial fission ELM1)	IPR009367 (Mitochondrial fission protein ELM1-like)	AT5G22350.1 fission ELM1-like protein (DUF1022)
Shi009216.1	senescence regulator (Protein of unknown function%2C DUF584)		PF04520 (Senescence regulator)	IPR007608 (Senescence regulator S40)	AT3G15040.1 senescence regulator (Protein of unknown function%2C DUF584)
Shi009217.1	WHy domain-containing protein	GO:0009269	PF03168 (Late embryogenesis abundant protein)	IPR004864 (Late embryogenesis abundant protein, LEA_2 subgroup)	AT3G44380.1 Late embryogenesis abundant (LEA) hydroxyproline-rich glycoprotein family
Shi009218.1	N-carbamoylputrescine amidase			IPR036526 (Carbon-nitrogen hydrolase superfamily)	AT2G27450.1 nitrilase-like protein 1
Shi009219.1	Rho GTPase-activating protein	GO:0005096,GO:0007165	PF00620 (RhoGAP domain)	IPR000095 (CRIB domain), IPR000198 (Rho GTPase-activating protein domain), IPR008936 (Rho GTPase activation protein), IPR036936 (CRIB domain superfamily), IPR044785 (Rho GTPase-activating protein 1-5)	AT5G22400.1 Rho GTPase activating protein with PAK-box/P21-Rho-binding domain-containing protein
Shi009220.1	copper ion binding protein				AT2G27730.1 copper ion binding protein
Shi009221.1	Glucan endo-1,3-beta-glucosidase 3	GO:0004553,GO:0005975	PF00332 (Glycosyl hydrolases family 17)	IPR000490 (Glycoside hydrolase family 17), IPR017853 (Glycoside hydrolase superfamily)	AT2G27500.1 Glycosyl hydrolase superfamily protein
Shi009222.1	60S ribosomal protein L10a	GO:0003723,GO:0003735,GO:0006412,GO:0015934	PF00687 (Ribosomal protein L1p/L10e family)	IPR016095 (Ribosomal protein L1, 3-layer alpha/beta-sandwich), IPR023673 (Ribosomal protein L1, conserved site), IPR023674 (Ribosomal protein L1-like), IPR028364 (Ribosomal protein L1/ribosomal biogenesis protein)	AT5G22440.1 Ribosomal protein L1p/L10e family
Shi009223.1	50S ribosomal protein L30-like	GO:0003735,GO:0006412,GO:0015934	PF00327 (Ribosomal protein L30p/L7e)	IPR005996 (Ribosomal protein L30, bacterial-type), IPR016082 (Ribosomal protein L30, ferredoxin-like fold domain), IPR036919 (Ribosomal protein L30, ferredoxin-like fold domain superfamily)	AT5G55140.1 ribosomal protein L30 family protein
Shi009224.1	alpha/beta-Hydrolases superfamily protein		PF12697 (Alpha/beta hydrolase family)	IPR000073 (Alpha/beta hydrolase fold-1), IPR029058 (Alpha/Beta hydrolase fold)	AT5G22460.1 alpha/beta-Hydrolases superfamily protein
Shi009225.1	Zinc finger protein	GO:0003700,GO:0010468	PF00096 (Zinc finger, C2H2 type)	IPR013087 (Zinc finger C2H2-type), IPR036236 (Zinc finger C2H2 superfamily), IPR043584 (Zinc finger protein WIP)	AT1G08290.1 WIP domain protein 3
Shi009226.1	Fatty acyl-CoA reductase	GO:0080019	PF03015 (Male sterility protein), PF07993 (Male sterility protein)	IPR013120 (Fatty acyl-coenzyme A reductase, NAD-binding domain), IPR026055 (Fatty acyl-CoA reductase), IPR033640 (Fatty acyl-CoA reductase, C-terminal), IPR036291 (NAD(P)-binding domain superfamily)	AT4G33790.1 Jojoba acyl CoA reductase-related male sterility protein
Shi009227.1	60S acidic ribosomal protein P2	GO:0002182,GO:0003735,GO:0005840,GO:0006414,GO:0022625	PF00428 (60s Acidic ribosomal protein)	IPR027534 (Ribosomal protein L12/P1/P2 family), IPR038716 (Ribosomal protein P1/P2, N-terminal domain)	AT3G44590.1 60S acidic ribosomal protein family
Shi009228.1	Pleiotropic drug resistance protein	GO:0005524,GO:0016020,GO:0140359	PF00005 (ABC transporter), PF01061 (ABC-2 type transporter), PF08370 (Plant PDR ABC transporter associated), PF19055 (ABC-2 type transporter)	IPR003593 (AAA+ ATPase domain), IPR013525 (ABC-2 type transporter), IPR013581 (Plant PDR ABC transporter associated), IPR027417 (P-loop containing nucleoside triphosphate hydrolase), IPR043926 (ABC transporter family G domain)	AT1G66950.1 pleiotropic drug resistance 11
Shi009229.1	C-repeat binding factor 2				AT5G52020.1 Integrase-type DNA-binding superfamily protein
Shi009230.1	Unknown protein				AT3G44716.1 hypothetical protein
Shi009231.1	Arogenate dehydratase	GO:0004664,GO:0009094	PF00800 (Prephenate dehydratase)	IPR001086 (Prephenate dehydratase), IPR002912 (ACT domain), IPR018528 (Prephenate dehydratase, conserved site)	AT1G08250.1 arogenate dehydratase 6
Shi009232.1	Pentatricopeptide repeat-containing protein At5g13770, chloroplastic	GO:0005515	PF01535 (PPR repeat), PF13812 (Pentatricopeptide repeat domain)	IPR002885 (Pentatricopeptide repeat), IPR011990 (Tetratricopeptide-like helical domain superfamily)	AT5G13770.1 Pentatricopeptide repeat (PPR-like) superfamily protein
Shi009233.1	Phytosulfokine-beta	GO:0005576,GO:0008083,GO:0008283	PF06404 (Phytosulfokine precursor protein (PSK))	IPR009438 (Phytosulfokine)
Shi009234.1	Unknown protein			IPR040358 (Uncharacterized protein At4g22758-like)	AT2G27830.1 hypothetical protein
Shi009235.1	Splicing factor U2af small subunit B	GO:0000398,GO:0003676,GO:0003723,GO:0046872,GO:0089701	PF00076 (RNA recognition motif. (a.k.a. RRM, RBD, or RNP domain)), PF00642 (Zinc finger C-x8-C-x5-C-x3-H type (and similar))	IPR000504 (RNA recognition motif domain), IPR000571 (Zinc finger, CCCH-type), IPR009145 (U2 auxiliary factor small subunit), IPR012677 (Nucleotide-binding alpha-beta plait domain superfamily), IPR035979 (RNA-binding domain superfamily)	AT5G42820.1 Zinc finger C-x8-C-x5-C-x3-H type family protein
Shi009236.1	Glucomannan 4-beta-mannosyltransferase		PF13632 (Glycosyl transferase family group 2)	IPR001173 (Glycosyltransferase 2-like), IPR029044 (Nucleotide-diphospho-sugar transferases)	AT5G22740.1 cellulose synthase-like A02
Shi009237.1	Glucomannan 4-beta-mannosyltransferase		PF13632 (Glycosyl transferase family group 2)	IPR001173 (Glycosyltransferase 2-like), IPR029044 (Nucleotide-diphospho-sugar transferases)	AT5G22740.1 cellulose synthase-like A02
Shi009238.1	GABA transporter 1		PF01490 (Transmembrane amino acid transporter protein)	IPR013057 (Amino acid transporter, transmembrane domain)	AT1G08230.2 Transmembrane amino acid transporter family protein
Shi009239.1	DNA repair helicase rad5	GO:0003676,GO:0005524,GO:0008270,GO:0016818,GO:0070615	PF00176 (SNF2 family N-terminal domain), PF00271 (Helicase conserved C-terminal domain), PF08797 (HIRAN domain), PF13920 (Zinc finger, C3HC4 type (RING finger))	IPR001650 (Helicase, C-terminal), IPR001841 (Zinc finger, RING-type), IPR013083 (Zinc finger, RING/FYVE/PHD-type), IPR014001 (Helicase superfamily 1/2, ATP-binding domain), IPR014905 (HIRAN domain), IPR017907 (Zinc finger, RING-type, conserved site), IPR027417 (P-loop containing nucleoside triphosphate hydrolase), IPR038718 (SNF2-like, N-terminal domain superfamily)	AT5G22750.1 DNA/RNA helicase protein
Shi009240.1	BTB/POZ domain-containing protein	GO:0005515	PF00651 (BTB/POZ domain), PF03000 (NPH3 family)	IPR000210 (BTB/POZ domain), IPR011333 (SKP1/BTB/POZ domain superfamily), IPR027356 (NPH3 domain), IPR043454 (NPH3/RPT2-like family)	AT3G44820.1 Phototropic-responsive NPH3 family protein
Shi009241.1	UDP-D-apiose/UDP-D-xylose synthase 2	GO:0003824	PF01370 (NAD dependent epimerase/dehydratase family)	IPR001509 (NAD-dependent epimerase/dehydratase), IPR036291 (NAD(P)-binding domain superfamily)	AT1G08200.1 UDP-D-apiose/UDP-D-xylose synthase 2
Shi009242.1	recQ-mediated instability-like protein		PF16100 (RecQ-mediated genome instability protein 2)	IPR032245 (RecQ-mediated genome instability protein 2)	AT1G08390.1 recQ-mediated instability-like protein
Shi009243.1	Magnesium transporter			IPR039204 (Magnesium transporter MRS2-like)	AT5G22830.1 magnesium (Mg) transporter 10
Shi009244.1	Zinc finger family protein		PF13912 (C2H2-type zinc finger)	IPR013087 (Zinc finger C2H2-type), IPR036236 (Zinc finger C2H2 superfamily)	AT2G28200.1 C2H2-type zinc finger family protein
Shi009245.1	Acyl-CoA N-acyltransferase with RING/FYVE/PHD-type zinc finger domain-containing protein		PF00628 (PHD-finger), PF16135 (Tify domain binding domain)	IPR001965 (Zinc finger, PHD-type), IPR011011 (Zinc finger, FYVE/PHD-type), IPR013083 (Zinc finger, RING/FYVE/PHD-type), IPR016181 (Acyl-CoA N-acyltransferase), IPR019786 (Zinc finger, PHD-type, conserved site), IPR032308 (Jas TPL-binding domain)	AT2G27980.1 Acyl-CoA N-acyltransferase with RING/FYVE/PHD-type zinc finger domain-containing protein
Shi009246.1	LEA_2 domain-containing protein		PF03168 (Late embryogenesis abundant protein)	IPR004864 (Late embryogenesis abundant protein, LEA_2 subgroup)	AT1G08160.1 Late embryogenesis abundant (LEA) hydroxyproline-rich glycoprotein family
Shi009247.1	RING-type domain-containing protein		PF13920 (Zinc finger, C3HC4 type (RING finger))	IPR001841 (Zinc finger, RING-type), IPR013083 (Zinc finger, RING/FYVE/PHD-type)	AT2G27950.1 Ring/U-Box superfamily protein
Shi009248.1	RING/U-box superfamily protein		PF13639 (Ring finger domain)	IPR001841 (Zinc finger, RING-type), IPR013083 (Zinc finger, RING/FYVE/PHD-type)	AT2G27940.1 RING/U-box superfamily protein
Shi009249.1	cyclin-dependent protein kinase inhibitor SMR3-like
Shi009250.1	Vacuolar protein sorting-associated protein 41 homolog	GO:0005515,GO:0006623,GO:0006886,GO:0016192	PF00637 (Region in Clathrin and VPS)	IPR000547 (Clathrin, heavy chain/VPS, 7-fold repeat), IPR011990 (Tetratricopeptide-like helical domain superfamily), IPR045111 (Vacuolar protein sorting-associated protein Vps41/Vps8)	AT1G08190.1 vacuolar protein sorting 41
Shi009251.1	Unknown protein
Shi009252.1	lysosomal Pro-X carboxypeptidase	GO:0006508,GO:0008236	PF05577 (Serine carboxypeptidase S28)	IPR008758 (Peptidase S28), IPR029058 (Alpha/Beta hydrolase fold), IPR042269 (Serine carboxypeptidase S28, SKS domain)	AT5G22860.1 Serine carboxypeptidase S28 family protein
Shi009253.1	Aquaporin-like protein	GO:0015267,GO:0016020,GO:0055085	PF00230 (Major intrinsic protein)	IPR000425 (Major intrinsic protein), IPR022357 (Major intrinsic protein, conserved site), IPR023271 (Aquaporin-like)	AT2G36830.1 gamma tonoplast intrinsic protein
Shi009254.1	Basic helix-loop-helix transcription factor	GO:0046983	PF00010 (Helix-loop-helix DNA-binding domain)	IPR011598 (Myc-type, basic helix-loop-helix (bHLH) domain), IPR036638 (Helix-loop-helix DNA-binding domain superfamily)	AT2G28160.1 FER-like regulator of iron uptake
Shi009255.1	protein UPSTREAM OF FLC		PF06136 (Domain of unknown function (DUF966))	IPR010369 (Protein SOSEKI)	AT2G28150.1 UPSTREAM OF FLC protein (DUF966)
Shi009256.1	DUF674 domain-containing protein		PF05056 (Protein of unknown function (DUF674))	IPR007750 (Protein of unknown function DUF674)
Shi009257.1	shugoshin	GO:0000775,GO:0005634,GO:0034090,GO:0045132,GO:0045144	PF07557 (Shugoshin C terminus)	IPR011515 (Shugoshin, C-terminal), IPR044693 (Shugoshin, plant)	AT3G44960.2 shugoshin
Shi009258.1	Nodulin-like / Major Facilitator Superfamily protein		PF06813 (Nodulin-like)	IPR010658 (Nodulin-like), IPR036259 (MFS transporter superfamily)	AT2G28120.1 Major facilitator superfamily protein
Shi009259.1	Unknown protein
Shi009260.1	R2r3-myb transcription factor, putative			IPR001005 (SANT/Myb domain), IPR009057 (Homeobox-like domain superfamily)	AT5G57620.1 myb domain protein 36
Shi009261.1	Heavy metal-associated isoprenylated plant protein 3	GO:0046872	PF00403 (Heavy-metal-associated domain)	IPR006121 (Heavy metal-associated domain, HMA), IPR036163 (Heavy metal-associated domain superfamily), IPR044594 (Heavy metal-associated isoprenylated plant protein 1/3/5/6)	AT5G60800.1 Heavy metal transport/detoxification superfamily protein
Shi009262.1	SAUR-like auxin-responsive protein family	GO:0009733	PF02519 (Auxin responsive protein)	IPR003676 (Small auxin-up RNA)	AT2G28085.1 SAUR-like auxin-responsive protein family
Shi009263.1	Dolichol kinase	GO:0004168,GO:0043048		IPR032974 (Polyprenol kinase family)	AT3G45040.1 phosphatidate cytidylyltransferase family protein
Shi009264.1	transmembrane protein				AT3G45050.2 transmembrane protein
Shi009265.1	High-affinity nitrate transporter 2.2	GO:0015112,GO:0022857,GO:0055085	PF07690 (Major Facilitator Superfamily)	IPR011701 (Major facilitator superfamily), IPR036259 (MFS transporter superfamily)	AT1G08090.1 nitrate transporter 2:1
Shi009266.1	High-affinity nitrate transporter 2.2	GO:0015112,GO:0022857,GO:0055085	PF07690 (Major Facilitator Superfamily)	IPR011701 (Major facilitator superfamily), IPR036259 (MFS transporter superfamily)	AT1G08090.1 nitrate transporter 2:1
Shi009267.1	5'-AMP-activated protein kinase beta-2 subunit protein	GO:0005515,GO:0009744,GO:0043562	PF04739 (5'-AMP-activated protein kinase beta subunit, interaction domain)	IPR006828 (Association with the SNF1 complex (ASC) domain), IPR037256 (ASC domain superfamily), IPR043554 (SNF1-related protein kinase regulatory subunit beta)	AT2G28060.1 5'-AMP-activated protein kinase beta-2 subunit protein
Shi009268.1	Cytochrome P450	GO:0004497,GO:0005506,GO:0016705,GO:0020037	PF00067 (Cytochrome P450)	IPR001128 (Cytochrome P450), IPR017972 (Cytochrome P450, conserved site), IPR036396 (Cytochrome P450 superfamily)	AT5G36110.1 cytochrome P450%2C family 716%2C subfamily A%2C polypeptide 1
Shi009269.1	60 kDa chaperonin	GO:0005524,GO:0006457,GO:0016887,GO:0042026	PF00118 (TCP-1/cpn60 chaperonin family)	IPR002423 (Chaperonin Cpn60/TCP-1 family), IPR018370 (Chaperonin Cpn60, conserved site), IPR027409 (GroEL-like apical domain superfamily), IPR027410 (TCP-1-like chaperonin intermediate domain superfamily), IPR027413 (GroEL-like equatorial domain superfamily)	AT2G28000.1 chaperonin-60alpha
Shi009270.1	Unknown protein
Shi009271.1	electron transporter%2C putative (Protein of unknown function%2C DUF547)		PF04784 (Protein of unknown function, DUF547)	IPR006869 (Domain of unknown function DUF547)	AT5G60720.1 electron transporter%2C putative (Protein of unknown function%2C DUF547)
Shi009272.1	Kiwellin			IPR036908 (RlpA-like domain superfamily), IPR039271 (Kiwellin-like)
Shi009273.1	transmembrane protein%2C putative (DUF707)		PF05212 (Protein of unknown function (DUF707))	IPR007877 (Protein of unknown function DUF707)	AT1G08040.1 trimethylguanosine synthase (DUF707)
Shi009274.1	Nucleotide/sugar transporter family protein		PF03151 (Triose-phosphate Transporter family)	IPR004853 (Sugar phosphate transporter domain)	AT2G28315.1 Nucleotide/sugar transporter family protein
Shi009275.1	protein ENHANCED DISEASE RESISTANCE 2	GO:0008289	PF00169 (PH domain), PF01852 (START domain), PF07059 (Protein of unknown function (DUF1336))	IPR001849 (Pleckstrin homology domain), IPR002913 (START domain), IPR009769 (Protein ENHANCED DISEASE RESISTANCE 2, C-terminal), IPR011993 (PH-like domain superfamily), IPR023393 (START-like domain superfamily), IPR045096 (Protein ENHANCED DISEASE RESISTANCE 2-like)	AT2G28320.1 Pleckstrin homology (PH) and lipid-binding START domains-containing protein
Shi009276.1	SIT4 phosphatase-associated family protein	GO:0019903,GO:0043666		IPR007587 (SIT4 phosphatase-associated protein family)	AT2G28360.1 SIT4 phosphatase-associated family protein
Shi009277.1	Homeobox-leucine zipper protein	GO:0003677,GO:0003700,GO:0008289	PF00046 (Homeodomain), PF01852 (START domain), PF08670 (MEKHLA domain)	IPR001356 (Homeobox domain), IPR002913 (START domain), IPR009057 (Homeobox-like domain superfamily), IPR013978 (MEKHLA), IPR023393 (START-like domain superfamily), IPR044830 (Class III homeodomain-leucine zipper family)	AT5G60690.1 Homeobox-leucine zipper family protein / lipid-binding START domain-containing protein
Shi009278.1	Unknown protein
Shi009279.1	Double-stranded RNA-binding protein 2	GO:0003725	PF00035 (Double-stranded RNA binding motif)	IPR014720 (Double-stranded RNA-binding domain)	AT2G28380.1 dsRNA-binding protein 2
Shi009280.1	transcription initiation factor TFIID subunit (Protein of unknown function%2C DUF584)		PF04520 (Senescence regulator)	IPR007608 (Senescence regulator S40)	AT5G60680.1 transcription initiation factor TFIID subunit (Protein of unknown function%2C DUF584)
Shi009281.1	Plasma membrane intrinsic protein	GO:0015267,GO:0016020,GO:0055085	PF00230 (Major intrinsic protein)	IPR000425 (Major intrinsic protein), IPR022357 (Major intrinsic protein, conserved site), IPR023271 (Aquaporin-like)	AT2G37170.1 plasma membrane intrinsic protein 2
Shi009282.1	NSP-interacting kinase 2
Shi009283.1	zinc finger%2C C3HC4 type family protein				AT2G28430.1 zinc finger%2C C3HC4 type family protein
Shi009284.1	hydroxyproline-rich glycoprotein family protein				AT3G45230.1 hydroxyproline-rich glycoprotein family protein
Shi009285.1	4-hydroxy-3-methylbut-2-en-1-yl diphosphate synthase	GO:0005506,GO:0008299,GO:0016114,GO:0044237,GO:0046429	PF04551 (GcpE protein)	IPR004588 (4-hydroxy-3-methylbut-2-en-1-yl diphosphate synthase, bacterial-type), IPR011005 (Dihydropteroate synthase-like)	AT5G60600.1 4-hydroxy-3-methylbut-2-enyl diphosphate synthase
Shi009286.1	RING/U-box superfamily protein	GO:0008270	PF12906 (RING-variant domain)	IPR011016 (Zinc finger, RING-CH-type), IPR013083 (Zinc finger, RING/FYVE/PHD-type)	AT5G60580.1 RING/U-box superfamily protein
Shi009287.1	Beta-galactosidase	GO:0004553,GO:0005975,GO:0030246	PF01301 (Glycosyl hydrolases family 35), PF02140 (Galactose binding lectin domain), PF17834 (Beta-sandwich domain in beta galactosidase)	IPR000922 (D-galactoside/L-rhamnose binding SUEL lectin domain), IPR001944 (Glycoside hydrolase, family 35), IPR008979 (Galactose-binding-like domain superfamily), IPR017853 (Glycoside hydrolase superfamily), IPR019801 (Glycoside hydrolase, family 35, conserved site), IPR031330 (Glycoside hydrolase 35, catalytic domain), IPR041392 (Beta-galactosidase, beta-sandwich domain), IPR043159 (D-galactosi…	AT2G28470.1 beta-galactosidase 8
Shi009288.1	Unknown protein
Shi009289.1	MLO-like protein	GO:0006952,GO:0016021	PF03094 (Mlo family)	IPR004326 (Mlo-related protein)	AT1G11310.1 Seven transmembrane MLO family protein
Shi009290.1	Auxin response factor	GO:0003677,GO:0005515,GO:0005634,GO:0006355,GO:0009725	PF02362 (B3 DNA binding domain), PF06507 (Auxin response factor)	IPR000270 (PB1 domain), IPR003340 (B3 DNA binding domain), IPR010525 (Auxin response factor domain), IPR015300 (DNA-binding pseudobarrel domain superfamily), IPR044835 (Auxin response factor)	AT5G60450.2 auxin response factor 4
Shi009291.1	E3 SUMO-protein ligase SIZ1	GO:0008270	PF02037 (SAP domain), PF02891 (MIZ/SP-RING zinc finger)	IPR001965 (Zinc finger, PHD-type), IPR003034 (SAP domain), IPR004181 (Zinc finger, MIZ-type), IPR011011 (Zinc finger, FYVE/PHD-type), IPR013083 (Zinc finger, RING/FYVE/PHD-type), IPR019786 (Zinc finger, PHD-type, conserved site), IPR036361 (SAP domain superfamily)	AT5G60410.1 DNA-binding protein with MIZ/SP-RING zinc finger%2C PHD-finger and SAP domain-containing protein
Shi009292.1	Cysteine proteinase inhibitor	GO:0003676		IPR035979 (RNA-binding domain superfamily)
Shi009293.1	Vicilin-like seed storage protein At2g28490		PF00190 (Cupin)	IPR006045 (Cupin 1), IPR011051 (RmlC-like cupin domain superfamily), IPR014710 (RmlC-like jelly roll fold)	AT2G28490.1 RmlC-like cupins superfamily protein
Shi009294.1	RING/U-box superfamily protein	GO:0003676,GO:0004523,GO:0004842,GO:0016567	PF01485 (IBR domain, a half RING-finger domain), PF13456 (Reverse transcriptase-like)	IPR001841 (Zinc finger, RING-type), IPR002156 (Ribonuclease H domain), IPR002867 (IBR domain), IPR012337 (Ribonuclease H-like superfamily), IPR013083 (Zinc finger, RING/FYVE/PHD-type), IPR017907 (Zinc finger, RING-type, conserved site), IPR031127 (E3 ubiquitin ligase RBR family), IPR036397 (Ribonuclease H superfamily), IPR044066 (TRIAD supradomain)	AT5G60250.1 zinc finger (C3HC4-type RING finger) family protein
Shi009295.1	LOB domain-containing protein		PF03195 (Lateral organ boundaries (LOB) domain)	IPR004883 (Lateral organ boundaries, LOB)	AT2G28500.1 LOB domain-containing protein 11
Shi009296.1	phosphatidylinositol transfer protein 1-like	GO:0005548,GO:0015914	PF02121 (Phosphatidylinositol transfer protein)	IPR001666 (Phosphatidylinositol transfer protein), IPR023393 (START-like domain superfamily)
Shi009297.1	Tetraspanin-3	GO:0009734,GO:0016021	PF00335 (Tetraspanin family)	IPR018499 (Tetraspanin/Peripherin), IPR018503 (Tetraspanin, conserved site)	AT5G60220.1 tetraspanin4
Shi009298.1	interactor of constitutive active ROPs 3			IPR029688 (Interactor of constitutive active ROPs)	AT5G60210.1 ROP interactive partner 5
Shi009299.1	V-type proton ATPase subunit a	GO:0000220,GO:0015078,GO:0033179,GO:1902600	PF01496 (V-type ATPase 116kDa subunit family)	IPR002490 (V-type ATPase, V0 complex, 116kDa subunit family)	AT2G28520.1 vacuolar proton ATPase A1
Shi009300.1	DDB1- and CUL4-associated factor 8	GO:0005515	PF00400 (WD domain, G-beta repeat)	IPR001680 (WD40 repeat), IPR015943 (WD40/YVTN repeat-like-containing domain superfamily), IPR036322 (WD40-repeat-containing domain superfamily), IPR045151 (DDB1- and CUL4-associated factor 8-like)	AT3G45620.1 Transducin/WD40 repeat-like superfamily protein
Shi009301.1	Ascorbate peroxidase	GO:0004601,GO:0006979,GO:0020037,GO:0034599	PF00141 (Peroxidase)	IPR002016 (Haem peroxidase), IPR010255 (Haem peroxidase superfamily), IPR019793 (Peroxidases heam-ligand binding site), IPR019794 (Peroxidase, active site), IPR044831 (Heme-binding peroxidase Ccp1-like)	AT1G07890.1 ascorbate peroxidase 1
Shi009302.1	RNA binding (RRM/RBD/RNP motifs) family protein	GO:0003676,GO:0004842,GO:0030014	PF00076 (RNA recognition motif. (a.k.a. RRM, RBD, or RNP domain)), PF14570 (RING/Ubox like zinc-binding domain)	IPR000504 (RNA recognition motif domain), IPR001841 (Zinc finger, RING-type), IPR012677 (Nucleotide-binding alpha-beta plait domain superfamily), IPR013083 (Zinc finger, RING/FYVE/PHD-type), IPR035979 (RNA-binding domain superfamily), IPR039515 (NOT4, modified RING finger, HC subclass (C4C4-type)), IPR039780 (CCR4-NOT transcription complex subunit 4)	AT3G45630.1 RNA binding (RRM/RBD/RNP motifs) family protein
Shi009303.1	AP2-like ethylene-responsive transcription factor	GO:0003677,GO:0003700,GO:0006355	PF00847 (AP2 domain)	IPR001471 (AP2/ERF domain), IPR016177 (DNA-binding domain superfamily), IPR036955 (AP2/ERF domain superfamily)	AT2G28550.1 related to AP2.7
Shi009304.1	Respiratory burst oxidase	GO:0004601,GO:0005509,GO:0016020,GO:0016491,GO:0050664	PF01794 (Ferric reductase like transmembrane component), PF08022 (FAD-binding domain), PF08030 (Ferric reductase NAD binding domain), PF08414 (Respiratory burst NADPH oxidase)	IPR000778 (Cytochrome b245, heavy chain), IPR002048 (EF-hand domain), IPR011992 (EF-hand domain pair), IPR013121 (Ferric reductase, NAD binding domain), IPR013130 (Ferric reductase transmembrane component-like domain), IPR013623 (NADPH oxidase Respiratory burst), IPR017927 (FAD-binding domain, ferredoxin reductase-type), IPR017938 (Riboflavin synthase-like beta-barrel), IPR018247 (EF-Hand 1, calc…	AT5G60010.1 ferric reductase-like transmembrane component family protein
Shi009305.1	Chitinase 2	GO:0004553,GO:0005975	PF00704 (Glycosyl hydrolases family 18)	IPR000677 (Chitinase-like), IPR001223 (Glycoside hydrolase family 18, catalytic domain), IPR001579 (Glycosyl hydrolases family 18 (GH18) active site), IPR017853 (Glycoside hydrolase superfamily)
Shi009306.1	Unknown protein				AT5G02640.1 hypothetical protein
Shi009307.1	protein kinase family protein	GO:0004672,GO:0005524,GO:0006468	PF07714 (Protein tyrosine and serine/threonine kinase), PF12819 (Malectin-like domain)	IPR000719 (Protein kinase domain), IPR008271 (Serine/threonine-protein kinase, active site), IPR011009 (Protein kinase-like domain superfamily), IPR017441 (Protein kinase, ATP binding site), IPR024788 (Malectin-like domain)	AT5G59700.1 Protein kinase superfamily protein
Shi009308.1	Leucine-rich repeat protein kinase family protein		PF12799 (Leucine Rich repeats (2 copies)), PF12819 (Malectin-like domain)	IPR024788 (Malectin-like domain), IPR025875 (Leucine rich repeat 4), IPR032675 (Leucine-rich repeat domain superfamily)	AT1G51790.2 Leucine-rich repeat protein kinase family protein
Shi009309.1	ankyrin repeat family protein	GO:0005515	PF00023 (Ankyrin repeat), PF12796 (Ankyrin repeats (3 copies)), PF13962 (Domain of unknown function)	IPR002110 (Ankyrin repeat), IPR020683 (Ankyrin repeat-containing domain), IPR026961 (PGG domain), IPR036770 (Ankyrin repeat-containing domain superfamily)	AT5G60070.1 ankyrin repeat family protein
Shi009310.1	3-ketoacyl-CoA synthase 3	GO:0006633,GO:0016020,GO:0016746,GO:0016747	PF08392 (FAE1/Type III polyketide synthase-like protein), PF08541 (3-Oxoacyl-[acyl-carrier-protein (ACP)] synthase III C terminal)	IPR012392 (Very-long-chain 3-ketoacyl-CoA synthase), IPR013601 (FAE1/Type III polyketide synthase-like protein), IPR013747 (3-Oxoacyl-[acyl-carrier-protein (ACP)] synthase III, C-terminal), IPR016039 (Thiolase-like)	AT2G28630.1 3-ketoacyl-CoA synthase 12
Shi009311.1	60S ribosomal protein L35	GO:0000463,GO:0003735,GO:0005840,GO:0006412,GO:0022625	PF00831 (Ribosomal L29 protein)	IPR001854 (Ribosomal protein L29/L35), IPR036049 (Ribosomal protein L29/L35 superfamily)	AT2G39390.1 Ribosomal L29 family protein
Shi009312.1	Dirigent protein		PF03018 (Dirigent-like protein)	IPR004265 (Dirigent protein), IPR044859 (Allene oxide cyclase/Dirigent protein)	AT1G07730.2 Disease resistance-responsive (dirigent-like protein) family protein
Shi009313.1	Pentatricopeptide repeat-containing protein mitochondrial-like	GO:0005515	PF01535 (PPR repeat), PF13041 (PPR repeat family)	IPR002885 (Pentatricopeptide repeat), IPR011990 (Tetratricopeptide-like helical domain superfamily)	AT1G07740.1 Tetratricopeptide repeat (TPR)-like superfamily protein
Shi009314.1	UDP-galactose/UDP-glucose transporter 5	GO:0055085	PF08449 (UAA transporter family)	IPR013657 (UAA transporter)	AT5G59740.1 UDP-N-acetylglucosamine (UAA) transporter family
Shi009315.1	Solute carrier family 35 (Adenosine 3'-phospho 5'-phosphosulfate transporter), member B2		PF07795 (Protein of unknown function (DUF1635))	IPR012862 (Protein of unknown function DUF1635)	AT2G28690.1 TOX high mobility group box protein%2C putative (DUF1635)
Shi009316.1	40S ribosomal protein S15a	GO:0003735,GO:0005840,GO:0006412	PF00410 (Ribosomal protein S8)	IPR000630 (Ribosomal protein S8), IPR035987 (Ribosomal protein S8 superfamily)	AT1G07770.1 ribosomal protein S15A
Shi009317.1	MYB-related transcription factor	GO:0003700,GO:0006355,GO:0043565		IPR044676 (MYB-like transcription factor EOBI/EOBII-like, plant)	AT5G59780.1 myb domain protein 59
Shi009318.1	TDBD domain-containing protein		PF16135 (Tify domain binding domain)	IPR032308 (Jas TPL-binding domain)	AT5G59830.1 DNA-binding protein
Shi009319.1	Ras-related protein Rab-8A	GO:0003924,GO:0005525	PF00071 (Ras family)	IPR001806 (Small GTPase), IPR005225 (Small GTP-binding protein domain), IPR027417 (P-loop containing nucleoside triphosphate hydrolase)	AT3G46060.1 RAB GTPase homolog 8A
Shi009320.1	ACT domain-containing protein			IPR002912 (ACT domain), IPR040217 (ACT domain-containing protein ACR1-12)	AT2G39570.1 ACT domain-containing protein
Shi009321.1	Chitinase	GO:0005975	PF00704 (Glycosyl hydrolases family 18)	IPR001223 (Glycoside hydrolase family 18, catalytic domain), IPR017853 (Glycoside hydrolase superfamily)	AT4G19810.1 Glycosyl hydrolase family protein with chitinase insertion domain-containing protein
Shi009322.1	K-stimulated pyrophosphate-energized sodium pump protein				AT5G59960.1 K-stimulated pyrophosphate-energized sodium pump protein
Shi009323.1	THO complex subunit 4	GO:0003676	PF00076 (RNA recognition motif. (a.k.a. RRM, RBD, or RNP domain)), PF13865 (C-terminal duplication domain of Friend of PRMT1)	IPR000504 (RNA recognition motif domain), IPR012677 (Nucleotide-binding alpha-beta plait domain superfamily), IPR025715 (Chromatin target of PRMT1 protein, C-terminal), IPR035979 (RNA-binding domain superfamily)	AT5G59950.5 RNA-binding (RRM/RBD/RNP motifs) family protein
Shi009324.1	Unknown protein
Shi009325.1	Unknown protein
Shi009326.1	Hsp70-Hsp90 organizing protein	GO:0005515		IPR011990 (Tetratricopeptide-like helical domain superfamily)	AT1G62740.1 stress-inducible protein
Shi009327.1	Unknown protein
Shi009328.1	Protein BUD31 homolog	GO:0005634	PF01125 (G10 protein)	IPR001748 (G10 protein), IPR018230 (BUD31/G10-related, conserved site)	AT4G21110.1 G10 family protein
Shi009329.1	Auxin-responsive GH3 family protein		PF03321 (GH3 auxin-responsive promoter)	IPR004993 (GH3 family)	AT4G37390.1 Auxin-responsive GH3 family protein
Shi009330.1	RING-type E3 ubiquitin transferase	GO:0004842,GO:0005515,GO:0007166,GO:0016567	PF00514 (Armadillo/beta-catenin-like repeat), PF04564 (U-box domain)	IPR000225 (Armadillo), IPR003613 (U box domain), IPR011989 (Armadillo-like helical), IPR013083 (Zinc finger, RING/FYVE/PHD-type), IPR016024 (Armadillo-type fold), IPR036537 (Adaptor protein Cbl, N-terminal domain superfamily)	AT3G46510.1 plant U-box 13
Shi009331.1	cyclin-dependent protein kinase inhibitor SMR3-like	GO:0032875		IPR040389 (Cyclin-dependent protein kinase inhibitor SMR)
Shi009332.1	Transient receptor potential cation channel subfamily A member 1	GO:0005515	PF12796 (Ankyrin repeats (3 copies)), PF13857 (Ankyrin repeats (many copies))	IPR001841 (Zinc finger, RING-type), IPR002110 (Ankyrin repeat), IPR013083 (Zinc finger, RING/FYVE/PHD-type), IPR020683 (Ankyrin repeat-containing domain), IPR036770 (Ankyrin repeat-containing domain superfamily)	AT2G28840.1 hypothetical protein
Shi009333.1	Unknown protein
Shi009334.1	S-acyltransferase
Shi009335.1	ENTH domain-containing protein		PF01417 (ENTH domain)	IPR008942 (ENTH/VHS), IPR013809 (ENTH domain)	AT3G46540.1 ENTH/VHS family protein
Shi009336.1	Fasciclin-like arabinogalactan protein 4		PF02469 (Fasciclin domain)	IPR000782 (FAS1 domain), IPR033254 (Fasciclin-like arabinogalactan protein), IPR036378 (FAS1 domain superfamily)	AT3G46550.1 Fasciclin-like arabinogalactan family protein
Shi009337.1	Elongin-C	GO:0006511	PF03931 (Skp1 family, tetramerisation domain)	IPR001232 (S-phase kinase-associated protein 1-like), IPR011333 (SKP1/BTB/POZ domain superfamily), IPR016073 (SKP1 component, POZ domain)	AT5G59140.1 BTB/POZ domain-containing protein
Shi009338.1	Copper transporter	GO:0005375,GO:0016021,GO:0035434	PF04145 (Ctr copper transporter family)	IPR007274 (Ctr copper transporter)	AT5G59030.1 copper transporter 1
Shi009339.1	Translation initiation factor IF-2				AT5G59050.1 G patch domain protein
Shi009340.1	E3 ubiquitin-protein ligase RLIM-like protein				AT5G59080.1 hypothetical protein
Shi009341.1	Glyco_trans_4-like_N domain-containing protein		PF13439 (Glycosyltransferase Family 4), PF13692 (Glycosyl transferases group 1)	IPR028098 (Glycosyltransferase subfamily 4-like, N-terminal domain)	AT5G59070.1 UDP-Glycosyltransferase superfamily protein
Shi009342.1	Unknown protein
Shi009343.1	Serine/threonine-protein phosphatase	GO:0016787	PF00149 (Calcineurin-like phosphoesterase), PF16891 (Serine-threonine protein phosphatase N-terminal domain)	IPR004843 (Calcineurin-like phosphoesterase domain, ApaH type), IPR029052 (Metallo-dependent phosphatase-like), IPR031675 (Serine-threonine protein phosphatase, N-terminal)	AT5G59160.1 type one serine/threonine protein phosphatase 2
Shi009344.1	Pentatricopeptide repeat protein
Shi009345.1	Transcription initiation factor IIA large subunit-like	GO:0005672,GO:0006367	PF03153 (Transcription factor IIA, alpha/beta subunit)	IPR004855 (Transcription factor IIA, alpha/beta subunit), IPR009088 (Transcription factor IIA, beta-barrel)	AT1G07470.1 Transcription factor IIA%2C alpha/beta subunit
Shi009346.1	ATP-dependent zinc metalloprotease FtsH	GO:0004176,GO:0004222,GO:0005524,GO:0006508,GO:0008270,GO:0016020,GO:0016021,GO:0016887	PF00004 (ATPase family associated with various cellular activities (AAA)), PF01434 (Peptidase family M41), PF06480 (FtsH Extracellular), PF17862 (AAA+ lid domain)	IPR000642 (Peptidase M41), IPR003593 (AAA+ ATPase domain), IPR003959 (ATPase, AAA-type, core), IPR003960 (ATPase, AAA-type, conserved site), IPR005936 (Peptidase, FtsH), IPR011546 (Peptidase M41, FtsH extracellular), IPR027417 (P-loop containing nucleoside triphosphate hydrolase), IPR037219 (Peptidase M41-like), IPR041569 (AAA ATPase, AAA+ lid domain)	AT1G07510.1 FTSH protease 10
Shi009347.1	ATP-dependent zinc metalloprotease FtsH	GO:0004176,GO:0004222,GO:0005524,GO:0006508,GO:0008270,GO:0016020,GO:0016021,GO:0016887	PF00004 (ATPase family associated with various cellular activities (AAA)), PF01434 (Peptidase family M41), PF06480 (FtsH Extracellular), PF17862 (AAA+ lid domain)	IPR000642 (Peptidase M41), IPR003593 (AAA+ ATPase domain), IPR003959 (ATPase, AAA-type, core), IPR003960 (ATPase, AAA-type, conserved site), IPR005936 (Peptidase, FtsH), IPR011546 (Peptidase M41, FtsH extracellular), IPR027417 (P-loop containing nucleoside triphosphate hydrolase), IPR037219 (Peptidase M41-like), IPR041569 (AAA ATPase, AAA+ lid domain)	AT1G07510.1 FTSH protease 10
Shi009348.1	Unknown protein
Shi009349.1	Unknown protein
Shi009350.1	ATP-dependent zinc metalloprotease FtsH	GO:0004176,GO:0004222,GO:0005524,GO:0006508,GO:0008270,GO:0016020,GO:0016021,GO:0016887	PF00004 (ATPase family associated with various cellular activities (AAA)), PF01434 (Peptidase family M41), PF06480 (FtsH Extracellular), PF17862 (AAA+ lid domain)	IPR000642 (Peptidase M41), IPR003593 (AAA+ ATPase domain), IPR003959 (ATPase, AAA-type, core), IPR003960 (ATPase, AAA-type, conserved site), IPR005936 (Peptidase, FtsH), IPR011546 (Peptidase M41, FtsH extracellular), IPR027417 (P-loop containing nucleoside triphosphate hydrolase), IPR037219 (Peptidase M41-like), IPR041569 (AAA ATPase, AAA+ lid domain)	AT1G07510.1 FTSH protease 10
Shi009351.1	UDP-Glycosyltransferase superfamily protein	GO:0008194	PF00201 (UDP-glucoronosyl and UDP-glucosyl transferase)	IPR002213 (UDP-glucuronosyl/UDP-glucosyltransferase)	AT3G46660.1 UDP-glucosyl transferase 76E12
Shi009352.1	UDP-Glycosyltransferase superfamily protein	GO:0008194	PF00201 (UDP-glucoronosyl and UDP-glucosyl transferase)	IPR002213 (UDP-glucuronosyl/UDP-glucosyltransferase), IPR035595 (UDP-glycosyltransferase family, conserved site)	AT5G59580.1 UDP-glucosyl transferase 76E1
Shi009353.1	Tubulin beta chain	GO:0003924,GO:0005200,GO:0005525,GO:0005874,GO:0007017	PF00091 (Tubulin/FtsZ family, GTPase domain), PF03953 (Tubulin C-terminal domain)	IPR000217 (Tubulin), IPR003008 (Tubulin/FtsZ, GTPase domain), IPR008280 (Tubulin/FtsZ, C-terminal), IPR013838 (Beta tubulin, autoregulation binding site), IPR017975 (Tubulin, conserved site), IPR018316 (Tubulin/FtsZ, 2-layer sandwich domain), IPR023123 (Tubulin, C-terminal), IPR036525 (Tubulin/FtsZ, GTPase domain superfamily), IPR037103 (Tubulin/FtsZ-like, C-terminal domain)	AT5G62690.1 tubulin beta chain 2
Shi009354.1	Myb_DNA-bind_3 domain-containing protein		PF12776 (Myb/SANT-like DNA-binding domain)	IPR024752 (Myb/SANT-like domain)
Shi009355.1	Beta-galactosidase	GO:0004553,GO:0005975	PF01301 (Glycosyl hydrolases family 35), PF17834 (Beta-sandwich domain in beta galactosidase)	IPR001944 (Glycoside hydrolase, family 35), IPR008979 (Galactose-binding-like domain superfamily), IPR017853 (Glycoside hydrolase superfamily), IPR019801 (Glycoside hydrolase, family 35, conserved site), IPR031330 (Glycoside hydrolase 35, catalytic domain), IPR041392 (Beta-galactosidase, beta-sandwich domain)	AT4G36360.1 beta-galactosidase 3
Shi009356.1	RNA-binding family protein, putative	GO:0003676	PF00076 (RNA recognition motif. (a.k.a. RRM, RBD, or RNP domain))	IPR000504 (RNA recognition motif domain), IPR012677 (Nucleotide-binding alpha-beta plait domain superfamily), IPR035979 (RNA-binding domain superfamily)	AT2G21440.1 RNA-binding (RRM/RBD/RNP motifs) family protein
Shi009357.1	protein kinase family protein	GO:0004672,GO:0005524,GO:0006468	PF07714 (Protein tyrosine and serine/threonine kinase), PF12819 (Malectin-like domain)	IPR000719 (Protein kinase domain), IPR008271 (Serine/threonine-protein kinase, active site), IPR011009 (Protein kinase-like domain superfamily), IPR017441 (Protein kinase, ATP binding site), IPR024788 (Malectin-like domain)	AT2G21480.1 Malectin/receptor-like protein kinase family protein
Shi009358.1	26S proteasome regulatory subunit 10B	GO:0005524,GO:0005737,GO:0016887,GO:0030163,GO:0036402	PF00004 (ATPase family associated with various cellular activities (AAA)), PF16450 (Proteasomal ATPase OB C-terminal domain), PF17862 (AAA+ lid domain)	IPR003593 (AAA+ ATPase domain), IPR003959 (ATPase, AAA-type, core), IPR003960 (ATPase, AAA-type, conserved site), IPR005937 (26S proteasome regulatory subunit P45-like), IPR027417 (P-loop containing nucleoside triphosphate hydrolase), IPR032501 (Proteasomal ATPase OB C-terminal domain), IPR041569 (AAA ATPase, AAA+ lid domain)	AT1G45000.1 AAA-type ATPase family protein
Shi009359.1	Pentatricopeptide repeat-containing protein, mitochondrial	GO:0005515	PF01535 (PPR repeat), PF13041 (PPR repeat family), PF17177 (Pentacotripeptide-repeat region of PRORP)	IPR002885 (Pentatricopeptide repeat), IPR011990 (Tetratricopeptide-like helical domain superfamily), IPR033443 (Pentacotripeptide-repeat region of PRORP)	AT5G14820.1 Pentatricopeptide repeat (PPR) superfamily protein
Shi009360.1	Sec14p-like phosphatidylinositol transfer family protein				AT2G21520.1 Sec14p-like phosphatidylinositol transfer family protein
Shi009361.1	Phosphatidylinositol/phosphatidylcholine transfer protein SFH3		PF00650 (CRAL/TRIO domain), PF03765 (CRAL/TRIO, N-terminal domain)	IPR001251 (CRAL-TRIO lipid binding domain), IPR011074 (CRAL/TRIO, N-terminal domain), IPR036273 (CRAL/TRIO, N-terminal domain superfamily), IPR036865 (CRAL-TRIO lipid binding domain superfamily)	AT2G21540.3 SEC14-like 3
Shi009362.1	Diaminopimelate decarboxylase	GO:0003824,GO:0008836,GO:0009089	PF00278 (Pyridoxal-dependent decarboxylase, C-terminal sheet domain), PF02784 (Pyridoxal-dependent decarboxylase, pyridoxal binding domain)	IPR000183 (Ornithine/DAP/Arg decarboxylase), IPR009006 (Alanine racemase/group IV decarboxylase, C-terminal), IPR022643 (Orn/DAP/Arg decarboxylase 2, C-terminal), IPR022644 (Orn/DAP/Arg decarboxylase 2, N-terminal), IPR022653 (Orn/DAP/Arg decarboxylase 2, pyridoxal-phosphate binding site), IPR022657 (Orn/DAP/Arg decarboxylase 2, conserved site), IPR029066 (PLP-binding barrel)	AT3G14390.1 Pyridoxal-dependent decarboxylase family protein
Shi009363.1	Phosphatidylserine decarboxylase beta chain like				AT4G34560.1 transmembrane protein
Shi009364.1	40S ribosomal protein S25		PF03297 (S25 ribosomal protein)	IPR004977 (Ribosomal protein S25)	AT2G21580.1 Ribosomal protein S25 family protein
Shi009365.1	Syntaxin	GO:0005484,GO:0006886,GO:0016020,GO:0016192	PF00804 (Syntaxin), PF05739 (SNARE domain)	IPR000727 (Target SNARE coiled-coil homology domain), IPR006011 (Syntaxin, N-terminal domain), IPR006012 (Syntaxin/epimorphin, conserved site), IPR010989 (SNARE)	AT2G18260.1 syntaxin of plants 112
Shi009366.1	Laccase	GO:0005507,GO:0016491,GO:0046274,GO:0048046,GO:0052716	PF00394 (Multicopper oxidase), PF07731 (Multicopper oxidase)	IPR001117 (Multicopper oxidase, type 1), IPR002355 (Multicopper oxidase, copper-binding site), IPR008972 (Cupredoxin), IPR011706 (Multicopper oxidase, C-terminal), IPR045087 (Multicopper oxidase)	AT5G03260.1 laccase 11
Shi009367.1	Protein kinase domain-containing protein	GO:0004672,GO:0005515,GO:0005524,GO:0006468	PF07714 (Protein tyrosine and serine/threonine kinase), PF13855 (Leucine rich repeat)	IPR000719 (Protein kinase domain), IPR001611 (Leucine-rich repeat), IPR003591 (Leucine-rich repeat, typical subtype), IPR011009 (Protein kinase-like domain superfamily), IPR032675 (Leucine-rich repeat domain superfamily)	AT2G16250.1 Leucine-rich repeat protein kinase family protein
Shi009368.1	AP complex subunit sigma	GO:0006886,GO:0015031,GO:0016192,GO:0030117	PF01217 (Clathrin adaptor complex small chain)	IPR000804 (Clathrin adaptor complex, small chain), IPR011012 (Longin-like domain superfamily), IPR016635 (Adaptor protein complex, sigma subunit), IPR022775 (AP complex, mu/sigma subunit)	AT3G50860.1 Clathrin adaptor complex small chain family protein
Shi009369.1	Protein kinase superfamily protein	GO:0004672,GO:0005524,GO:0006468	PF07714 (Protein tyrosine and serine/threonine kinase)	IPR000719 (Protein kinase domain), IPR011009 (Protein kinase-like domain superfamily), IPR017441 (Protein kinase, ATP binding site)	AT4G34500.1 Protein kinase superfamily protein
Shi009370.1	Coatomer subunit gamma	GO:0005198,GO:0006886,GO:0016192,GO:0030117,GO:0030126	PF01602 (Adaptin N terminal region), PF08752 (Coatomer gamma subunit appendage platform subdomain), PF16381 (Coatomer subunit gamma-1 C-terminal appendage platform)	IPR002553 (Clathrin/coatomer adaptor, adaptin-like, N-terminal), IPR009028 (Coatomer/calthrin adaptor appendage, C-terminal subdomain), IPR011989 (Armadillo-like helical), IPR012295 (TBP domain superfamily), IPR013040 (Coatomer, gamma subunit, appendage, Ig-like subdomain), IPR013041 (Clathrin adaptor, appendage, Ig-like subdomain superfamily), IPR016024 (Armadillo-type fold), IPR017106 (Coatomer…	AT4G34450.1 coatomer gamma-2 subunit%2C putative / gamma-2 coat protein%2C putative / gamma-2 COP
Shi009371.1	Kinase family protein	GO:0004672,GO:0005524,GO:0006468	PF07714 (Protein tyrosine and serine/threonine kinase)	IPR000719 (Protein kinase domain), IPR008271 (Serine/threonine-protein kinase, active site), IPR011009 (Protein kinase-like domain superfamily), IPR017441 (Protein kinase, ATP binding site)	AT3G18810.1 Protein kinase superfamily protein
Shi009372.1	Ras-related GTPase	GO:0003924,GO:0005525,GO:0070569	PF00071 (Ras family), PF01704 (UTP--glucose-1-phosphate uridylyltransferase)	IPR001806 (Small GTPase), IPR002618 (UDPGP family), IPR005225 (Small GTP-binding protein domain), IPR027417 (P-loop containing nucleoside triphosphate hydrolase), IPR029044 (Nucleotide-diphospho-sugar transferases)	AT3G18820.1 RAB GTPase homolog G3F
Shi009373.1	BURP domain-containing protein		PF03181 (BURP domain)	IPR004873 (BURP domain), IPR044816 (BURP domain-containing protein)	AT1G49320.1 unknown seed protein like 1
Shi009374.1	Organ specific protein
Shi009375.1	Sugar transporter	GO:0016020,GO:0016021,GO:0022857,GO:0055085	PF00083 (Sugar (and other) transporter)	IPR005828 (Major facilitator, sugar transporter-like), IPR005829 (Sugar transporter, conserved site), IPR020846 (Major facilitator superfamily domain), IPR036259 (MFS transporter superfamily)	AT3G18830.1 polyol/monosaccharide transporter 5
Shi009376.1	Amino acid transporter		PF01490 (Transmembrane amino acid transporter protein)	IPR013057 (Amino acid transporter, transmembrane domain)	AT1G08230.2 Transmembrane amino acid transporter family protein
Shi009377.1	transmembrane protein%2C putative (DUF677)		PF05055 (Protein of unknown function (DUF677))	IPR007749 (Protein of unknown function DUF677)	AT4G34320.1 transmembrane protein%2C putative (DUF677)
[truncated: 34,367 more rows]
