# Supplementary material for: A near complete genome assembly of chia assists in identification of key fatty acid desaturases in developing seeds
Source: Front Plant Sci. 2023 Mar 20;14:1102715. doi: 10.3389/fpls.2023.1102715 (PMC10067618; doi:10.3389/fpls.2023.1102715)
Supplement: Supplementary file 4 [file Table_5.xlsx]

## Sheet: Sheet 1
Supplemental Table 5. List of FPKM values in two chia transcriptome dataset (accession numbers: PRJEB19614 and PRJNA196477).
Gene ID	D12.P1.1	D12.P1.2	D12.P1.3	D12.Shoot.1	D12.Shoot.2	D12.Shoot.3	D158.Raceme.Bottom.Half.1	D158.Raceme.Bottom.Half.2	D158.Raceme.Bottom.Half.3	D158.Raceme.Top.Half.1	D158.Raceme.Top.Half.2	D158.Raceme.Top.Half.3	D159.Flowers.1	D159.Flowers.2	D159.Flowers.3	D164.Flowers.1	D164.Flowers.2	D164.Flowers.3	D3.Cotyledon.1	D3.Cotyledon.2	D3.Cotyledon.3	D3.Shoot.1	D3.Shoot.2	D3.Shoot.3	D69.P1.P2.1	D69.P1.P2.2	D69.P1.P2.3	D69.P3.P4.1	D69.P3.P4.2	D69.P3.P4.3	D69.P5.P6.P7.1	D69.P5.P6.P7.2	D69.P5.P6.P7.3	D69.Node.1	D69.Node.2	D69.Node.3	Seed.1	Seed.2	Seed.3	seed1.3DAF	seed2.7DAF	seed3.14DAF	seed4.21DAF	seed5.28DAF	Gene description
Shi010518	0	0	0	0	0.619855	0	2.2937	1.61823	2.6531	0	0	0	1.23913	4.51003	2.8265	3.25143	4.25321	2.22793	0	0	0.612814	6.12811	5.51371	6.73947	0	0.164968	0.289645	0	0	0	0	0	0	2.58973	4.49517	1.451	10427.7	12125.7	12498.9	89035.5	7412.2	151436	337415	272013	AAI domain-containing protein
Shi010521	0	0	0	0.292679	1.06729	0.33541	2.34036	2.16713	1.52273	0	0	0	3.12924	3.45133	1.2978	4.1055	4.88221	2.27325	0	0	0	4.86995	2.87687	2.38035	0	0.378729	0.33248	0	0	0	0	0	0.345757	2.67545	2.29331	3.66428	9760.33	11236.2	9728.12	88691.9	185.467	153895	278194	139162	AAI domain-containing protein
Shi027451	0	0	0	0.0915426	0.667641	0	1.55552	0.387329	0.762035	0	0.0771239	0	1.33466	1.07949	0.913319	1.98452	1.12518	0.711018	0.769479	0.786536	0.880077	1.5232	1.79963	2.6058	0	0.177685	0	0	0	0	0	0	0	1.11575	0.358646	1.04191	2732.52	3842.44	3413.47	77046.1	3940.49	140251	341202	73900.9	11S globulin seed storage protein 1
Shi010519	0	0	0	0	0.339048	0.639305	0	0	0.290238	0	0	0	0.813336	0.328919	0	0.355693	0.244886	0.270807	0	0.479312	0	0	0.548343	0	0	0	0	0	0	0	0	0	0	0.283306	0	0.317467	743.92	995.268	830.694	84417.9	3929.76	122373	339411	76156.8	AAI domain-containing protein
Shi019557	0	0	0	0	0	0	0.5395	0.0951555	0.0936049	0	0	0	0.174873	0.10608	0.299168	0.344144	0.236936	0.262015	0	0	0	0.997883	0	0.182906	0	0	0	0	0	0	0	0	0	0	0.352435	0	484.908	658.285	767.767	93604.9	714.304	135208	297559	47595.4	11S globulin seed storage protein 2
Shi023943	0	0	0	0.0888042	0	0	0.532583	0	0.277215	0	0	0	0.431578	0.41888	0.0984442	0.792709	0.155932	0.344874	0.37323	0.305203	0.213437	0.328363	0.174579	1.26393	0	0	0	0	0	0	0	0	0	0.45099	0.521875	0.404295	974.472	1432.2	1404.11	83404.3	3918.29	112811	321280	33672.5	11S globulin seed storage protein 1
Shi005218	0	0	0	0	0.407405	0	0.335012	1.41812	1.04626	0	0	0	2.60617	0.395233	1.85774	0.85481	2.35407	0.650811	0	0.575947	0	3.09827	3.95338	2.04442	0	0.216853	0	0	0	0	0	0	0	1.70212	0.656553	0.762944	3800.77	4420.27	4492.03	134987	7398.85	151595	207410	30696.4	AAI domain-containing protein
Shi005217	0	0	0.408518	0	2.12261	0.800474	3.49088	3.32484	1.81704	4.89247	2.3539	0.988264	1.6973	3.29472	1.16148	3.11754	2.45298	1.01723	1.46783	0	4.197	7.10258	6.86581	4.26063	0	0.451928	0	0	0	0	0	0	0.825168	1.06418	2.39449	3.18	7539.21	9252.88	6963.52	110870	4516.89	140431	108816	50168	AAI domain-containing protein
Shi002959	0	0	0	0	0	0	0	0	0	0	0	0	0	0	0	0.341924	0	0.260324	0	0	0	0	0	0	0	0	0	0	0	0	0	0	0	0	0	0	229.287	383.869	471.328	86196.4	5643.34	104907	124725	2341.67	AAI domain-containing protein
Shi019726	0.177646	0.594545	0.424573	0	0.661811	0.311975	1.26983	1.72776	1.41634	0	0	0	2.20501	2.14013	1.81068	3.70293	2.23071	2.29063	4.19517	3.43053	5.88863	9.22715	4.28139	4.98159	0	0.293556	0	0	0.10279	0.103475	0.191253	0	0	1.93551	1.59981	1.44593	6517.51	7459.03	7030.7	19290.5	445.763	33891.7	161434	86063.5	11S globulin seed storage protein 1
Shi023942	0	0	0	0.251881	2.55142	1.82815	1.09099	0.621683	0.611552	0	0	0	2.44822	1.68314	1.20997	2.03428	1.40055	1.22274	0.176436	0.288555	0.605386	1.24181	3.13608	1.3657	0	0.108645	0	0	0.0951068	0	0	0	0	0.767503	1.23352	0.668925	2961.67	3867.94	4203.39	33918.9	1842.03	51184.5	171789	36079.5	11S seed storage globulin B
Shi011317	0	0	0	0	0	0.212152	0.09252	0.0979106	0.38526	0	0	0.0873077	0.179936	0.218303	0.20522	0.118036	0.16253	0.179734	0	0	0.444939	0.171129	0.181967	0.376403	0	0	0	0	0	0	0	0	0	0.0940148	0	0.316053	452.229	635.553	638.359	37391.7	4771.86	42816.8	94359.3	5719.91	11S globulin seed storage protein 2
Shi027490	0	0	0.28209	0.241163	0.879427	0.276373	3.6158	4.1666	3.51317	0	0.406355	0	3.43793	4.45536	3.38633	6.25318	5.92843	3.8243	0.84464	0.552553	0.193208	10.2548	6.00526	6.53791	0	0.728155	0.0913195	0	0	0	0	0	0	3.67422	3.46436	4.30023	14533.6	15446.4	14947.3	8746.18	627.327	20140.3	56178.1	93810.6	Vicilin
Shi032163	0.856438	0	1.53517	5.68721	4.25416	7.01889	31.0468	24.0633	28.6786	0.34047	1.10571	0.412644	31.8913	37.6595	30.068	55.7876	45.7061	32.2802	7.35459	7.51763	4.20584	69.5577	50.742	54.2595	0	5.94405	0.993941	0	0	0	1.38306	0	1.55045	35.9918	25.2807	32.3649	123688	121627	105250	373.593	94.3266	5647.34	6702.88	158676	Late embryogenesis abundant protein group 1 protein
Shi034120	0	2.98413	7.99127	13.6637	33.9095	25.4452	40.9724	39.7463	22.5113	8.41848	3.83718	22.0171	42.6092	78.5486	28.4005	73.3263	67.478	55.8271	21.5349	10.7615	13.6834	63.1537	44.7688	50.933	0.992512	5.15694	3.23371	2.98241	19.3471	4.54439	1.79987	4.18557	2.69027	34.1171	22.3048	23.3273	96772.2	118241	81447.4	2369.31	100.284	16605.5	30303.6	99170.7	11 kDa late embryogenesis abundant protein
Shi001212	0	0	0	0	0	0	0.337736	0.357413	0	0	0	0	1.31368	0.796893	0.374568	0	0.593302	0	0	0	0	0	0	0	0	0	0	0	0	0	0	0	0	0	0	0	721.428	924.013	1035.45	51295.2	4424.57	45888	39978.3	5088.24	AAI domain-containing protein
Shi027452	0	0	0.107791	0	0	0.105606	0	0.0974764	0	0.0717177	0	0	0	0	0	0	0.242715	0	0	0	0.221483	0.340741	0	0	0	0.0596225	0	0	0	0	0	0	0	0	0	0	69.0978	91.3898	92.783	25786	1623.96	32441.4	76348.2	4619.49	11S globulin seed storage protein 1
Shi032113	0	0	0.339955	0	1.05982	0	1.4525	0.307425	0.302416	0.904746	0.48971	0.274134	1.12995	1.7136	0.322181	1.48247	2.04129	1.41085	0	0	0	0	1.1427	0.590927	0	0.18804	0.66031	0	0.329216	0	0	0	0	0.590387	1.13864	0	3081.54	3678.94	3657.13	20288.8	10682.3	24723.8	46512.4	15359.4	Oleosin
Shi016056	0	0.320355	0.571925	3.17815	6.53765	5.04299	1.71053	2.58599	1.7807	0.570788	0	1.15297	1.90097	1.15315	1.62607	1.55877	1.50245	1.66148	0.51374	0	0.587581	8.58767	4.80607	3.47952	0	0.474525	0	0.512273	0	0.278774	0	0	0	0.993239	2.63394	2.226	6067.07	7176.07	7200.1	15023.3	3473.45	23462.9	40496.4	25224	Oleosin
Shi022916	0.228544	0	0.27311	0.700455	1.98667	0.535148	1.63365	2.46977	1.94362	0	0	0	1.58859	0.825993	2.07065	2.0842	1.02495	1.13343	0	0	0	2.59001	2.75404	2.8484	0	0.453198	0	0	0	0	0	0	0	2.8458	3.4303	1.06298	4842.29	5891.89	5663.6	11714.1	2477.21	21739.2	35206.6	27399.2	Oleosin
Shi029904	0	0	0	0	0	0	0	0	0.322727	0	0	0	0	0	0	0	0	0	0	0	0	0.573411	0	0	0	0	0	0	0	0	0	0	0	0.31502	0	0.353004	333.919	420.49	399.621	15184.4	33.55	25428.3	47645.6	3690.69	2S seed storage protein
Shi021135	0	0	0	0	3.41339	0.643624	7.29783	5.94079	4.67519	0.43709	0	0	5.45888	7.61625	5.91463	6.08763	5.4239	5.45274	1.18021	0.965101	0	11.4217	12.1451	4.5677	0.48955	0.545062	0	0	0	0	0	0	0	6.27485	5.50085	2.87651	18580.9	18667.3	21039.1	7584.15	1801.24	15044.2	23952.8	29850.4	Oleosin
Shi005699	0	1.08921	0.972272	13.2993	119.728	56.2013	12.4624	12.3093	9.94646	1.29379	3.15128	0.784023	18.986	19.1135	11.9787	31.7989	23.3524	16.1401	1.74672	6.42757	4.99443	29.1981	25.328	15.2105	0.724534	1.07559	0	0	0.470779	0	0.43797	0.436495	0	15.6187	14.6543	17.975	52648.3	59474.1	53919.2	71.3542	49.8172	2345.03	2375.86	60116.9	Late embryogenesis abundant protein
Shi003607	0	0	0	0	0	0	0	0	0	0	0	0	0	0	0	0	0	0	0	0	0	0	0	0	0	0	0	0	0	0	0	0	0	0	0	0	0	0	0	25421.1	19141	98.507	15273.4	1.17653	AAI domain-containing protein
Shi025256	0	0	0	0.233485	0.56762	0.267574	3.50069	5.92744	3.15838	0	0	0	3.63107	3.85464	4.65895	4.1684	5.94469	2.94693	0.490651	0	0	9.06504	5.96708	5.6968	0	0.453198	0	0	0	0	0	0	0	4.50585	2.74424	5.31489	15089.4	14224.3	13859.4	1501.79	66.2136	5676.41	6996.75	27021.4	AWPM-19-like family protein
Shi018761	0.49013	1.3123	0.585706	0	0.608653	2.29534	3.5035	6.88559	1.56309	0	0	0	4.86695	8.85704	2.77541	11.4936	5.27539	6.80607	1.05224	0.860452	1.20348	10.1832	11.8125	9.16292	0	0.323973	0	0	0	0	0.527674	0	0	6.61162	1.96175	8.54865	22768.5	17376.7	19232.3	735.214	34.7681	3553.03	7121.76	29584	plant EC metallothionein family protein
Shi021381	0	0	0.142981	0.855654	4.90324	3.78224	2.81016	3.74969	2.54385	0.0951314	0.308949	0	2.73265	3.89189	3.92966	6.07921	4.93662	3.91635	1.54122	1.05026	0.29379	7.23172	6.9688	3.72805	0.426196	0.31635	0	0	0	0.139387	0	0	0	3.8488	2.99311	3.8955	13936.6	14856.7	13994.3	58.3688	35.5582	973.978	623.914	38789.4	SWIM-type domain-containing protein
Shi031581	0.502232	0	0	0.513091	3.11841	2.35201	10.77	8.68382	7.47453	0	0	0	8.47811	15.7313	5.1191	13.7403	13.9646	14.4464	1.07822	0.881697	1.23319	21.8179	15.1302	18.7783	0	0.995916	0	0	0	0.585081	0	0	0	14.0709	5.52801	15.7675	40538.2	42383	29697.5	57.8101	39.0017	995.842	519.071	38600.9	seed maturation protein
Shi033401	0	0	1.66485	0.28466	1.03805	1.6311	1.13812	0.602217	0	0.221539	0	0	0.276683	0.335678	0.315561	1.089	0.499837	0.276372	3.58914	1.95664	2.05251	1.05256	4.47688	1.15757	0.248128	0.368353	0.646742	1.19296	0.644902	0.973799	0	0	0	0	0.27881	0.97197	1065.68	1501.97	1218.85	4638.08	476.451	7125.66	14779	11615	Oleosin
Shi012750	0	0	0	0	0	0	0	0	0	0	0	0	0	0	0	0.552065	0	0	0	0	0	0	0	0	0	0	0	0	0	0	0	0	0	0	0	0.492735	87.2454	101.906	81.2781	6381.31	14.2389	6199.49	23829	1340.14	AAI domain-containing protein
Shi018055	0.157678	0	0	0.161087	0	1.66145	0.966081	0.511184	1.34094	0	0	0.759712	1.7223	0.759829	1.07144	1.0271	1.13141	1.40757	0.338511	0	0.387165	2.38254	0.633358	1.63765	0	0.104224	0	0	0	0	0	0	0	0.490845	0.473329	1.10006	3473.29	3882.61	3450.87	4640.13	280.805	9316.82	12289.6	10501.6	Aquaporin (Major intrinsic protein family)
Shi026980	0	0.185239	0.165352	0.848171	1.37465	1.62001	2.11946	1.94389	4.11862	0.220032	0.595481	0	1.9236	2.83385	3.60426	6.48958	4.0956	2.88216	3.86179	1.4575	2.71806	8.88591	6.66964	6.61074	0.24644	0.0914617	0	0	0	0	0.297938	0	0.166998	4.59457	1.79994	3.37875	12110.6	13662	12467.5	227.406	25.8302	2621.11	2807.01	30197.3	NAD(P)-binding Rossmann-fold superfamily protein
Shi031599	0	0	0	0	0	0	0	0	0	0	0	0	0	0	0	0	0	0	0	0	0	0	0.939117	0	0	0	0	0	0	0	0	0	0	0	0	0	116.219	119.207	104.875	7706.55	843.555	8845.25	14668.1	1394.25	Defensin-like protein
Shi021364	0	0	0.219971	0.564168	2.0573	0.862049	5.45114	4.17737	5.28338	1.60992	1.42592	1.59643	3.29015	3.3264	3.33552	3.83698	3.6323	4.01677	0	0	0	4.51982	4.43637	5.73547	0	0.730038	0	0	0.213022	0	0.396353	0.197509	0	2.29209	2.76287	3.8527	11434.8	10684.8	10686.7	4791.76	649.449	8499.49	10744.9	5588.76	Peroxiredoxin
Shi009293	0.50851	0.113459	0.303835	1.90485	4.63084	2.97676	0.519268	0.366349	0.450474	0.134769	0.0729464	0.0816691	1.76731	1.42943	0.575898	1.10413	1.14025	0.588441	1.63755	2.52937	2.49722	2.56123	3.4043	1.40838	0	0	0.0983587	0.272145	0.392315	0	0.0912437	0	0	0.527658	0.508829	0.295641	2164	2081.44	2402.03	2123.52	142.073	6551.77	7782.3	13024.6	Vicilin-like seed storage protein At2g28490
Shi034362	866.36	931.525	875.327	478.427	889.355	554.924	1086.36	913.23	453.826	951.911	872.914	954.502	1506.62	1113.53	516.701	1326.8	840.923	1137.78	1085.1	923.029	953.008	1459.01	1200.37	903.489	640.496	703.823	778.178	779.221	1060.89	928.544	769.248	771.733	700.781	866.341	1130.78	546.455	3597.3	3833.81	4188.54	2751.19	6796.35	2970.59	4348.49	11362.4	Peptidyl-prolyl cis-trans isomerase
Shi016130	1.17672	2.70051	3.21412	6.52601	55.3195	41.5271	14.7627	9.44635	6.96931	2.53946	2.45968	1.94386	104.161	36.858	11.042	35.0402	28.9492	32.8471	6.85694	2.65602	3.71487	13.0178	14.1799	17.4592	4.94	3.66678	2.53619	0.539792	1.55629	0.587498	0.361958	0.18037	0.202882	9.24492	10.9335	9.18686	26722.5	23946.9	22756	162.783	31.8826	2442.32	955.76	23594	Water stress-inducible protein Rab21
Shi014949	39.9608	42.4116	101.959	759.12	1942.04	2445.9	204.031	176.625	55.8747	125.085	110.001	259.144	131.554	153.966	22.0166	259.832	229.261	321.731	241.14	264.181	160.883	296.469	330.428	207.891	96.4976	120.409	112.808	130.244	515.357	189.147	32.9446	57.9418	55.1804	293.621	391.573	58.1863	56.7586	63.3937	59.5838	7684	13239	1063.53	4503.74	28.1117	Non-specific lipid-transfer protein
Shi007866	969.56	1287.99	1184.55	15838	19556.4	17725.6	4082.83	4289.94	1058.07	2929.35	1933.95	3750.9	7557.36	9400.73	2969.33	11813.3	5102.25	8310.14	15809.2	9053.36	9412.84	9918.38	8909.73	7771.42	1497.37	3380.04	3748.65	19170.6	36832.1	29798.2	61912.1	66489.1	95558.5	14390.3	16067.4	2583.51	69.1675	29.4024	68.1687	4873.4	8631.95	2956.15	7867.11	796.116	Metallothionein-like protein
Shi034382	0.553481	0	1.32282	2.26179	8.24787	9.07204	0.847785	0.89718	1.17675	0	0	0	1.0992	0.333394	0.626828	0.360532	1.73753	1.37246	24.359	20.405	17.6674	14.1129	13.3393	8.62271	0	0	0	0	0	0	0	0	0	0.574322	0.553827	0.643572	2444.86	2990.06	2749.44	1190.25	74.8043	5116.62	3673.49	14494.1	late embryogenesis abundant protein-like
Shi026881	1311.33	1829.46	1413.39	2314.04	3238.15	2590.74	2831.49	3024.68	1062.45	2828.36	1658.21	2973.48	4543.77	6753.55	2485.04	5829.15	4691.2	5433.84	4307.49	3278.15	4762.59	3776.4	3564.68	2634.18	1734.41	1776.71	2079.08	4237.67	5978.31	4897.13	4809.55	4942.63	4182.38	4210.84	4688.26	2408.93	2088.53	2191.15	1531.95	3427.77	6595.04	2465.63	4284.4	5628.44	Metallothionein-like protein type 2
Shi027492	0	0	0	0.314851	0.191357	0	0.157354	0	0.655234	0.122518	0	0	0.612056	0.9282	0.174515	0.602253	0.414637	0.917052	0.330817	0	0	0	1.23793	0.640171	0	0	0	0	0	0	0	0	0	0.639586	0.15419	0.537529	1573.99	1823.07	1762.61	24.4942	14.3827	1521.32	803.164	19759.8	Late embryogenesis abundant protein D-34
Shi034285	978.109	943.348	879.272	738.69	779.738	676.735	463.097	505.752	473.82	607.799	611.988	575.405	547.976	334.539	286.847	310.616	328.71	365.258	447.311	376.96	275.345	578.616	457.538	370.342	429.365	487.289	435.994	447.17	437.21	372.539	464.248	385.254	398.33	631.354	557.145	419.142	1500.58	1441.07	1492.69	3027.38	7384.89	3227.6	4967.61	3125.47	Cold shock protein 2
Shi002479	3106.43	3175.78	2949.61	1824.97	1998.61	1559.75	2524.44	2621.19	2436.46	2637.81	2368.02	2680.29	2592.5	2569.05	1873.13	1741.1	2272.73	2305.1	1731.21	1527.87	1566.6	2260.1	2116.55	1749.8	1870.82	1968.12	1702.57	1679.63	1670.43	1611.17	1415.5	1329.11	1344.52	1921.05	1711.23	2538.52	608.109	592.002	534.304	3981.57	5910.63	3918.13	4089.45	2045.17	Glyceraldehyde-3-phosphate dehydrogenase
Shi028121	123.194	78.6079	102.272	61.9485	68.1519	62.4559	49.7714	37.7408	18.7669	84.8285	67.3859	59.5414	22.1033	25.4292	12.6046	34.4989	22.719	17.8912	65.0899	53.2262	32.0398	126.129	126.409	128.348	38.2773	22.3236	32.9594	11.0912	11.1033	10.7302	4.54497	4.11787	4.63184	2.3894	6.14434	4.90876	6128.98	5429.1	6009.93	467.351	277.113	1534.16	2457.24	14713.8	Gibberellin-regulated family protein
Shi002948	0	0	0	1.23272	2.56872	3.02722	1.58421	1.86279	1.09946	0	0	0.49832	2.39636	1.86899	1.9522	2.02112	2.16455	1.02585	0.370067	0	0	3.25581	2.0772	1.43225	0	0.11394	0	0	0	0	0.371161	0	0	1.78867	0.517453	2.20478	5622.71	5433.78	4665.51	977.593	16.9902	4413.97	3605.94	9818.76	Oil body-associated protein 2A
Shi031730	0.69244	0	0	0.353705	0.644913	0	1.41418	0.561215	0.184023	0.963458	0.148997	1.33451	0.859483	0	0.196051	0.225524	0.310537	0.343407	0	0.607808	0	0.653932	0.347673	1.07876	0.154156	0	0	0	0	0	0	0	0	0.538885	0.173218	0	908.356	1275.73	1185.67	1650.54	2125.96	1953.13	3612.36	9481.3	Bifunctional inhibitor/lipid-transfer protein/seed storage 2S albumin superfamily protein
Shi004977	0	0	0.759587	0.32469	5.52543	1.11629	3.56997	1.71726	0.675711	0	0	0	2.84032	1.91441	1.43975	4.55454	3.13569	1.57618	0.682311	0	0	4.20202	3.19153	4.62123	0	0.210076	0	0	0.367796	0	0	0	0.383574	2.3085	3.18018	1.10865	5862.54	8726.33	9520.35	272.34	21.5957	1939.8	1865.08	14687.7	Unknown protein
Shi018135	0.1159	0	0	0	0.143927	0	0.355055	0.626237	0.123206	0	0.199511	0.111684	0.805612	0.698133	0.262518	0.905953	0.831637	0.689748	0	0	0.569166	1.75127	1.39663	0.722244	0.10321	0	0	0	0	0	0	0	0	0.360792	0.347917	1.07812	1887.68	1963.05	1969.86	1490.78	34.0111	3927.13	4866.12	8378.81	11-beta-hydroxysteroid dehydrogenase
Shi008809	0	0	0	0	0.886284	0.417791	1.0932	1.54252	0.758693	0	0	0	1.06304	2.14951	0.404139	0.929794	0.960213	1.4158	0	0	0	3.37004	1.43339	2.22375	0	0	0.414142	0.381958	0.825927	0	0	0	0	0.740573	1.07122	0.414935	2905.04	4327.35	5977.32	563.649	11.9907	3268.26	2869.39	10949.9	Late embryogenesis abundant protein EMB564
Shi014020	1731	1973.99	1397.11	1277.53	1282.72	811.06	734.501	380.365	1493.54	841.899	594.227	578.927	641.062	667.658	1000.89	560.706	500.786	565.489	715.141	319.826	325.724	665.921	510.349	410.266	481.447	636.78	623.338	579.945	430.524	471.168	421.466	394.11	463.224	908.49	866.631	1728.26	3105.7	2294.08	2539.8	2351.01	4861.1	2118.61	2710.96	5515.18	60S ribosomal protein L34
Shi017808	0.211879	0.850943	1.26598	6.92673	52.36	33.4886	1.94726	2.06071	1.12618	0.336924	0.364732	0	2.73513	2.8078	1.43975	3.03636	3.04067	4.41331	8.18773	3.71966	1.56076	177.285	180.002	118.392	0	0.280101	0	0.453575	0.245197	0	0	0	0	1.97872	1.90811	2.21731	6070.63	7059.91	5519.05	3.87122	15.3464	193.789	115.699	17123	17.3 kDa class I heat shock protein
Shi008266	1212.92	1155.89	924.954	434.352	599.146	383.672	516.868	568.964	430.629	617.999	350.921	466.842	702.077	569.484	471.162	352.026	567.917	559.703	260.455	333.599	335.848	560.569	432.664	400.918	443.576	476.606	450.299	399.92	273.575	384.082	276.31	281.2	278.001	462.838	486.757	609.362	490.293	508.453	554.719	2342.71	5449.79	2170.41	3605.75	3131.39	Elongation factor 1-alpha
Shi001438	1.08772	0.291232	1.29983	1.33349	0.810452	1.52818	0.444294	1.17545	0.925037	3.97822	4.11932	4.19264	0	0.26208	0	0.283413	0	0.215777	1.40111	0	1.06833	0	0	0.451885	1.16235	0.575181	0.757415	0.232851	0.503507	0.253431	0	0	0	0	0	0	1.61402	2.85876	5.04746	2504.47	65.1386	5338.49	6885.36	1204.52	Pistil-specific extensin-like protein
Shi019524	0	0	0	0	0.110302	0	0.0907019	0	0.0944224	0	0	0	0.1764	0.107006	0	0	0.159337	0	0	0	0.218098	0.335533	0	0.184503	0	0.0587112	0	0	0	0	0	0	0	0	0.177757	0	134.106	178.819	145.085	207.484	3.18355	762.492	13548	1019.31	11S globulin seed storage protein 1
Shi029637	41.2704	53.6711	43.6818	23.4906	21.9644	19.3274	75.8583	101.94	58.9141	90.0026	80.1776	89.7649	67.3262	68.8966	59.426	87.5623	111.051	121.636	17.7203	18.6306	18.8196	23.3852	21.3139	31.8415	44.6271	35.4633	37.6329	38.4947	52.5362	58.3809	35.5454	37.9561	39.8473	58.7307	48.3756	61.0134	108.262	77.4766	78.4283	2868.07	2792.42	3255.01	4936.94	975.323	stress-associated endoplasmic reticulum protein 2-like
Shi015885	0.593881	1.59008	1.77422	0	0.737492	0	0	0.320889	0	0.472185	0.511157	0	0	0	0	0	0	0	1.91246	1.56389	2.18734	2.24342	0.596373	0.616807	1.58657	2.35531	1.37846	0.635667	1.37454	0	0	0	0	0	0	0	10.4646	5.85316	14.6978	2789.72	4145.82	2314.04	4959.05	246.04	Unknown protein
Shi015163	916.396	851.176	713.454	262.957	285.798	232.058	305.802	342.382	258.395	346.118	411.227	483.969	537.351	404.744	277.723	285.794	315.548	335.749	125.426	150.844	148.433	267.613	199.04	171.374	389.917	303.242	316.219	235.486	191.685	206.397	212.709	175.822	191.954	372.944	364.962	374.736	807.444	789.726	846.253	1819.86	4225.91	1547.18	2659.11	3619.37	60S acidic ribosomal protein P0
Shi023646	0	0	0	0	0	0	0	0	0	0	0	0	0.702534	0	0.400625	0	0.317288	0	0	0	0	0	0	0	0	0	0	0	0	0	0	0	0	0	0	0	0.656135	0	0	7394.28	3.43385	9.78952	6392.73	0.511533	Unknown protein
Shi021452	0	0	0	0	0	0	0	0	0	0	0	0	0	0	0	0	0	0	0	0	0	0	0	0	0	0	0	0	0	0	0	0	0	0	0.318018	0.369551	63.0761	69.7471	82.0975	2040.52	5740.66	1912.53	2948.83	1107.59	Glycine-rich protein
Shi002148	0.496108	0.442767	0.592849	1.01367	4.51789	1.35527	0.337736	0.714827	0.527384	0	0	0	0.821051	0.398447	0.749136	1.0772	1.1866	0.656102	1.42009	0.58063	0.406052	1.24938	1.32851	1.71753	0	0.327924	0	0	0	0.192649	0.534109	0.177437	0	0.514788	0.661891	1.15372	2596.16	2127.49	2518.28	1041.79	8.14975	3019.97	3062.5	5714.04	Oil body-associated protein 1A
Shi027338	200.862	210.892	220.787	39.3958	50.9129	38.0778	94.4419	114.827	93.1354	112.364	122.823	111.172	263.834	275.037	180.688	191.843	182.25	166.865	236.989	249.775	310.591	231.512	191.279	183.969	231.794	242.638	174.587	153.649	117.327	159.946	24.5217	27.2809	23.1423	24.5141	28.1976	26.115	23.7763	28.4	33.9205	2783.79	1512.81	2951.4	4727.75	617.829	Delta(12)-fatty-acid desaturase
Shi015988	0.231141	0.928301	0.276214	5.19504	12.6296	12.7189	6.13681	3.24718	2.21142	2.57287	2.18839	3.11827	0.688563	1.3923	1.8324	2.10788	1.86587	1.37558	2.48113	2.02891	2.83775	1.7463	3.24956	1.44038	0.411667	0.916695	0.536502	0.494809	1.06995	1.61562	3.235	0.248008	2.78963	0.719534	1.15643	1.61259	1786.49	1668.46	1503.41	1580.93	132.206	2991.03	3289.22	4570.07	Outer envelope pore protein 16-2, chloroplastic
Shi003222	1229.37	1084.22	1423.79	1823.22	2513.21	2342.88	1208.83	1226.79	679.701	994.556	991.398	1021.18	2106.18	2702.03	1380.95	2211.77	1867.1	2249.69	1683.84	1646.72	1519.51	1927.56	1776.72	1340.54	1027.62	901.721	1102.07	1247.59	1682.11	1545.81	2491.04	2252.75	2233.94	1560.54	1962.53	1403.97	1916.81	2007.37	1928.11	1997.6	2083.56	3038.02	3249.78	2166.56	Polyubiquitin
Shi032806	1434.79	1365.42	1314.31	341.94	664.299	410.116	649.241	485.16	259.991	716.037	600.274	696.466	829.684	499.48	255.464	463.338	435.454	571.186	244.749	238.628	158.506	501.051	318.495	240.857	501.1	431.846	529.794	429.957	349.56	462.564	316.02	280.977	225.496	473.186	661.538	320.638	750.488	725.696	737.767	1714.42	4057.15	1422.75	2575.88	2763.78	60S ribosomal protein L12
Shi007346	0	0	0.445996	4.95674	19.0023	15.2935	0.381114	0	0.396747	0	0	0	1.48241	0.449623	0	0.486222	0.669506	0.370186	0	0.655206	0	1.40985	0.74957	0.775253	0	0	0.866279	0.798958	2.59144	0.434785	0.401807	1.20136	0	1.54909	0.746904	0.867937	2013.76	2018.69	1692.62	524.042	43.4744	1621.56	1652.26	8326.35	late embryogenesis abundant protein
Shi003527	0.818292	1.09547	2.5145	0.835984	1.16134	1.91608	1.19372	1.3896	0.86988	0.278833	0.100616	0.225294	0.812557	1.4083	1.45629	1.52294	1.88731	0.579745	1.25482	1.847	0.574073	2.87035	1.64345	2.18541	0.832798	0.695424	0.814003	1.50149	1.08225	0.272365	0.75512	0.376289	0.705424	1.94081	3.97705	2.31076	3877.28	3966.71	3620.72	608.395	43.3823	1880.04	1856.93	7714.02	11-beta-hydroxysteroid dehydrogenase
Shi015370	0.328071	0	0.196023	0	0	0	0.167506	0	0.174377	0	0.282373	0	0.162886	0.197617	0.185774	0.213703	0.588517	0	1.7608	0	0	0.619653	0	0.340736	0.146075	0	0	0	0	0	0	0	0	0.170212	0	0	587.214	624.262	609.713	2376.23	316.992	4139.34	3870.48	1041.08	Peroxygenase
Shi002163	0	0	0	0	0	0	0	0.360343	0	0	0	0	0	0	0	0	0	0	0	0	0	0	0	0	0	0	0.386985	0	0	0	0	0	0	0	0	0	0	0	0	2470.47	6846.13	32.2974	2288.15	1.44655	Unknown protein
Shi016731	12.47	9.03111	15.3902	3.34154	8.37739	8.13748	10.0201	11.4875	4.34628	18.3666	30.9674	11.6225	4.87184	3.20159	0.926068	3.4622	1.65021	2.63595	14.4828	5.38323	5.01953	8.10843	11.4959	6.36954	21.6632	28.3761	19.6915	14.8791	10.4092	11.193	0.880341	2.41278	2.96065	0.212124	0.613663	0	519.467	547.752	547.985	2207.78	109.141	2914.62	5009.88	1293	Phytocyanin domain-containing protein
Shi001433	0	0	0	0	0.856241	0	1.40819	0.186279	1.46595	0	0	0	1.54051	2.28432	1.9522	2.02112	1.70072	1.02585	0	0	0	4.23255	2.0772	1.07418	0	0	0	0	0	0	0	0	0	1.6098	0.517453	0.200435	4065	4326.32	4274.63	211.644	15.9605	1291.09	795.844	9154.97	ABA-inducible protein PHV A1-like
Shi029800	85.5804	99.2389	80.3024	33.2483	43.4082	26.1073	106.777	89.8775	112.438	103.024	123.198	90.5982	41.8918	47.9199	74.3975	44.7541	50.813	55.5937	58.8708	32.2701	36.2559	41.5489	30.2604	31.2972	56.621	67.7223	48.2613	49.0264	39.7546	61.0824	19.1409	13.5798	16.0022	16.8851	12.0611	11.2125	2.79465	4.7519	4.195	2239.73	5051.92	1762.49	2285.33	13.5083	Acyl carrier protein
Shi023652	0	0	0	0	0	0	0	0	0	0	0	0	0	0	0	0	0	0	0	0	0	0	0.710462	0.734805	0	0	0.410541	0	0	0	0	0	0	0	0	0	0	0	0	5812.4	3.69799	9.78952	5436.85	0.511533	Unknown protein
Shi008536	0.30936	0	0	0.158024	0.768338	0.362192	1.42157	0.835776	0.822157	0	0	0	1.68955	1.30442	1.40143	1.61211	1.24864	1.22738	0	0.271549	0.379805	1.46078	0	1.60651	0.68872	0.613454	0.359028	0	0.358007	0	0	0	0	0.802522	1.23821	0.719431	3371.4	3855.95	3702.29	6.2175	7.39196	304.136	147.541	10576.9	Late embryogenesis abundant protein D-34
Shi017381	3.96377	4.04962	3.98881	1.81161	1.42487	1.46548	12.0364	9.13054	5.65518	7.46415	7.18241	8.74487	8.70061	8.54515	6.49731	10.0561	8.98168	10.6566	0.895752	0.915609	2.56125	0.788072	2.09495	0.216673	1.85778	3.03371	3.75276	2.67958	4.46636	4.73915	5.05349	4.70071	4.02851	3.68008	5.53188	3.39608	0.773902	0.822444	0.645385	2464.43	2200.65	1842.98	4235.04	46.7594	Acyl-[acyl-carrier-protein] desaturase, chloroplastic
Shi010250	103.248	90.4488	99.5015	30.3804	62.6308	53.1988	55.1457	51.4174	16.4383	27.9942	19.0428	37.1379	21.7334	10.3177	10.5076	34.0924	21.7648	22.8887	32.1764	33.8293	32.1279	55.2687	80.2698	42.9925	40.6756	33.8087	24.5724	2.80102	2.20247	3.04858	3.58572	2.04208	3.73256	1.48115	2.38048	2.21299	2903.93	2995.89	2689.95	421.84	1080.76	457.889	613.296	8146.93	Non-specific lipid-transfer protein
Shi023563	0	0	0	0.146856	0.357019	0.168298	0.440369	0.466027	0.152811	0	0.123725	0.27704	0.428223	0.519529	0.651192	0.187273	0.644666	0.855483	0.925821	0.757076	1.41185	1.62905	2.02093	2.98595	0	0.0950167	0.166828	0	0	0	0	0	0	0.894968	0.431515	0.501441	1752.81	2008.77	1818.15	3.28301	6.1182	151.565	21.5609	10396.5	Xyloglucan endotransglucosylase/hydrolase family protein
Shi004370	363.092	394.634	331.225	86.8425	118.001	90.9912	145.395	155.507	34.2091	193.102	160.961	195.128	236.044	170.8	55.6988	127.354	142.957	171.94	72.3453	60.7582	79.7619	115.256	95.1171	72.5208	127.875	148.696	121.554	80.9124	109.965	85.9414	48.6996	60.2623	63.0207	123.488	116.043	67.4238	243.823	270.087	202.863	1731.72	3237.12	1484.54	2066.88	1935.56	60S ribosomal protein L32
Shi004595	1722.02	1933.62	1575.68	452.022	763.502	495.432	1003.42	679.822	1026.75	1049.7	858.03	889.906	1185.22	912.476	868.716	817.375	836.593	1056.18	507.808	364.45	362.483	562.415	382.404	323.2	631.166	632.325	777.297	663.473	500.384	895.554	516.082	490.494	371.015	662.782	790.206	973.847	2748.29	2265.66	2602.63	1487.7	3232.11	1284.8	1757.39	2691.45	60S acidic ribosomal protein P1
Shi026979	0.437428	0.585595	0.261363	0.670328	0	0.512131	0	1.18177	0.93001	0	0.376497	0.632277	0.868725	1.05396	0	0.85481	0.392345	0.433874	0	0	0	0	2.19632	0.908629	0.584301	0.433705	0.253829	0.468207	0.506214	0	0.470935	0	0.263965	0.907799	1.31311	1.27157	1737.1	1719.59	1679.01	1634.8	343.612	2563.6	3847.93	2001.68	Glycoprotein membrane precursor GPI-anchored
Shi011022	1364.37	1364.75	1809.07	1797.56	2735.4	1744.59	856.684	911.516	376.054	1016.26	985.051	1099.69	436.584	458.559	118.401	283.707	312.828	327.317	1779.7	2117.3	2013.84	3232.8	3346.69	2884.02	723.141	798.888	744.665	386.712	354.401	418.57	81.4685	104.698	99.0534	500.058	577.004	297.047	436.112	485.803	466.217	1544.89	1909.04	2080.16	2101.47	2398.71	plasma membrane intrinsic protein 2
Shi029801	191.351	162.171	160.965	62.4945	85.3196	67.0323	130.163	103.88	123.009	143.514	128.904	121.378	95.7528	83.1337	77.8103	59.2795	65.6785	81.8961	66.634	64.0112	55.4937	99.6036	68.3886	57.5869	68.4282	75.6896	67.1462	57.09	66.2577	62.8377	74.2926	49.4694	65.4633	75.0447	74.1759	46.9522	93.9002	64.5466	82.9678	1858.73	4071.78	1674.1	2178.69	186.937	Acyl carrier protein
Shi031426	15.1671	14.7956	20.3727	7.207	12.4105	6.60738	20.6507	19.1857	23.6225	37.4862	46.5507	32.6299	36.5429	16.5724	100.266	74.749	91.1147	120.584	87.3358	77.8162	60.0487	57.2947	37.3095	30.2841	75.8038	91.0831	87.056	163.35	218.245	195.319	293.921	192.764	286.497	33.7945	43.0592	24.1981	350.454	341.766	333.175	1927.68	727.101	1869.6	4335.2	1078.94	Thiamine thiazole synthase, chloroplastic
Shi001034	378.047	405.504	365.376	160.682	249.695	183.232	175.691	136.926	151.221	179.029	167.043	212.485	299.752	235.056	129.706	177.223	170.123	224.882	104.024	67.3235	62.9871	137.524	106.162	104.955	117.218	153.974	161.484	135.067	123.242	155.154	108.516	106.76	116.333	224.507	220.644	192.826	489.259	498.495	533.46	1404.41	3161.66	1130.81	1831.49	2367.29	Ribosomal protein S27a / Ubiquitin family protein
Shi008432	302.846	335.637	271.876	97.282	133.967	92.7868	257.249	208.737	166.575	277.445	234.985	276.731	252.249	185.871	81.223	148.395	142.979	141.674	155.264	91.5202	86.5702	165.626	117.41	101.403	121.024	161.737	140.587	115.148	88.9248	158.323	44.4458	44.2961	36.7322	139.458	148.653	78.1368	96.6948	73.2585	73.6455	2048.68	4011.93	1628.23	1990.83	189.987	Acyl carrier protein
Shi018884	247.051	244.362	255.221	27.3822	37.3624	25.4265	110.453	146.654	96.1761	127.273	144.89	117.297	287.609	232.92	18.9567	59.0709	32.6872	29.6322	142.83	122.377	140.729	121.659	98.5119	79.8813	262.644	216.939	213.684	182.564	116.101	192.775	1.02649	5.11517	0.767149	6.37587	8.05645	5.78964	8.84244	7.79609	12.9455	2451.93	281.93	2699.56	3838.66	235.458	Omega-3 fatty acid desaturase
Shi034389	192.581	198.855	206.942	73.5885	135.797	109.239	103.282	85.9071	54.7512	107.42	108.576	131.27	171.96	87.6765	32.5462	92.3822	88.0401	113.647	48.0748	47.8301	51.319	71.9025	68.2109	55.0429	56.5003	80.6692	97.8895	61.5198	62.6265	96.5222	47.4132	56.8645	53.6019	96.4307	123.613	52.0762	478.346	494.372	406.992	1374.03	2813.3	1189.31	1877.05	2240.26	40S ribosomal protein S25
Shi013037	997.347	853.51	1348.03	1021.29	1369.37	940.462	2300.1	1344.8	1826.24	1853.19	1520.54	2063.52	1809.2	2166.44	1245.45	2138.61	1561.21	1606.73	1641.48	1391.47	924.38	1696.71	1286.49	1376.28	1187.46	994.7	1613.34	2259.96	1848	1925.18	2140.67	1922.01	1600.1	2515.46	1887.84	1234.91	4414.76	3053.29	3930.23	751.803	600.306	971.229	778.347	6362.88	Thioredoxin
Shi025246	0.505352	0.338263	2.11363	20.6511	36.712	154.422	3.35428	3.54971	3.22327	12.6566	1.0874	10.9568	8.78167	12.4805	10.3018	13.1673	7.02566	11.0274	13.5615	3.54869	9.3064	3.34074	5.5822	6.82319	19.1259	7.34875	16.1284	9.46591	3.50891	7.35893	7.88889	3.25338	11.8932	21.7618	23.2607	31.4371	2077.13	1876.04	1754.47	13.8498	21.1314	193.343	113.105	9111.13	Major pollen allergen Bet v 1-A
Shi031727	0.336205	0.450085	1.60706	1.03042	0.417506	0.787243	0.343318	1.08996	0	0.534623	0.578748	0.647953	31.3818	20.6567	10.2805	15.3301	71.1668	76.0319	1.44357	2.95114	0	0	3.37616	0	6.28728	6.88911	8.97422	3.23875	2.33444	8.61664	0.361958	0	0	3.83751	5.71906	6.25488	0	0.883618	1.04008	2157.03	9.28864	5198.19	1874.49	205.163	Bifunctional inhibitor/lipid-transfer protein/seed storage 2S albumin superfamily protein
Shi003551	0	0	0.0938486	0.320929	0.780204	2.66644	0.240588	0.254605	0.250456	0.499532	0.405571	0.151356	0.155968	0.756895	0.177884	0.818506	0.422642	0.233689	1.51742	0.551486	0.771341	1.18667	1.89274	2.61012	0.0699357	0.155732	0.0911432	0	0	0.182979	0	0	0	0.407458	0.550085	0.182635	1137.22	1068.46	1211.49	1920.67	283.767	2422.41	3155.23	1587.63	Vicilin-like seed storage protein At2g18540
Shi012015	184.837	217.841	164.289	66.0703	107.513	80.8458	72.0052	70.1135	40.3624	76.632	65.1804	81.6188	114.351	93.2427	46.7807	59.7929	70.5436	78.6313	46.1312	27.8345	51.7372	59.4994	48.6029	43.3346	59.6347	56.1237	50.6018	47.116	48.5264	49.8219	36.1606	39.3964	40.2851	68.8391	82.8738	67.9216	207.406	223.431	204.587	1237.84	2667.82	1122.33	1685.31	2572.37	60S ribosomal protein L9
Shi018609	0	0.517684	1.2939	4.34566	14.6945	8.6926	1.18464	0.835776	0.411079	0.184475	0.332835	0.223581	3.07192	3.91326	1.92696	4.53407	3.81529	4.44927	1.82641	2.30817	0	1.46078	1.70862	3.37367	0.619848	0.153364	0.807813	0.496691	0.268505	0.270294	0.166528	0.0829838	0	1.36429	0.851272	0.809359	3083.92	3020.53	3724.54	81.0394	12.7049	980.362	411.084	7667.21	embryonic protein DC-8
Shi027705	190.165	182.394	166.983	67.013	66.8096	56.3647	241.752	250.244	181.426	212.154	151.867	248.892	165.646	137.602	87.2367	79.3406	126.413	127.617	77.0002	76.2772	91.9094	143.217	122.796	112.253	115.325	135.006	105.739	91.7241	76.4667	100.111	42.5012	33.5765	39.8009	58.9478	59.0121	91.1064	30.8073	32.4233	37.4199	1943.51	3434.59	897.138	2655.41	54.3012	Glyceraldehyde-3-phosphate dehydrogenase
Shi028455	575.79	608.041	636.25	539.371	754.442	704.479	457.869	375.366	244.266	445.361	388.235	461.367	557.549	580.567	304.277	541.048	540.104	612.792	882.955	769.896	1004.38	900.091	962.481	646.305	244.829	264.465	256.814	239.248	346.617	247.373	316.686	330.969	298.901	633.19	666.957	344.113	86.2348	69.9078	42.872	1921.48	3515.65	1581.68	1697.26	147.389	B12D protein
Shi001046	546.256	594.238	588.04	979.983	1234.95	1192.27	496.815	582.411	439.681	382.65	384.98	436.373	471.556	572.102	448.355	480.473	403.032	446.305	617.32	614.914	561.147	639.595	616.393	605.637	413.626	438.337	388.574	275.039	309.999	267.312	271.874	246.979	282.901	1425.51	1467.28	1197.65	1867.28	1991.78	1954.18	639.403	1261.96	708.538	908.502	5322.07	S-adenosylmethionine synthase
Shi016972	363.662	412.578	354.29	144.832	283.974	191.234	143.507	93.9185	93.0433	193.578	126.264	181.751	239.926	191.58	97.7282	146.147	127.155	176.074	62.1937	101.716	110.483	142.032	120.079	121.632	84.5289	121.004	130.191	86.4267	80.603	86.1664	50.4329	64.8129	66.9511	157.978	161.592	125.423	658.521	582.378	475.751	1230.91	3236	920.252	1548.55	1892.25	40S ribosomal protein S28
Shi019163	795.916	795.287	938.502	511.097	574.982	487.553	469.006	438.276	539.743	706.398	599.519	532.956	489.066	505.054	501.867	574.485	391.899	460.178	402.678	431.231	533.756	524.955	517.661	417.997	718.173	847.745	752.872	734.251	801.402	635.987	897.002	941.962	974.08	541.675	486.922	496.135	567.356	472.56	497.155	1383	1481.25	1607.05	2181.17	2132.12	Histone H3
Shi012245	972.488	932.593	957.314	1361.41	1620.77	1472.53	574.698	375.887	401.748	509.285	428.666	644.151	523.71	508.649	283.792	424.927	340.052	387.745	804.11	712.907	760.691	975.694	915.655	880.026	404.067	560.548	545.035	599.041	640.147	625.905	539.817	567.185	559.537	1397.76	1233.47	848.367	1055.48	1060.32	1067.12	1163.07	1781.96	1186.75	1395.68	3129.28	Translationally-controlled tumor protein homolog
Shi032605	272.594	277.448	240.006	74.2851	122.914	123.008	119.718	99.0007	46.6506	128.105	118.001	148.162	223.926	162.463	49.6996	112.256	134.747	163.625	63.9546	50.0485	47.978	93.1725	83.6331	65.872	95.2733	113.276	101.116	73.0292	95.2678	87.3198	53.453	70.1141	72.6798	118.328	129.17	61.0836	221.613	251.72	221.476	1425.39	3239.27	1077.04	1450.36	1365.05	40S ribosomal protein S26
Shi020971	840.939	958.34	688.571	202.839	334.023	259.467	326.132	356.288	194.282	420.481	313.038	411.905	505.851	428.645	178.786	295.05	374.139	381.22	264.614	156.692	231.086	318.816	230.476	196.752	277.918	266.891	324.848	197.569	237.497	273.739	181.725	196.097	145.094	292.338	306.816	165.206	702.75	655.869	550.359	1390.03	2790.09	1209.81	1689.08	1421.49	40S ribosomal protein S29
Shi027364	224.854	205.959	211.837	93.4478	125.836	96.1224	92.1465	76.2005	54.7776	100.759	86.7929	117.841	159.379	93.5625	50.8187	84.1548	87.7925	106.623	34.405	49.7758	57.5117	104.778	55.9543	56.8472	73.1121	96.3141	92.9937	60.6966	76.7512	51.9871	49.6365	51.0567	56.8341	135.08	140.622	88.0114	291.761	299.046	323.778	1219.19	2365.12	1053.13	1762.92	2000.45	60S ribosomal protein L21
Shi014560	0	0	0	0	0	0	13.9929	15.271	3.18651	5.10705	1.47428	7.01494	52.3018	31.9848	46.0719	73.6397	97.1735	160.127	0	0	0	0	0	0	0	0	0	0	0.495556	0	0	0	0	0	0	0	93.7237	139.556	56.3013	1550.31	1591.4	2314.4	2606.28	313.947	Bifunctional inhibitor/lipid-transfer protein/seed storage 2S albumin superfamily protein
Shi032391	0.739651	0	0.589256	10.8309	28.1677	19.3399	1.25883	2.39792	3.14513	0.784113	1.90987	0.712748	3.18269	1.48512	0.83767	3.21201	3.75938	1.46728	1.05862	1.2985	0.605386	4.65679	9.40824	7.68205	0.439111	0.651872	1.71681	1.31949	1.71192	0	1.85805	0.793627	1.4878	1.79084	1.48023	2.86682	3587.57	3645.25	3065.78	5.40562	8.46856	297.824	40.4471	7899.84	NFU1 iron-sulfur cluster protein
Shi018542	199.732	158.464	201.881	48.7757	129.102	82.3571	107.027	67.1639	68.472	113.431	98.2344	108.892	137.458	65.0049	54.3904	76.553	70.6957	101.436	26.0794	33.229	45.7823	75.2363	47.0928	32.2753	46.5412	63.8631	89.1786	48.079	47.0779	59.8976	44.7094	40.9214	38.5279	86.4773	110.812	60.7706	268.81	261.726	249.078	1140.46	2966.55	915.49	1528.74	1662.66	40S ribosomal protein S17
Shi029742	304.106	274.98	261.398	68.1317	101.865	97.5988	127.348	126.12	88.6178	120.895	139.483	169.015	176.814	140.599	75.5277	83.4071	143.56	139.572	75.8819	58.5389	90.0636	119.664	64.291	54.0262	78.3922	129.6	105.26	92.0832	101.102	93.2293	37.3351	62.9697	79.6828	107.262	98.0955	79.8715	169.466	233.992	164.018	1323.27	2867.83	1025.21	1709.86	1271.03	60S ribosomal protein L29
Shi030069	427.931	396.932	427.239	111.094	178.757	119.986	163.769	217.273	79.0062	210.24	168.338	237.468	238.49	175.301	71.7658	132.496	151.566	226.582	85.6563	89.2718	107.572	169.928	124.126	107.253	156.053	138.068	142.544	101.322	117.695	112.099	77.4869	74.7078	73.6463	178.592	150.3	96.4244	399.043	471.877	441.685	1282.15	3087.87	1081.41	1563.94	1172	60S ribosomal protein L39
Shi024294	0	0	0	0.0624029	0.0758532	0.143028	0.374247	0.264035	0.519465	0	0.105148	0	0.363925	0.367935	0.207531	0.636615	0.547869	0.363516	0.393405	0	0	0.692225	0.49071	0.634403	0	0	0	0	0	0.142317	0	0	0.07372	0.443677	0.427844	0.213075	1251.02	1305.01	1478.83	44.9758	17.5599	465.869	267.409	7379.08	embryonic protein DC-8-like isoform X2
Shi000392	0.257474	1.37874	4.30753	1.84128	6.71444	4.22022	2.36629	1.94768	2.18964	2.45656	2.4377	0.744326	4.60204	2.48147	0.874782	1.34173	15.9347	18.1321	4.42207	0	4.42545	12.6441	9.30795	9.62687	2.06355	3.74414	2.39049	2.7559	1.19184	6.29888	0.831588	0	0	7.74789	6.44087	5.3889	818.549	989.327	918.386	75.2682	217.249	384.765	256.452	7208.83	17.9 kDa class II heat shock protein
Shi019708	247.214	279.284	214.897	77.3662	113.213	80.3573	116.103	121.74	72.9629	105.162	107.197	146.954	240.51	208.1	81.5118	105.725	143.52	169.057	63.5984	47.2454	51.225	90.6283	64.5245	64.1352	79.6987	95.4241	85.7083	67.6594	84.0159	74.6113	53.2301	48.1263	61.6866	144.172	119.614	119.348	273.961	283.743	258.799	1277.1	2340.54	1066.04	1774.78	1638.39	60S ribosomal protein L9
Shi016253	0	0	0	0.124806	0.758532	0.429083	0	0.264035	0.519465	0	0	0	0.242617	0.73587	0.415062	0.795769	1.20531	1.09055	0	0.214467	0	1.15371	0.49071	0.253761	0	0	0	0	0	0	0	0	0	0.633824	0.733447	0.284099	2644.11	1934.47	2152.49	312.487	15.5987	691.028	908.16	5854.01	Unknown protein
Shi024143	624.839	648.221	742.313	1030.53	1224.17	1063.7	1037.53	1046.11	752.585	885.905	786.903	877.988	1361.8	1566.36	1220.04	1344.9	1126.55	1260.68	1006.65	974.033	893.387	1008.38	917.095	877.149	865.709	716.606	919.046	941.887	1044.79	1069.86	1201.79	1059.93	1077.85	1245.43	1629.24	1289.39	615.937	684.053	734.832	928.952	1102.37	1498.95	1433.13	2585.38	Polyubiquitin
Shi024963	673.568	656.649	582.168	207.12	282.405	178.801	247.546	162.154	135.408	322.651	250.84	306.54	402.633	286.019	143.503	232.41	263.492	288.736	176.819	112.98	115.445	227.362	161.397	140.607	127.981	185.804	203.167	182.739	153.968	164.705	149.34	130.591	118.317	295.489	292.618	147.336	1016.18	830.365	942.328	1146.9	2915.13	822.199	1228.47	1402.67	60S ribosomal protein L31
Shi025115	343.111	318.163	286.564	78.4725	116.325	81.4693	126.537	135.067	58.3245	165.341	146.507	178.726	192.145	143.158	78.504	115.411	139.471	160.339	48.8391	75.6461	80.831	131.432	104.279	91.1738	118.69	132.326	97.841	75.3412	78.9793	72.6462	46.9665	58.5822	49.4205	103.588	113.014	103.008	213.46	202.933	163.936	1124.45	2499.85	945.075	1683.5	1215.61	40S ribosomal protein S15
Shi010442	0	0.358292	1.59913	0.82027	1.99414	2.50675	1.91309	2.02456	2.56059	1.27676	0.230357	0.515805	2.92337	1.93456	6.6683	2.78938	1.92043	3.98193	2.29831	0	1.31432	1.51652	1.07504	0.555938	1.66833	1.94597	1.24243	3.43762	2.7875	6.8593	4.61021	5.74335	3.55311	0.833145	1.33902	1.55601	1251.47	1468.71	1008.46	489.729	12.3904	1515.75	2026.59	3363.94	Adenine nucleotide alpha hydrolases-like superfamily protein
Shi029474	251.252	216.995	210.323	65.4629	103.392	72.0593	111.495	87.2403	106.209	132.898	90.7105	136.087	155.513	115.793	69.2272	81.0077	95.2849	124.396	48.8719	38.114	46.0627	83.2069	60.1132	55.6053	66.8223	85.4063	87.5749	64.2996	66.1041	58.9325	39.9392	42.0663	48.5887	98.642	94.911	88.7229	329.971	309.12	300.605	1087.18	2197.64	952.259	1267.08	1878.48	40S ribosomal protein S9
Shi022077	0	0	0.684698	0	0	0	0.585091	0.825574	0.812122	1.82223	2.30141	2.02447	0	0	0	0	0	0	0	0	0	0	0.767166	0	0	0	0	0	0	0	0	0	0	0	0	0.222078	61.6397	85.8354	83.0137	1199.88	2265.25	1059.99	2208.48	645.708	Bifunctional inhibitor/lipid-transfer protein/seed storage 2S albumin superfamily protein
Shi015473	342.92	350.885	283.851	151.458	180.713	125.943	248.412	178.798	160.502	323.664	226.065	270.462	280.601	269.056	194.801	177.135	181.706	256.184	137.158	169.676	160.895	184.099	132.151	124.202	190.859	236.774	211.98	197.844	241.393	181.933	131.979	135.636	184.198	164.034	176.212	213.338	264.854	278.775	204.401	1191.73	2171.6	985.637	1565.75	1436.31	Nucleoside diphosphate kinase
Shi000557	535.997	413.604	439.055	524.185	522.249	452.897	370.879	331.694	391.157	369.341	350.3	443.926	609.029	648.375	364.424	449.291	553.238	534.732	198.669	248.674	246.122	326.73	292.586	300.707	423.624	423.332	473.823	613.135	577.022	481.814	510.57	527.726	486.994	652.585	526.981	527.147	790.243	739.996	781.46	1111.9	1701.9	1017.78	1407.33	2110.86	GTP-binding nuclear protein
Shi032625	483.362	394.838	410.564	141.116	178.421	150.462	189.014	148.871	134.651	191.128	191.464	246.433	365.948	282.47	142.823	201.634	228.216	269.98	88.5268	105.503	120.775	180.218	145.58	129.827	156.598	200.451	180.909	141.911	148.937	103.615	119.247	124.599	133.902	251.357	184.473	175.88	454.791	442.251	489.099	1160.86	2140.57	990.443	1576.57	1384.29	60S ribosomal protein L10
Shi002044	83.5027	85.6317	81.5557	60.9734	99.707	72.6957	92.3751	74.6194	48.6512	92.3525	87.766	121.73	170.087	129.938	20.6111	77.754	70.0955	88.6644	22.4085	40.4073	38.1154	116.267	92.9911	90.0619	44.5684	55.0178	73.6137	43.5432	35.3084	45.209	27.3731	29.5783	46.5134	88.3133	93.4638	57.261	521.239	486.405	490.153	1147.18	1749.84	1412.8	1672.21	1261.67	Ferredoxin
Shi004906	253.154	239.695	220.774	77.8264	148.337	94.953	123.566	73.0831	80.7065	132.881	105.043	137.329	169.044	120.805	57.8099	85.0672	99.9355	139.298	45.0586	35.4813	40.719	80.2629	52.0402	42.5204	52.3787	77.9288	67.6608	50.7542	59.3721	48.599	31.8016	47.2638	39.7158	90.3405	92.8207	59.0529	331.62	402.814	368.732	899.976	2161.17	690.535	1077.28	2390.52	Ribosomal protein S27a / Ubiquitin family protein
Shi001855	1355.16	1251.09	1067.71	358.029	489.888	334.708	546.518	499.713	272.566	564.696	481.848	627.938	804.949	620.48	230.782	401.133	509.494	531.217	315.691	258.806	189.697	476.531	318.567	337.235	397.497	477.848	401.087	307.599	309.245	314.784	169.964	165.387	183.327	425.612	397.353	203.531	1228.06	1296.26	1326.62	1229.47	2640.51	960.024	1351.37	934.744	40S ribosomal protein S25
Shi003445	325.82	289.289	262.692	101.804	133.016	105.743	84.2263	99.6199	36.8975	90.8025	124.317	135.945	131.935	111.507	77.7727	88.0062	94.4004	131.416	68.9072	69.4519	78.8113	124.772	91.4476	65.8965	69.4622	98.6779	95.7238	103.465	106.681	70.4351	67.1018	81.6926	66.6645	116.956	100.832	111.096	283.131	321.244	217.062	1208.33	1828.99	1054.01	1462.46	1552.69	60S ribosomal protein L44
Shi029812	3.16993	1.76819	0.315673	2.9686	1.31216	2.47419	2.6975	1.99827	1.12326	1.47021	1.36419	0.763659	3.41003	1.5912	0.897504	2.06487	1.42161	1.04806	2.26846	2.31875	2.59451	0.997883	1.59162	2.19487	1.41143	3.14296	2.14601	2.82748	2.4456	4.30832	4.55033	2.26751	3.82578	3.56341	2.37894	2.76444	235.186	215.224	178.968	1032.86	4.93123	2054.94	2732.66	1163.16	Superoxide dismutase [Cu-Zn]
Shi029632	320.034	289.832	439.609	309.116	416.287	397.379	335.898	271.129	288.798	451.854	525.514	407.658	286.584	310.25	146.52	232.919	264.343	290.938	196.412	177.164	189.917	226.554	239.85	175.896	259.184	306.174	320.354	333.956	409.557	342.317	351.128	402.587	388.987	360.71	382.604	265.138	571.583	542.619	527.166	836.103	1893.24	1277.03	990.632	1855.17	REF/SRPP-like protein-like
Shi012105	282.881	288.072	248.887	68.6789	102.012	83.6712	112.114	112.705	50.7592	124.009	127.755	139.247	200.575	146.459	59.2353	93.3096	131.301	150.963	50.5806	42.4644	60.936	83.0671	75.0786	59.0539	77.4888	102.783	93.1484	65.3989	68.5265	59.6511	33.82	37.4138	43.7897	87.359	86.2848	60.087	242.099	282.568	207.725	1045.03	2240.81	859.994	1302.73	1389.57	60S ribosomal protein L7a
Shi015825	302.314	328.542	233.536	103.493	118.866	105.218	116.208	140.505	67.836	139.526	97.033	137.076	198.546	157.918	74.6786	95.6047	131.882	132.127	49.6615	70.0171	71.8154	114.502	92.9173	77.8749	112.942	115.643	104.299	95.9089	98.4635	88.2784	68.9874	74.4609	82.1501	113.671	107.752	78.2193	330.919	344.163	300.642	986.416	2226.21	844.346	1114.79	1607.15	40S ribosomal protein S15
Shi017642	839.446	822.092	658.212	197.247	412.164	328.861	431.24	316.107	203.185	440.504	400.719	518.949	617.477	458.973	199.645	374.353	448.861	547.611	171.899	148.503	139.527	318.325	229.547	164.981	239.211	235.178	342.476	313.096	352.71	285.101	238.45	279.911	191.714	556.805	525.951	278.56	1456.41	1579.16	1239.52	904.906	1988.93	730.873	1156.18	1994.49	40S ribosomal protein S30
Shi008774	287.179	333.223	246.776	64.4538	105.318	76.2859	141.171	146.788	155.024	193.794	153.113	150.493	200.609	161.563	126.502	136.538	152.755	177.131	80.6746	50.8396	49.9443	74.2324	58.1616	52.9931	118.504	107.103	111.629	60.8867	92.5599	91.1685	68.2936	62.145	66.1568	114.833	116.944	99.0147	348.502	303.538	239.435	983.577	2476.96	829.081	1258	1205.44	60S ribosomal protein L35a
Shi026749	363.408	356.647	289.921	171.335	197.711	161.856	371.327	365.165	307.537	327.681	277.383	410.138	318.665	285.044	185.827	167.262	246.371	249.857	95.6072	100.263	102.949	191.986	143.606	138.641	188.399	206.429	142.294	124.808	99.7946	113.925	83.446	73.4381	77.2705	190.133	154.434	142.83	81.3406	82.9432	106.745	1253.94	2464.55	675.634	1920.07	408.507	Fructose-bisphosphate aldolase
Shi003876	1086.76	905.287	896.643	285.817	278.139	249.708	730.002	881.812	1190.3	696.75	758.059	834.76	1092.47	995.652	555.627	548.835	1140.88	1061.21	204.74	240.779	231.456	301.75	295.649	274.392	713.252	581.663	657.733	536.452	434.798	448.798	362.389	340.216	351.468	557.086	531.915	982.069	278.539	262.559	332.154	687.103	1962.79	974.134	916.895	2167.41	Heat shock protein 90
Shi025343	323.054	322.357	303.835	85.2599	175.328	105.062	165.555	113.46	36.5679	163.864	159.624	174.099	223.067	154.594	41.3292	116.128	139.513	173.565	59.0801	57.239	71.2441	122.6	88.3115	84.5025	86.8375	94.5095	112.129	74.2796	68.886	82.5867	33.8138	38.1933	34.2961	96.22	124.214	35.1291	246.895	250.785	189.7	1002.33	2735.21	710.658	1317.23	929.542	60S ribosomal protein L27
Shi011597	361.365	341.373	313.735	89.4055	155.005	104.782	110.034	103.578	36.284	126.065	102.139	126.973	205.525	142.724	53.9378	98.4992	122.992	145.851	51.1234	67.9337	72.602	116.193	96.4496	91.0978	91.7154	95.0978	96.9577	59.2612	56.9527	67.7352	40.3787	38.1134	38.5595	97.398	91.7381	53.0712	346.727	377.081	361.895	992.542	2346.39	781.466	1326.38	1217.56	60S ribosomal protein L15
Shi018690	0	0	0	0	0	0	0	0.280012	0	0	0	0	0	0	0	0.337568	0	0.257008	0	0	0	0	0	0.538233	0	0	0	0	0	0	0	0	0	0	0	0	341.232	467.169	449.693	765.287	389.862	1307.93	1782.91	2407.76	Oleosin
Shi016794	48.4994	42.8487	70.5116	251.983	293.703	286.627	50.2739	50.9588	73.8939	85.8639	42.9004	41.5556	12.8587	5.00392	13.8354	5.09292	7.56059	8.60321	23.0797	32.3845	23.9973	22.8434	25.2715	20.8084	214.205	259.45	259.313	293.034	227.755	300.716	40.2458	41.4211	30.815	117.131	182.139	126.566	6.5712	6.9031	7.93649	1848.81	321.551	2431.95	1692.35	334.939	Peroxidase
Shi021895	571.775	561.823	501.328	147.295	231.046	145.511	273.532	274.6	391.912	259.59	249.348	285.65	395.492	294.234	421.083	204.978	250.721	310.638	93.4365	80.8698	85.9337	172.601	125.258	107.492	182.998	194.061	193.709	161.366	159.407	174.582	126.077	120.999	114.08	193.837	200.538	401.376	530.685	579.007	556.609	955.461	1986.19	852.21	1466.9	1309.75	40S ribosomal protein S2
Shi012041	175.694	193.637	148.189	52.603	86.3935	46.9379	67.4296	67.9603	35.0978	91.7214	67.8296	75.3723	102.843	77.4199	42.0656	52.7422	52.5287	75.4375	32.9091	30.3611	36.1916	68.2996	41.0489	44.0883	44.6271	67.1594	60.4407	49.8538	45.7133	44.1863	34.0643	41.7517	48.1488	57.3032	62.3376	53.0154	196.476	206.346	187.559	1129.27	2257.98	949.311	1250.01	917.633	60S ribosomal protein L13
Shi001632	442.795	438.336	327.082	165.815	199.223	182.453	191.73	196.814	142.932	212.645	192.219	247.57	384.795	316.296	162.078	187.532	244.844	247.792	81.5134	83.3204	87.8508	143.823	107.681	105.953	188.936	182.781	171.659	136.882	150.046	148.25	110.278	102.744	109.148	209.548	194.868	221.716	473.048	471.946	456.126	926.423	1679.89	817.211	1362.62	1708.98	60S ribosomal protein L3
Shi010443	201.101	195.235	222.889	277.33	262.123	290.562	464.533	443.489	380.506	471.947	458.929	444.28	431.65	459.883	404.505	559.315	426.383	434.463	355.935	309.925	340.501	279.803	312.938	338.01	390.291	327.919	304.058	264.819	312.964	278.984	254.243	220.993	230.974	442.569	375.573	414.418	1200.17	1081.95	1204.68	876.034	475.323	1366.88	1854.63	1904.27	ML domain-containing protein
Shi003648	864.335	852.623	1073.29	1400.37	1200.96	1212.35	807.091	428.771	1423.17	896.409	871.491	649.364	704.302	788.598	1266.98	1153.23	417.954	637.744	1561.27	894.573	712.193	1161.54	854.7	751.743	504.821	853.313	1016.59	1133.54	1348.75	1086	2662.23	3014.36	2931.19	723.371	777.384	582.067	3017.73	2008.53	2509.24	1040.34	1137.14	642.58	1381.81	2240.37	High mobility group-like
Shi000841	193.291	198.15	195.828	96.035	166.967	133.198	124.39	62.3414	66.4563	110.557	94.5583	117.603	130.544	92.4801	60.1277	84.7373	90.4987	98.254	49.8357	66.5756	56.9986	113.302	73.8559	58.2447	69.9973	66.0849	99.7591	91.7605	76.6013	86.2151	68.0461	74.722	63.5216	151.918	180.074	76.1651	331.663	302.934	327.423	807.312	1666.07	788.374	1057.89	2099.13	40S ribosomal protein S10
Shi008804	128.301	156.05	195.857	30.371	85.0066	53.5817	95.0661	47.7662	56.5518	135.599	130.293	94.2335	21.3631	10.8385	16.391	30.0663	19.9983	29.8747	27.7123	21.9746	23.0512	46.5455	30.6387	20.3131	72.8017	110.92	92.1545	39.775	55.226	54.6825	71.5912	91.0763	62.7882	35.3125	44.6204	8.18698	52.9639	48.3186	34.4877	956.964	2730.07	775.066	1331.09	582.041	Histone H4
Shi007240	0	0	0	0	0	0	0.374247	0	0.389599	0	0	0	0.363925	0.441522	0	0	0.328721	0	0	0	0	1.38445	0	0	0	0	0	0	0	0	0	0	0	0	0.366723	0	706.97	995.972	699.545	670.955	201.688	1230.26	1329.6	2890.97	18 kDa seed maturation protein
Shi034409	53.0396	56.5285	57.2286	29.7235	55.634	48.5325	263.184	191.429	137.948	131.016	116.566	210.396	246.976	160.985	249.021	271.364	195.373	242.102	76.2806	42.9409	51.841	71.9739	56.3648	41.7164	142.614	177.336	212.156	369.29	549.44	488.313	714.888	602.528	685.811	914.251	1126.12	432.609	699.157	659.777	640.003	1546.06	1357.9	693.646	2222.98	497.79	Glycine-rich RNA-binding protein
Shi021564	197.451	222.158	210.461	322.853	403.222	392.933	169.459	119.555	109.96	149.495	155.856	189.074	183.505	187.967	118.551	161.58	145.952	156.234	199.701	168.092	235.104	217.393	221.196	212.802	128.119	154.78	135.591	172.314	219.314	141.886	222.991	233.684	255.068	592.779	472.838	285.546	450.893	488.301	430.115	607.762	1074.47	785.997	945.839	2776.31	Translationally-controlled tumor protein homolog
Shi029284	559.627	571.597	511.711	155.219	260.938	200.038	263.698	234.718	96.4562	308.259	246.622	309.348	387.623	280.203	120.989	224.436	242.725	298.592	106.702	112.715	98.1515	218.818	158.078	128.223	206.177	219.794	209.376	160.163	169.071	170.403	146.244	129.43	125.092	262.086	278.396	129.774	657.119	698.917	632.807	950.744	2153.42	798.09	1162.31	1100.82	60S ribosomal protein L6
Shi012333	0	0	0	0	0.777203	0.244247	0.426066	1.35267	0.332657	0.082935	0	0.502579	0.82863	0.125664	0.236266	0.815357	0.374237	0.724236	0	0	0.256125	0	0.209495	0.433346	0.836001	0.551584	0.968455	1.00484	0	0.607584	0	0	0	0.43295	0.835001	0.727732	1045.93	1000.09	1073.11	34.3049	4.67328	800.902	832.144	4470.04	Alcohol dehydrogenase
Shi001932	864.346	949.476	1031.54	463.787	532.353	468.502	874.522	1015.85	819.424	976.01	992.536	998.458	1003.94	871.031	821.401	796.663	1146.25	1206.49	552.895	479.721	533.668	804.493	725.563	658.177	1248.31	1333.13	1344.89	1302.48	1584.14	1493.68	1135.41	1418.35	1397.42	1484.84	1495.43	1613.19	108.824	94.3517	92.0059	1237.95	2315.02	1202.49	1113.31	269.992	Ascorbate peroxidase
Shi002477	1.75285	1.46662	0.34911	6.04379	7.61854	17.7002	2.61033	2.36778	1.941	1.27753	1.0058	1.19644	3.84376	4.04742	4.632	6.27986	3.34092	3.54966	26.3419	22.8228	6.456	8.41483	29.4835	43.0857	0.260156	0.24138	0.339046	0.0781745	0	0	0	0.156731	0.352585	0.833643	0.0730813	0.509543	1229.91	1390.51	1462.53	27.8894	9.16199	651.829	264.794	5171.54	Malate synthase
Shi006918	0	0	0	0.177608	0.21589	0	0.532583	0.187871	0.554429	0.207338	0.0748168	0.167526	0.258947	0.41888	0.196888	0.792709	0.38983	0.344874	0	0.152601	0	0.492545	0.174579	0.541683	0	0.0574567	0	0	0	0	0	0	0	0.180396	0.173958	0.202148	1012.84	1002.47	1039.74	758.52	265.014	1236.69	1514.23	2342.37	Vacuolar-processing enzyme
Shi031347	1003.52	1014.17	855.106	596.975	746.599	665.917	465.188	398.898	378.049	530.184	458.574	552.068	614.313	478.571	302.546	433.267	423.733	427.49	431.045	288.961	358.126	446.505	361.828	378.509	430.213	482.404	542.396	459.11	403.091	513.226	357.843	393.851	321.057	678.709	598.589	433.57	2349.55	2314.74	2260.66	762.626	1219.39	825.929	873.874	2428.14	60S ribosomal protein L10a
Shi027886	286.885	427.173	339.282	113.858	266.799	169.675	200.784	136.465	102.258	245.617	183.825	176.814	217.548	177.657	109.421	128.079	133.41	190.823	74.5993	55.051	91.5646	164.879	106.384	62.4967	101.133	141.451	169.669	118.837	106.906	147.111	93.5247	83.6615	97.6836	135.872	234.909	96.0833	1104.32	937.201	931.421	902.38	1872.89	755.221	925.589	1652.04	60S acidic ribosomal protein P1
Shi006688	720.544	714.586	556.11	609.552	614.638	402.675	362.544	363.018	703.722	509.674	358.631	452.001	537.997	513.109	668.042	423.986	412.979	489.094	385.072	268.357	363.232	409.797	391.185	306.002	412.216	356.493	398.442	402.445	335.965	387.749	414.744	373.005	398.731	623.596	453.32	856.463	1112.4	959.83	783.702	781.563	2067.89	704.474	1019.85	1525.92	40S ribosomal protein S28
Shi009227	166.615	155.804	153.45	55.6547	92.6899	66.2653	83.0829	62.3111	45.8778	67.5019	74.2911	90.674	129.266	101.853	37.2581	80.1886	71.0724	97.5424	42.5287	31.6721	41.6927	50.7793	56.837	47.7623	40.0069	65.9383	68.9708	49.98	63.0434	60.1667	40.7502	34.9196	39.278	89.5642	80.3507	46.8912	175.844	181.76	157.586	897.745	2244.42	715.614	1003.14	1217.96	60S acidic ribosomal protein P2
Shi031471	5.3819	5.19174	10.4037	18.597	21.9174	23.8141	18.427	22.0664	25.3247	29.0095	48.0254	14.2619	9.74527	6.48367	7.26035	16.4975	10.2933	8.32126	4.24785	8.7535	7.96778	6.27851	13.8291	8.05569	17.6905	13.5495	13.7779	14.4862	18.5014	11.6174	13.4629	11.9739	10.6028	65.29	56.1493	53.3764	434.97	426.735	419.908	1122.07	407.126	1672.81	2095.43	748.261	Aspartic proteinase
Shi035082	132.33	117.058	101.697	31.0508	63.8736	61.3145	71.6232	78.8281	33.304	77.7016	63.5891	82.007	130.938	79.4283	23.3007	78.5836	92.2687	88.5851	28.1081	26.2685	43.6295	59.1733	40.382	31.0814	44.1383	49.7615	65.1203	50.5502	53.0302	64.2782	45.8106	32.11	34.989	74.236	66.4401	28.8165	181.267	164.063	149.718	915.422	1764.62	783.527	1380.78	1192.08	40S ribosomal protein S27
Shi008426	0	0	0	0.355217	1.29534	1.22124	0	0.375742	0.369619	0.27645	0.299267	0.335053	0	0.83776	2.36266	1.35893	1.87118	0.689748	1.49292	0	0.85375	0.656727	0.698317	0.722244	0.92889	0.68948	1.61409	1.86082	1.20712	1.62022	2.99466	1.11922	0.419637	1.80396	3.47917	0.808591	930.618	1052.73	997.119	1158.74	268.973	1719	1618.33	1271.05	Unknown protein
Shi004086	0	0	0	0.878036	0.355762	0.67082	0.585091	0	0.609091	0	0	0	0.284477	0.690267	0.6489	0.373227	1.28479	0.568314	0	0.50294	0	1.62332	2.87687	1.19018	0	0.189364	0.33248	0.306642	0.663068	0	0	0	0	1.18909	1.43332	0.666233	2725.43	3931.86	2635.76	11.7772	6.63146	246.168	188.665	5568.61	plant/protein
Shi001487	366.835	316.344	268.009	132.993	145.405	84.4883	148.466	142.972	154.18	167.349	167.459	185.098	298.577	239.931	116.582	129.039	168.797	199.997	66.8309	45.9556	58.196	118.93	88.0973	78.6241	98.2846	152.687	127.678	91.2514	101.115	95.6073	59.0307	55.7954	91.791	174.357	139.817	148.078	259.173	322.613	281.795	967.225	1933.26	760.156	1235.27	1006.19	60S acidic ribosomal protein P2
Shi021526	382.4	383.159	297.515	164.21	154.024	133.571	180.475	196.754	150.206	173.655	194.991	207.679	324.422	300.153	213.364	203.984	256.552	272.14	72.7798	87.7641	82.3527	116.792	118.379	114.923	204.963	243.681	177.728	155.207	153.892	163.027	130.904	107.572	188.534	238.173	227.322	250.388	241.458	256.365	236.318	863.931	1602.86	839.467	1237.3	1340.46	Elongation factor 1-alpha
Shi009192	80.3931	85.5805	98.8476	480.517	497.965	683.238	235.995	231.009	415.98	174.43	215.588	189.099	167.45	187.868	273.908	312.059	178.097	173.122	162.195	197.588	209.053	184.409	193.948	179.87	237.371	213.837	273.269	364.83	447.352	373.942	833.081	777.896	701.276	1184.77	1327.22	1274.47	1255.97	1284.03	1303.75	359.072	345.133	701.879	636.506	3821.89	DnaJ protein homolog
Shi001122	1131.81	1178.71	1036.71	395.951	463.671	390.625	342.637	366.008	223.603	461.852	463.6	464.032	388.926	463.495	253.931	312.648	419.189	458.241	352.728	245.255	265.596	384.185	342.647	376.003	249.936	497.356	329.021	233.918	299.255	257.898	159.57	224.676	227.98	283.708	193.434	263.648	1214.89	1050.11	861.438	862.831	1957.51	808.129	961.526	1252.68	Ubiquitin-60S ribosomal protein L40
Shi028604	22.8679	26.1023	23.0123	24.346	30.7892	26.4914	41.7873	44.222	36.5923	47.8471	43.716	39.6651	37.5274	28.9994	19.9009	38.5727	31.9541	28.4123	8.78526	10.9873	14.7764	15.913	18.8546	19.5006	32.7969	34.0497	29.6124	25.7652	30.3638	23.5556	13.7351	12.6558	14.5259	23.4792	27.4587	20.7124	116.085	137.601	138.509	702.371	183.337	1312.65	2640.17	973.941	Embryo-specific protein ATS3B
Shi021289	89.8915	101.894	80.7613	24.8021	44.8145	29.9597	30.8211	31.9078	16.0427	43.8218	32.7553	43.6271	61.2451	45.8471	26.0083	36.7568	33.5455	55.3189	12.6778	11.5189	51.5555	37.1792	30.3092	14.9924	12.8546	14.3123	33.5054	34.4132	17.4644	46.6272	16.2473	14.7845	22.1731	28.5957	35.4539	18.3107	136.307	145.719	121.79	773.843	2331.63	563.805	853.444	1287.54	60S ribosomal protein L29
Shi002382	488.53	439.056	418.593	132.772	214.591	175.339	186.385	214.363	69.652	240.724	234.565	297.651	344.257	288.849	101.521	217.152	268.333	288.879	104.339	142.835	189.17	193.792	177.144	153.301	174.08	210.597	192.609	161.071	155.399	150.143	131.778	130.562	149.899	199.483	186.24	124.745	399.313	443.283	394.813	905.741	1804.03	842.353	1198.92	1057.31	60S ribosomal protein L30
Shi020815	455.884	375.171	429.806	104.89	200.469	134.569	166.166	127.001	116.008	216.658	190.077	205.339	256.481	154.028	97.9941	185.073	140.74	204.954	116.448	109.96	120.501	179.286	150.438	75.1134	95.4545	147.253	146.882	87.0864	107.607	121.112	59.7863	107.392	91.9604	124.628	166.056	113.376	579.69	649.992	459.452	901.956	1989.89	695.133	1072.95	1100.89	40S ribosomal protein S30
Shi007563	536.74	623.819	600.451	413.337	526.308	439.911	360.53	296.01	231.429	507.713	434.177	437.865	392.206	440.189	289.555	414.992	343.651	406.682	497.02	438.027	549.691	515.507	536.27	440.437	372.147	464.296	443.508	455.488	498.74	441.747	513.884	567.708	565.365	362.773	370.304	218.165	843.272	797.347	898.493	964.228	1166.27	1078.72	1276.4	1266.37	Histone H3
Shi015925	104.095	110.522	79.3545	23.8361	43.0891	38.873	46.7342	53.9826	13.6732	56.6032	45.57	55.9193	74.5538	61.9819	19.3095	44.0353	48.5613	60.2287	12.2013	14.7036	33.0514	26.554	29.4372	23.611	42.6196	34.2053	36.7977	29.4557	34.9622	36.2406	15.7798	14.4428	16.6065	37.2465	32.6249	21.9122	148.137	193.395	132.328	839.188	1921.08	612.979	1199.46	1172.2	60S ribosomal protein L27
Shi010441	0	0	0	0	0.288675	0	0.23738	0	0.247117	0	0	0	0	0.560102	0.263268	0.302847	0.417007	0	0	0	0	0	0.93375	0	0	0	0	0	0	0	0	0	0.280557	0.48243	0	0	587.69	621.956	620.62	633.906	30.5499	1165.36	1564.11	2348.01	Adenine nucleotide alpha hydrolases-like superfamily protein
Shi014697	320.742	321.575	262.249	67.0055	138.495	125.065	146.667	148.334	64.4269	230.373	198.652	213.073	276.724	135.025	80.8608	148.539	241.765	243.2	68.9181	71.4175	85.6189	111.335	85.5938	64.9577	98.3296	103.352	135.855	75.8303	89.6721	106.067	54.5227	57.0116	35.4036	83.851	101.073	45.0501	476.345	516.405	436.622	758.695	1699.01	623.016	1145.37	1478.26	40S ribosomal protein S16
Shi000381	495.298	577.187	471.386	181.516	279.145	200.283	191.907	178.478	128.997	225.998	190.633	220.632	271.376	185.354	127.584	166.469	196.162	215.201	183.629	141.004	145.137	224.929	195.878	148.06	168.593	167.429	155.155	147.377	127.754	151.896	137.38	119.943	138.48	195.549	216.926	142.716	459.505	482.272	492.912	874.458	1536.21	728.158	1056.07	1470.66	40S ribosomal protein S3
Shi018258	370.31	412.27	294.862	81.9555	135.03	90.8052	159.954	168.041	57.3912	213.414	153.474	185.747	230.671	179.089	72.3371	116.398	152.773	191.192	66.114	76.7571	109.224	119.205	100.793	72.6564	131.364	119.873	146.49	123.712	122.754	141.289	118.293	137.068	90.8533	127.821	132.391	93.721	280.666	314.758	253.464	892.275	1697.67	847.502	1180.61	1013.24	60S ribosomal protein L44
Shi034846	1.24216	0	0.742192	0.951764	0.385635	3.63574	95.4502	99.6692	74.6067	23.9499	0.267284	96.0578	37.9288	110.738	74.5591	28.7242	54.3143	59.7554	0	0	0	1.75963	1.24738	1.29011	2.7654	0.821061	0	1.99435	1.43749	1.0853	2.67462	0.333202	2.99832	0.322234	0	0.361088	0.575996	0	0.960687	1482.01	3224.3	369.536	549.477	1.79622	Unknown protein
Shi025227	4.1511	4.44574	7.14322	7.9728	11.1346	25.0777	7.46051	7.53631	9.00212	6.99701	5.5737	5.76017	28.1946	25.2046	42.4989	46.2923	39.3178	37.7151	19.2495	14.575	13.4544	10.9767	20.6759	18.2801	9.01971	8.78032	8.28622	12.4409	12.8744	12.1864	25.3844	21.9138	23.0458	10.1655	7.14437	5.21293	4430.32	3783.14	3985.59	386.35	37.1955	1395.99	809.025	2994.62	Peroxygenase
Shi015273	1252.56	1310.01	1154.04	762.693	864.118	604.671	997.597	936.738	1008.9	727.989	689.629	950.202	816.842	897.787	626.143	491.194	571.779	622.944	2163.78	1381	1425.22	1632.23	1480.72	1249.47	515.705	700.497	602.126	494.436	598.878	536.074	378.463	407.237	396.338	531.329	429.776	562.318	143.803	121.445	121.062	1347.86	1818.73	790.096	1552.38	64.7942	triosephosphate isomerase
Shi017566	227.757	273.043	307.225	48.9112	125.78	67.7163	167.014	79.2509	92.0805	170.085	141.963	132.537	54.4105	39.0071	31.028	46.1481	48.6508	94.4251	56.4415	36.9233	42.1299	79.4505	51.6897	31.6166	63.5815	113.961	119.476	35.5455	50.2804	68.0246	50.3516	58.7932	40.0796	30.1519	64.2439	15.7675	187.869	224.745	235.434	772.094	2395.39	663.223	917.725	822.368	Histone H2B
Shi029689	352.228	360.346	249.145	122.949	121.244	89.3029	117.701	129.321	101.987	137.195	118.173	148.311	249.78	212.78	106.733	114.388	124.059	182.921	58.2239	54.1583	56.6036	96.0463	96.0012	67.602	109.888	129.743	95.6047	78.7406	63.9474	77.4062	39.4173	35.6471	51.5524	117.844	109.568	126.929	315.655	401.387	317.247	832.156	1764.36	616.842	1029.67	1313.3	60S acidic ribosomal protein P3
Shi002114	505.212	425.379	458.325	343.903	521.111	368.797	300.895	228.918	402.261	296.056	233.271	267.168	266.211	223.631	245.924	211.038	172.907	197.207	163.263	174.04	169.631	248.855	211.25	155.302	216.055	213.907	241.59	221.247	195.097	190.42	176.766	160.835	146.187	315.074	328.034	330.479	604.324	498.468	564.341	723.352	1452.87	563.404	777.319	2027.65	Elongation factor 1-beta 1
Shi000308	589.363	586.129	488.87	138.708	247.223	162.829	178.888	151.119	101.357	194.068	187.983	257.503	267.369	209.207	93.2955	173.569	245.154	269.842	117.903	122.749	134.85	215.624	197.109	138.373	198.341	210.076	188.259	194.312	203.318	218.89	126.464	147.59	123.971	284.408	254.16	119.439	716.827	677.257	581.663	958.126	1807.96	807.758	1097	872.1	40S ribosomal protein S11
Shi000093	0	0	0	0	0	0	0.301025	0	0	0	0	0	0.585445	0.710275	0	1.53618	0.264406	0.584787	0	0	0	1.67037	0	1.83701	0	0.194853	0	0	0	0	0	0	0	0.611778	0	0.342772	1287.66	1520.09	1314.59	554.223	7.48403	1315.06	1333.37	2284.42	Unknown protein
Shi010133	1.13634	1.82549	0.543169	0.928723	1.69335	1.59648	0.696226	1.71918	0.966379	0.180696	0	0.657002	0.451349	1.36896	1.02954	0.888239	0.815376	2.2542	2.92746	0.797961	0	6.86811	2.73865	4.72081	0.404768	1.20178	1.05502	0.973033	1.57803	1.05903	0.489351	0	0	0.235825	0.682228	0.52852	3115.17	2997.88	2744.44	151.561	10.3517	692.144	470.307	4150.7	Lactoylglutathione lyase / glyoxalase I family protein
Shi030032	111.156	130.398	134.201	18.1461	41.9799	25.4912	16.3826	17.3371	16.1409	32.8002	18.2469	30.091	7.96535	3.1062	1.62225	3.73227	2.31262	3.9782	76.2651	87.0086	68.2338	61.6861	105.293	62.4843	34.1858	27.0791	28.9258	20.2384	21.5497	20.6921	0	0.307391	0	2.08091	2.00665	4.33052	252.404	350.494	403.252	28.527	14.5464	206.131	106.754	5102.56	Unknown protein
Shi016001	229.863	211.2	184.574	58.1169	78.0363	51.1132	131.379	118.304	81.5687	175.135	169.947	162.86	181.288	176.91	109.748	103.411	114.507	162.385	31.9521	40.6441	30.8599	49.9753	57.79	37.7857	80.4056	109.089	89.0506	57.7036	64.6842	57.7946	36.3194	37.6166	50.295	82.023	68.8366	96.1434	86.4978	103.006	87.9927	891.928	2006.32	775.242	1075.09	698.742	60S acidic ribosomal protein P3
Shi024811	0	0	0	0	2.97166	4.20249	0.814539	0	0	0	0	0	0.396036	0	0	0	0	0	0	0	0	0	0	0	0	0	0	0	0	0	0	0	0	0	0	0	315.877	322.85	257.869	562.92	100.957	1844.87	1510.48	1413.56	Cysteine proteinase inhibitor
Shi002034	391.464	407.019	396.584	104.265	140.476	111.55	174.547	143.069	79.2834	178.179	167.7	207.697	261.155	218.821	70.3202	130.636	165.477	193.257	86.5697	90.838	113.032	164.458	128.288	100.81	97.5578	147.422	147.435	78.3014	123.063	87.7159	69.1531	73.8978	72.7849	139.968	130.689	68.0493	227.69	243.379	187.119	923.55	1942.49	724.854	1006.08	827.696	60S acidic ribosomal protein family
Shi034262	3080.92	2974.08	3305.72	2460.61	4478.21	2813.78	1455.57	1338.97	628.44	1527.65	1472.34	1510.22	976.802	856.266	408.602	835.756	806.749	809.438	5105.12	5700.99	4036.64	5531.72	5407.18	4815.74	1230.42	950.485	1275.9	644.501	467.273	713.058	199.882	211.746	157.913	193.1	274.984	154.824	501.431	471.083	508.532	1125.58	1435.34	1142.76	1237.05	476.451	plasma membrane intrinsic protein 3
Shi001019	436.412	489.887	398.951	169.168	225.079	170.388	226.82	159.336	221.912	256.631	198.579	233.919	273.098	222.266	203.538	180.642	173.875	220.127	82.0055	69.741	70.3442	164.496	101.649	85.6927	163.105	183.431	188.627	147.802	141.455	133.942	127.484	112.915	143.374	203.929	225.509	198.315	771.913	754.448	773.712	824.754	1806.04	742.866	1043.81	996.733	Ribosomal protein L19
Shi031477	0	0	0	0	0	0	2.13033	0.375742	0	3.04095	3.89047	2.34537	0	0	0	0	0	0	0	0	0.85375	0	0	0	0	0.229827	0	0	0	0	0	0	0	0	0	0	2.57967	1.37074	3.76474	1535.15	99.4371	1815.7	1801.67	117.653	Non-specific lipid-transfer protein
Shi007142	738.513	656.516	763.928	1607.15	1450.59	1292.77	838.133	564.257	454.315	846.293	704.518	927.042	1190.56	2004.52	939.664	999.978	1055.35	1384.77	2551.93	1644.17	2306.22	1657.48	1789.39	1664.05	404.465	795.759	790.674	1523.06	2242.15	1223.85	1420.27	1771.88	2145.72	1943.17	1481.98	884.194	123.548	101.043	68.4569	965.847	2662.77	799.19	794.148	118.299	Acyl-CoA-binding protein
Shi018685	514.301	442.838	357.682	233.891	206.867	179.736	137.057	158.519	143.31	185.333	172.515	181.699	245.618	224.296	168.146	122.631	180.842	203.813	101.998	91.2267	74.3697	152.552	124.046	116.576	171.878	156.824	144.738	157.01	113.056	130.413	113.169	122.983	109.305	157.142	137.272	208.2	375.074	383.187	315.544	799.968	1584.67	694.377	965.227	1292.46	40S ribosomal protein S23
Shi017638	18.6653	10.2514	23.4489	55.2508	64.1878	80.1275	16.1279	11.8956	17.807	15.6015	25.1279	9.2238	22.3364	13.2612	12.4665	26.8109	17.1709	14.2413	14.3847	8.40206	11.7516	22.5991	24.0303	24.8537	2.98337	11.0722	7.77612	5.12273	12.1849	2.78774	13.912	20.5409	18.4838	14.402	10.5357	6.67801	3213.52	2705.65	3283.2	41.9731	13.58	199.332	182.828	4875.66	copper ion binding protein
Shi008037	462.195	485.029	355.358	121.754	156.772	121.642	171.627	188.644	102.327	203.483	154.523	215.33	331.131	258.16	115.288	140.085	229.549	230.167	114.398	121.041	181.019	194.798	148.063	129.333	165.996	161.086	160.477	117.137	123.994	125.71	86.977	77.4624	74.2225	167.265	170.278	148.792	266.751	319.498	285.969	866.28	1668.7	671.777	1181.23	918.85	40S ribosomal protein S5
Shi010550	228.107	238.017	218.287	140.31	181.528	138.109	363.69	400.677	209.843	213.439	191.359	358.379	338.694	305.521	300.045	209.04	347.704	358.432	129.909	130.501	118.253	200.547	176.379	185.717	178.308	188.153	146.108	140.212	138.349	154.716	66.6104	75.9914	70.5691	321.71	315.332	318.337	182.228	191.201	181.764	1019.57	1929.11	602.253	1297.04	401.625	Fructose-bisphosphate aldolase
Shi002003	0	0	0	1.71383	0.260403	2.45506	0.214131	0.226607	0.222915	0	0.180486	0	0	0	0.237484	1.36593	0.188083	0.415982	0	0.368131	1.02978	0.396067	0.8423	0.43558	0	0	0	0	0.970678	0	0.677272	0.224997	0	0	0	0	465.179	644.262	494.318	241.372	204.179	654.876	674.258	3471.36	Histone H2B
Shi030929	215.089	252.893	170.665	61.4563	97.2744	72.9624	106.063	90.0282	41.4052	112.518	97.0342	130.323	203.697	135.296	49.0126	102.05	116.839	121.48	39.9515	44.0661	34.0047	76.4283	60.8428	46.7461	67.636	79.811	76.092	56.7451	60.8506	51.4249	34.7114	32.5049	46.7471	79.261	90.0735	66.6765	298.611	308.81	266.092	811.275	1669.73	666.494	1140.02	955.927	60S ribosomal protein L18
Shi025389	264.931	280.972	238.352	224.343	185.359	182.338	331.918	412.17	442.244	259.884	224.631	316.535	311.911	322.947	360.209	205.401	267.035	254.949	138.173	152.784	159.027	179.478	210.355	190.866	226.101	253.713	189.671	205.151	225.201	194.518	209.506	180.027	214.344	205.288	183.786	421.958	355.692	379.531	331.061	735.23	1105.41	628.849	1184.39	1549.68	phosphoglycerate kinase
Shi011277	266.831	286.942	262.932	112.615	176.542	116.766	141.152	105.887	110.206	164.158	154.74	181.674	163.32	160.201	99.5747	120.813	138.89	164.872	81.7012	56.0589	63.3702	109.885	72.9179	66.3299	107.122	117.1	133.514	110.029	116.935	96.3118	65.46	60.0767	70.2147	184.283	152.758	122.071	574.435	561.606	458.743	780.037	1625.95	662.161	987.227	1134.78	60S ribosomal protein L37a
Shi029630	306.247	276.883	285.321	94.1905	134.086	127.528	98.8066	129.42	40.6184	126.356	116.496	155.705	214.626	181.15	47.5789	114.912	139.644	167.058	54.2788	63.408	66.7481	105.202	111.101	85.6871	91.0746	102.533	93.3213	77.1162	96.5756	59.1287	58.3277	74.4489	75.2523	150.111	112.228	67.1962	330.735	367.217	249.642	755.951	1800.58	679.685	820.188	1124.85	60S ribosomal protein L17
Shi003206	365.071	355.76	295.154	172.988	190.263	153.709	191.792	197.828	77.7857	243.215	207.13	234.952	189.388	176.941	80.4762	130.431	163.486	172.668	89.6043	114.546	166.049	169.141	156.509	134.985	204.893	192.244	157.272	153.532	148.876	127.095	143.62	120.461	137.09	191.876	176.834	152.351	275.364	353.037	297.464	888.308	1148.58	854.58	1160.79	1123.05	60S ribosomal protein like
Shi010849	474.892	560.866	334.218	159.315	204.879	131.308	252.711	200.881	193.103	238.991	191.363	281.486	502.422	468.648	284.11	239.228	360.827	392.855	57.0109	66.9539	72.8355	138.734	103.831	100.934	176.857	194.017	185.242	166.008	163.792	159.946	133.52	136.405	159.226	249.172	212.012	317.978	514.565	523.823	463.635	817.084	1448.99	768.902	1102.36	971.451	40S ribosomal protein S12
Shi012265	571.939	514.956	551.433	453.721	419.092	368.062	386.655	403.721	338.799	537.419	510.918	524.924	590.638	653.936	402.652	533.432	429.437	438.362	353.994	386.669	281.934	459.658	379.509	490.515	443.295	495.789	381.05	407.863	430.665	376.889	387.953	410.15	511.892	463.59	405.136	394.934	930.022	912.28	969.566	765.264	1128.6	752.75	1035.76	1416.36	SKP1-like protein
Shi014187	216.742	240.384	160.783	80.5658	104.349	87.2533	98.9164	81.978	55.4747	116.123	98.5852	121.941	187.906	146.826	40.9738	90.1404	116.343	104.183	52.9742	35.416	47.0787	67.3898	51.2319	48.1387	64.2875	78.7957	84.9432	63.3518	59.812	76.1372	56.9001	49.0162	48.4939	99.8225	101.933	82.1979	204.719	223.476	196.254	788.662	1488.57	683.782	962.383	1159.41	40S ribosomal protein S3a
Shi002689	332.488	422.591	418.825	96.3081	208.873	125.024	146.593	88.3464	104.371	300.121	227.256	185.829	63.7009	46.1815	48.2869	70.3246	48.066	75.2688	166.274	107.126	122.94	132.987	144.552	104.816	167.897	227.27	162.973	76.2006	62.4687	91.5933	60.6419	64.2151	51.9301	44.2421	66.5391	29.1093	151.637	122.339	116.774	810.096	1984.39	775.608	1025.82	430.45	Histone H4
Shi010994	1.88587	0.360665	0.643889	31.3767	59.8858	55.5137	6.60262	7.27845	5.44148	0.642609	1.85506	3.11532	91.2247	166.501	72.9217	128.108	93.5158	133.343	10.4109	13.7159	4.6306	7.63282	10.2805	6.71543	1.19956	0.712311	1.25065	5.47895	10.6003	7.53243	34.8055	34.1102	35.7664	20.1279	25.0708	11.5907	4406.4	3942.86	4049.29	21.4122	8.65022	283.313	146.482	4566.24	WHy domain-containing protein
Shi014728	3.63222	9.23881	9.98315	4.4529	11.7274	8.50504	9.27265	8.24284	3.08896	9.24133	9.37882	11.2003	6.13149	2.1879	3.7022	3.31239	2.93208	5.40405	4.6787	1.91297	2.67559	2.05813	5.83594	1.50897	10.3505	8.88322	12.2246	15.1624	20.5966	17.7718	13.6865	14.0302	15.7813	7.91487	13.4476	5.49048	249.273	248.202	246.643	680.891	499.04	996.63	1255.59	1564.67	Non-specific lipid-transfer protein
Shi013922	935.659	729.769	731.982	481.15	487.862	385.108	327.822	320.796	157.166	349.322	382.756	429.197	605.243	539.658	176.916	311.024	416.798	439.241	128.758	189.358	229.459	333.253	331.014	343.805	300.371	427.931	299.73	233.889	245.612	161.131	179.693	210.016	294.866	463.616	363.565	263.002	455.751	545.586	489.017	792.117	1767.04	628.193	932.149	835.333	60S ribosomal protein L17
Shi029864	74.8107	62.2559	58.4716	24.7049	25.8115	28.6905	113.805	121.572	127.845	131.951	116.598	137.243	95.9699	71.516	130.064	88.2953	207.54	183.461	41.3239	47.4223	41.703	43.3831	43.6941	47.8792	115.018	84.6786	89.919	87.6058	98.2739	74.9973	70.0925	67.8606	63.8365	76.201	55.1113	149.995	24.1518	27.2077	29.7737	1306.2	923.187	1031.79	1571.49	105.724	Protein disulfide-isomerase
Shi002337	253.197	246.161	190.76	67.1615	95.3784	71.0613	112.328	114.828	68.1549	113.983	92.7178	119.328	214.259	138.793	73.715	89.885	124.789	139.451	31.4409	41.7078	61.931	63.3137	58.1726	48.6735	64.1937	68.6226	74.2176	51.9035	49.5259	52.6994	34.6872	32.126	29.4585	81.5548	75.0624	79.2791	251.116	247.408	237.605	789.505	1829.02	518.991	826.404	965.457	40S ribosomal protein S6
Shi010977	388.183	400.251	320.381	175.755	197.204	172.724	181.681	162.076	96.9115	244.728	208.82	226.233	255.028	202.531	88.2582	173.042	192.552	245.019	102.067	97.231	111.923	130.53	137.813	129.299	123.083	174.621	161.545	150.04	161.086	152.452	109.756	122.008	132.504	234.458	191.27	133.929	401.823	402.552	288.848	814.914	1467.95	778.562	966.032	889.482	40S ribosomal protein S21
Shi020600	170.366	160.741	148.787	39.2934	69.1946	44.453	67.9769	66.076	30.1408	79.3915	70.0285	81.2533	107.967	70.3947	29.5977	50.1074	56.6118	74.8314	22.2309	31.5968	38.1393	72.1802	46.0509	29.1918	49.8391	44.8162	54.6517	44.5988	39.6595	37.626	28.6671	31.7451	31.5414	57.051	67.3504	41.2822	110.668	139.317	114.79	736.291	1727.03	603.494	1124.43	672.046	60S ribosomal protein L21
Shi023631	188.54	189.564	179.496	53.5489	55.3757	46.7123	83.8818	65.0973	20.7911	111.34	103.023	137.958	116.526	111.213	30.1239	81.5357	85.6067	121.051	53.7451	31.5885	57.6281	56.1501	40.8516	40.6262	51.5534	70.8441	62.6469	60.2906	66.0901	67.4418	31.1632	50.3648	32.1022	75.4957	42.2719	29.1093	130.596	137.759	84.7067	803.307	1774.68	699.292	847.056	722.885	60S ribosomal protein L39
Shi011777	56.029	73.9026	67.8421	53.9526	59.1258	76.8041	34.3791	39.7707	32.3683	34.3129	42.5427	34.9868	69.8936	98.8132	70.4629	99.4389	78.8231	79.9639	221.617	243.66	251.849	177.988	190.42	191.116	36.3737	38.8892	34.1881	45.0447	55.2902	50.2754	78.4436	86.325	101.78	8.99052	7.3486	7.67587	1172.39	1219.47	1172.09	337.488	336.05	577.74	534.134	3058.49	Catalase
Shi015281	7.17897	11.2124	22.877	25.0585	80.9777	37.8224	29.9343	21.3344	78.8594	28.5394	22.1414	24.2125	34.4552	21.6216	15.5831	17.9259	41.854	68.2394	29.5401	14.7036	10.2827	83.6168	60.0758	44.7366	21.8426	22.5399	25.689	42.9029	45.6932	34.1498	32.2036	32.7371	31.769	102.428	120.323	50.0851	2085.01	1689.46	2283.81	128.433	478.427	530.613	134.597	3543.42	Unknown protein
Shi026851	386.468	380.088	290.669	131.896	159.974	139.246	185.494	205.766	129.136	209.342	195.496	242.013	320.36	278.058	171.17	187.702	242.747	257.513	81.8773	113.078	113.762	169.682	131.633	126.167	166.039	160.591	161.308	156.937	174.58	147.111	177.013	138.83	132.972	211.063	184.874	218.446	314.922	319.64	214.994	726.24	1574.51	690.331	940.155	879.535	60S ribosomal protein L28
Shi017827	0	0.693762	0.309641	0.529431	1.28709	1.51682	1.32298	1.40006	1.1018	0.824068	0.669062	1.24844	0.514595	0.312159	0.293451	0.337568	1.62686	2.31307	0.556279	0.454888	0.636234	1.95763	3.64282	4.30586	0.461487	0.856361	1.50357	2.77345	2.99859	3.62228	0.278961	0.556044	0	12.0992	13.7416	15.0645	756.477	835.933	570.734	0.710134	6.96528	94.6528	21.2541	4686.99	17.3 kDa class I heat shock protein
Shi010495	514.572	457.683	407.581	113.396	215.455	132.476	221.188	169.733	160.381	248.476	199.883	218.073	276.884	198.308	160.184	177.246	201.772	226.336	105.266	85.6064	94.5966	176.573	125.531	67.7139	129.073	125.367	151.329	155.141	115.98	133.073	119.789	96.8382	75.4346	160.464	178.73	162.896	639.623	656.022	639.668	777.73	1535.31	715.364	850.48	923.3	40S ribosomal protein S14
Shi009935	0.255854	0	0	0.261386	1.2709	0	1.04507	0.27649	0.271984	1.01713	0	0.493096	0	0	0.28976	0	0	0	0	0	0	0	0	0	0	0	0	0	0	0	0	0	0.617579	0	0	0	195.994	196.352	173.341	627.809	15.2837	1098.89	2006.33	1052.58	pectinesterase (Protein of unknown function%2C DUF538)
Shi023937	564.523	632.754	501.756	581.97	559.341	426.508	502.614	479.356	458.168	420.384	352.666	504.906	451.753	479.934	421.98	322.446	397.534	411.5	470.25	430.864	416.953	691.533	555.729	491.536	432.218	436.857	411.724	489.959	504.284	505.51	444.94	390.879	408.704	523.919	439.823	631.695	463.836	423.336	392.667	885.901	1032.25	815.609	1248	803.606	Malate dehydrogenase
Shi009872	1150.11	1184.12	1043.8	585.407	658.902	508.941	538.852	609.813	405.89	727.293	640.761	698.9	803.297	755.438	552.204	502.726	586.416	693.448	314.409	278.528	433.802	512.613	461.039	411.648	493.201	600.025	408.048	347.102	434.461	345.281	269.038	305.546	340.877	507.758	441.372	675.751	803.062	969.897	533.964	726.284	1701.08	634.466	875.763	827.77	60S ribosomal protein L38
Shi028302	399.943	376.798	406.227	328.327	475.503	352.151	224.064	243.164	182.442	249.054	203.52	243.292	307.512	377.675	234.391	234.186	263.626	271.356	238.536	262.906	292.799	318.393	361.536	279.386	272.606	268.393	249.339	265.069	313.362	292.347	200.097	239.526	201.3	356.961	348.039	294.458	904.051	884.076	818.025	606.232	1180.31	710.306	829.455	1433.89	Eukaryotic translation initiation factor 5A
Shi011364	200.519	167.243	181.008	64.8459	85.9884	70.5978	78.6636	62.3572	55.5137	88.5464	88.6531	99.254	126.63	100.799	59.7954	74.0472	60.8135	90.4304	39.6418	30.3904	25.5035	52.8595	44.0386	45.5475	49.5869	79.3343	68.307	41.0727	50.0828	49.4082	22.9856	31.8858	33.4281	60.7742	52.8316	85.5472	179.809	195.637	159.321	735.103	1717.88	641.144	845.21	812.721	60S ribosomal protein L23
Shi027968	222.462	230.107	209.345	90.6091	111.959	78.5222	100.673	82.775	155.06	124.134	95.5795	144.444	175.412	154.091	112.482	108.384	104.533	121.051	56.6503	51.4721	54.8938	112.833	78.7589	61.664	70.4952	99.0802	83.791	65.5109	79.7355	69.593	67.471	53.0872	64.1364	124.736	99.7487	116.765	308.62	246.103	241.496	769.723	1672.07	568.983	972.293	754.142	60S ribosomal protein L36
Shi018992	679.734	546.636	471.624	277.586	268.048	228.544	258.549	209.967	213.323	282.654	262.084	324.433	463.948	466.682	229.672	276.856	317.501	345.085	175.323	118.851	131.943	204.708	182.917	160.807	239.799	239.8	215.978	220.966	216.769	196.993	171.919	183.393	223.137	292.023	199.886	259.458	1044.55	907.205	810.981	754.367	1342.23	664.135	840.27	1105.41	60S ribosomal protein L32
Shi002928	197.95	216.016	164.037	61.9923	106.963	81.4203	103.273	79.5734	57.0164	99.0217	83.33	82.7823	110.58	100.482	48.3883	71.3552	70.1223	76.4175	47.3272	42.6909	46.3171	84.9929	60.2504	47.2081	74.4772	65.7972	94.9519	66.896	58.3871	70.1607	38.6588	39.504	26.0573	79.473	107.337	62.6296	287.49	267.593	265.761	738.913	1264.44	593.715	1014.12	1086.81	60S ribosomal protein L18a
Shi021557	618.545	573.474	475.593	198.288	271.459	196.825	295.795	328.919	362.116	421.65	284.333	279.603	352.854	310.587	373.016	219.655	235.194	279.049	118.903	102.394	105.906	180.521	126.984	126.245	248.349	222.245	213.308	144.794	123.083	129.042	125.059	82.5659	104.11	134.267	136.832	296.353	248.185	222.209	183.468	726.259	2233.58	571.036	781.096	368.55	40S ribosomal protein S21
Shi030579	200.339	125.706	151.501	74.5809	83.0436	65.2441	78.815	72.5671	44.7265	120.739	13.9098	16.9156	98.4991	17.1196	20.1959	115.798	41.7364	57.7617	47.8552	44.5136	55.4177	77.8896	60.4379	52.6694	68.2352	51.9377	38.1578	8.94723	27.7308	10.0626	38.6973	48.7319	56.832	32.6714	37.3606	82.6175	124.553	158.18	135.332	756.51	1525.06	556.729	863.934	969.425	60S ribosomal protein L28
Shi027703	483.44	477.116	345.625	127.443	150.38	112.346	150.295	137.436	137.782	186.546	167.045	173.735	250.024	218.505	125.664	128.006	158.681	155.235	74.8593	75.2138	93.2516	129.934	104.233	110.611	156.942	153.12	132.382	98.6594	77.7332	98.4044	62.8581	59.6011	64.4303	110.37	108.054	160.137	261.963	263.387	285.148	708.332	1554.95	601.982	877.695	914.446	40S ribosomal protein SA
Shi022695	210.323	211.543	183.541	63.3301	97.9435	92.9884	85.3437	58.6158	25.0059	86.9125	88.3693	96.2695	129.156	85.3489	26.9536	69.2222	67.5154	69.9954	47.5297	30.1217	37.3733	68.4738	42.7969	53.4608	62.8422	62.1939	70.9789	49.7637	55.7248	67.7022	40.8176	38.6016	31.3957	61.4524	70.336	30.8915	761.741	646.961	689.607	523.578	1263.41	403.601	909.942	1554.69	40S ribosomal protein S16
Shi005692	348.152	351.67	350.47	131.769	220.479	178.698	183.555	151.311	110.628	208.109	174.528	230.649	273.062	178.94	96.0723	137.22	157.832	193.306	67.0252	54.8088	78.2074	139.974	104.504	94.9835	97.7278	151.958	131.023	112.065	103.279	120.499	63.8281	68.3503	72.3142	146.926	160.932	126.14	443.959	396.176	372.672	768.625	1823.05	575.988	778.238	699.531	Ubiquitin-60S ribosomal protein L40
Shi013014	203.071	217.841	270.562	127.066	202.073	185.828	163.442	150.623	71.9576	232.776	236.49	214.964	186.747	177.155	73.2618	224.156	168.084	183.891	160.354	171.519	206.327	169.419	181.488	130.91	172.225	212.693	282.886	361.194	398.232	351.552	761.421	850.091	706.682	177.501	192.521	44.2008	208.43	211.206	192.901	680.217	966.814	803.282	1144.08	1034.76	Histone H3
Shi018933	836.551	808.133	881.57	2255.14	2177.03	2407.62	985.564	620.186	923.247	875.043	805.328	843.482	1328.72	1732.75	1377.52	1482.53	1229.33	1253.57	1088.47	1012.79	575.868	1167.51	1161.39	1068.47	708.487	719.346	876.752	1149.07	1028.45	986.317	1509.97	1344.64	1351.66	1329.56	1257.25	1470.19	2044.89	1866.76	2157.61	610.831	874.594	774.078	659.059	1678.33	Ubiquitin-conjugating enzyme E2
Shi004191	523.284	514.794	629.93	195.115	260.568	135.866	213.829	176.773	177.534	392.903	351.248	261.203	77.8149	66.0331	46.5568	80.3342	58.765	70.082	165.478	130.807	124.072	219.188	175.447	138.762	252.443	380.419	306.631	186.548	161.551	146.664	135.54	139.219	118.351	67.5402	92.9817	57.261	230.338	153.061	202.022	765.18	1895.8	787.464	831.964	314.566	Histone H2A
Shi009943	110.786	108.921	121.062	45.3936	73.8154	60.5757	63.5221	42.468	46.1845	57.7808	51.6715	63.5591	75.889	46.392	47.6374	64.061	41.979	67.5769	39.0043	32.5886	41.7011	59.6792	41.6448	30.3553	34.8198	63.3084	57.7547	49.4617	46.8493	46.7014	31.0406	29.6647	40.994	64.9583	85.3646	61.7689	168.493	149.996	168.004	771.417	1263.42	698.703	969.132	885.536	Ribosomal protein L19
Shi035380	1537.97	2281.46	1676.64	249.96	589.682	289.71	763.437	917.348	481.923	1693.09	1390.49	1037.42	55.7984	2.11549	4.97178	0.953206	11.6814	15.5305	904.146	614.242	560.167	870.912	725.63	649.575	560.732	516.322	450.044	87.0864	37.4252	108.421	4.56875	4.08232	2.64915	0.911064	0.878553	1.53138	7.87126	7.88422	7.92221	768.005	1944.2	610.48	1252.1	12.9079	Protodermal factor 1
Shi029300	190.789	183.018	157.293	234.077	221.989	228.295	84.7805	110.539	91.2729	92.4467	96.9626	107.615	155.465	134.657	103.994	96.3141	112.885	100.876	52.2755	62.1469	54.7467	79.4229	99.3793	94.6591	116.082	113.7	92.8355	85.621	82.7258	71.6569	87.5939	86.4595	96.3067	154.34	126.914	170.448	397.592	438.98	461.198	586.132	774.962	556.673	825.971	1828.99	Elongation factor 1-gamma
Shi002364	0	0	0	0	1.17876	0.158761	0.415415	0.586158	0.432455	0	0	0	0.673262	0.163363	0.307146	0.883304	0.486508	1.21051	0	0	0	0.76837	0.817031	1.1267	0	0	0	0	0	0	0	0	0	0.281418	0.54275	0.31535	2403.51	2410.64	1789.59	653.957	3.54391	1121.48	1271.51	1508.5	Succinate dehydrogenase [ubiquinone] iron-sulfur subunit, mitochondrial
Shi006223	70.1146	51.5772	60.338	77.0089	68.9425	61.3563	129.756	155.159	82.1664	115.68	93.0967	130.517	171.801	203.531	108.404	161.489	160.762	157.366	67.3	72.2577	65.2214	80.0009	77.3777	78.0406	80.5511	75.6076	67.4857	72.7428	106.894	68.5783	93.5194	85.2449	95.0181	76.4794	57.7071	66.5018	743.459	783.644	660.342	353.929	194.409	732.76	1003.31	2268.96	Glutathione peroxidase
Shi018950	47.7901	48.3798	57.8171	137.19	168.476	153.52	75.6216	61.0344	50.8029	77.5644	66.6291	73.8352	112.167	209.834	82.7504	111.656	74.9246	108.907	103.87	107.82	98.9189	94.7408	127.314	104.192	26.2028	37.5934	33.0027	29.5925	41.136	31.7477	36.9935	33.9025	41.2324	91.3924	118.76	60.3911	647.599	602.321	573.656	442.536	321.458	633.669	691.444	2462.99	CBS domain-containing protein CBSX3, mitochondrial
Shi014922	727.678	781.506	503.758	320.015	447.718	326.849	480.323	378.621	407.589	523.579	392.597	490.504	559.48	526.846	435.955	365.688	442.874	492.273	323.143	202.647	144.839	297.743	215.492	233.438	316.078	295.451	287.994	209.552	302.475	175.349	260.044	238.435	227.69	241.14	195.899	387.881	1072.41	890.09	817.238	701	1659.31	605.115	815.154	766.948	60S ribosomal protein L38
Shi012463	34.3453	30.8013	40.2457	67.1098	81.5745	94.866	131.094	166.839	40.7642	106.578	77.2036	131.42	195.356	202.463	96.6754	247.615	224.312	219.611	37.941	42.7334	54.0381	49.1253	60.9425	54.0262	70.6717	68.5468	89.7805	100.649	147.408	102.164	144.674	167.442	156.549	177.155	170.166	73.6679	360.578	334.775	292.446	658.589	607.527	850.344	1154.23	1270.07	Inhibitor I9 domain-containing protein
Shi023929	0	0	0	0	0	0	0	2.5121	1.64745	0.616089	1.33388	0.746688	9.2333	1.40026	0.877559	7.57118	568.519	728.611	0	0	0	0	0.778125	0.804786	0	0	0	0	0	0	0	0	0	0.804051	0.387679	0.901001	0	0.509132	1.79786	1711.65	1911.4	505.535	405.874	1.1205	Unknown protein
Shi027879	199.306	238.975	136.771	45.2822	59.7547	39.9864	70.3725	80.0499	46.6341	94.1375	76.561	93.6147	116.364	106.43	57.4179	57.5466	79.3752	91.842	58.3325	48.2334	54.0443	64.222	56.7044	52.9717	69.8851	76.0538	55.6681	53.9416	46.1995	49.1599	36.2796	36.4831	42.8687	59.6963	49.5159	73.9544	68.1352	60.4404	62.6902	776.693	1540.01	675.267	987.192	553.362	40S ribosomal protein S4
Shi000515	709.358	630.014	561.314	244.593	248.726	208.731	291.244	291.878	371.486	315.493	297.334	338.244	439.717	378.681	355.483	244.139	323.607	363.152	124.084	107.321	98.797	183.065	166.532	153.767	267.246	285.942	235.545	209.864	205.548	170.661	141.921	159.81	194.512	322.477	219.102	438.647	531.899	496.028	478.643	714.436	1450.1	615.188	960.169	778.243	60S ribosomal protein L11
Shi009364	488.916	409.202	461.16	160.141	221.539	206.243	258.396	213.759	83.317	277.749	266.301	350.652	447.688	409.607	114.123	288.816	327.388	405.724	116.181	102.212	148.458	212.888	176.899	158.927	223.01	290.36	249.055	209.726	286.354	226.958	190.858	222.652	259.901	379.527	279.342	116.738	658.332	714.093	592.303	784.528	1394.25	636.745	873.801	807.917	40S ribosomal protein S25
Shi006972	220.272	179.653	137.541	50.6834	68.6924	62.149	112.466	110.977	68.5599	123.068	103.335	136.248	179.318	157.785	92.1437	100.503	134.16	132.861	28.7569	33.9668	56.6442	66.0611	38.3606	43.797	78.6384	75.2585	74.8486	79.3867	72.0521	67.0417	49.9392	44.7141	52.3906	101.413	96.8015	130.082	235.108	217.421	178.799	766.161	1205.24	665.866	906.889	948.395	60S ribosomal protein L24
Shi006995	142.823	150.179	141.842	193.229	141.495	157.111	170.122	153.771	153.512	133.019	112.622	140.004	439.631	754.229	308.143	482.261	559.168	587.612	274.862	242.387	270.262	251.134	226.364	178.882	111.346	125.253	96.2638	174.361	279.614	170.076	270.366	232.608	294.16	93.3795	77.5358	92.9669	1109.29	1104.12	1034.31	366.328	241.038	726.649	775.512	2362.22	Glutathione peroxidase
Shi004163	334.834	310.65	293.983	103.778	146.772	114.42	145.764	118.879	80.0937	148.326	141.093	185.104	257.433	208.795	67.881	135.161	152.645	171.906	91.4701	70.5723	82.748	103.662	79.2859	78.0023	92.8175	134.608	112.862	83.7369	100.563	88.8942	58.5687	79.8088	71.4674	161.857	131.513	92.3659	284.856	307.468	264.359	752.729	1499.94	617.522	829.286	756.388	40S ribosomal protein S23
Shi031519	45.6019	45.6764	56.0624	19.1044	30.5554	16.1321	56.617	54.5978	33.8291	41.9959	41.7912	61.0147	61.2451	56.5184	28.6091	52.9982	71.2106	114.868	55.6414	39.1644	28.1944	42.7561	43.4872	47.0216	35.6424	33.1785	29.3172	15.802	18.6033	24.078	6.71082	0.352012	3.95948	11.5744	14.4442	3.81472	220.281	259.534	193.342	744.172	865.481	856.603	951.859	1020.92	Cysteine proteinase inhibitor
Shi033407	335.086	263.991	409.408	68.4327	107.732	65.0345	178.178	257.239	129.563	336.956	359.283	284.956	68.7863	22.4378	45.1467	30.8624	53.1935	54.9347	39.2836	48.4721	44.5287	76.837	64.3125	63.4617	358.921	303.994	195.675	22.3837	17.7724	23.22	2.1107	2.10359	1.97179	68.8287	51.6594	51.2919	4.84855	10.3053	7.0759	917.151	1821.97	617.152	1040.31	40.3988	Pathogenesis-related thaumatin superfamily protein
Shi032411	375.599	409.6	411.437	1214.19	1003.2	857.836	468.378	530.466	535.438	415.747	363.263	480.062	269.155	234.504	315.659	214.461	274.348	285.941	404.727	389.867	372.977	858.496	815.22	733.729	321.381	383.909	304.943	225.633	246.037	255.242	107.987	107.624	114.416	857.076	858.533	931.892	13.8865	12.209	11.1619	1268.76	1391.25	725.276	951.282	56.8698	Tubulin alpha chain
Shi030339	98.7963	95.9539	95.5736	21.2043	42.2703	36.2882	47.476	40.3731	13.2384	49.0671	34.7761	40.0012	73.097	40.3407	17.8646	39.298	34.9988	46.3891	17.2295	22.8342	35.3348	44.4296	23.8996	22.419	30.5586	35.1213	36.2924	29.325	26.9016	28.6928	13.7052	16.9253	15.6978	28.7161	39.8755	20.2725	91.3679	108.009	106.159	665.659	1369.42	549.495	1020.85	782.35	60S ribosomal protein L26
Shi010559	530.679	539.341	483.623	221.531	288.692	189.978	455.463	363.154	318.17	314.434	274.055	405.93	480.119	426.984	190.085	244.745	289.527	306.481	279.867	215.536	206.287	336.529	285.686	239.266	170.55	250.588	213.463	145.307	155.092	142.281	79.5235	82.885	91.0235	176.155	157.977	137.443	171.598	161.578	185.805	932.098	1514.65	673.073	969.679	298.229	Phosphopyruvate hydratase
Shi009488	56.5657	34.2322	71.2999	102.12	157.809	169.194	168.935	95.8787	68.369	108.432	95.0387	141.497	337.016	252.513	130.318	488.088	238.041	251.325	51.5697	51.0125	58.9819	98.0587	84.0375	74.8451	20.0109	24.5849	31.0251	20.3202	29.1434	22.5674	18.353	22.4483	22.9122	100.908	119.405	31.9855	1414.25	1217.84	1067.33	474.279	468.953	484.628	578.394	2377.14	Unknown protein
Shi028243	325.241	342.44	237.421	90.887	122.213	82.9885	141.619	87.9237	82.3411	140.814	112.47	151.063	234.009	193.313	123.324	118.845	148.164	157.325	58.2239	51.94	57.0072	99.7329	82.5284	75.1134	77.7593	108.51	96.0935	80.9288	85.1206	89.0387	49.7693	63.0492	61.7438	147.105	127.464	123.273	323.925	312.653	332.104	677.955	1671.31	511.441	806.053	713.64	40S ribosomal protein S9
Shi033075	333.074	336.973	263.085	91.6773	147.097	99.9842	162.5	138.35	111.611	203.105	173.012	169.055	255.889	199.279	95.1926	152.37	142.599	153.39	65.5019	74.0431	73.0803	123.73	96.4217	81.7065	106.283	117.741	116.815	99.5731	81.0016	102.275	63.7632	49.1057	60.4694	137.812	151.152	107.648	280.739	284.786	254.245	716.22	1295.69	612.979	1014.74	727.759	40S ribosomal protein S2
Shi004186	312.092	277.803	222.198	87.7385	111.752	101.03	125.673	176.291	79.7202	166.297	130.331	149.677	166.887	156.433	111.457	100.911	141.345	171.183	40.5803	40.7585	64.5745	79.5535	61.4837	64.4438	110.693	98.7315	103.247	91.7046	74.6588	79.9433	69.4558	58.1993	67.4471	97.6434	103.41	133.068	265.237	321.833	243.119	681.146	1265.99	564.319	850.834	943.895	60S ribosomal protein L23a
Shi004581	299.62	320.671	280.328	102.534	98.3776	80.5293	226.428	240.922	340.843	241.202	193.039	251.326	162.114	106.401	131.396	118.2	320.111	314.042	130.142	107.596	123.875	172.631	137.068	132.869	207.469	174.076	204.379	170.305	163.224	170.391	105.17	89.3091	87.3742	136.219	130.823	232.623	43.1883	38.3356	53.8174	914.3	1415.5	688.809	1018.94	254.849	heat shock protein 70
Shi010718	156.949	187.976	187.554	48.2636	88.6513	39.9462	84.423	57.2922	62.7757	148.994	127.633	100.911	32.3166	20.2359	18.726	38.9793	28.9551	36.9661	33.244	20.2733	35.4444	37.1792	29.5186	25.0782	71.5185	117.1	79.4992	35.9583	34.625	44.334	30.7991	36.3276	28.825	37.5829	35.7165	21.3624	95.4147	86.5689	75.104	744.952	1291.68	814.567	1000.14	435.694	Histone H2A
Shi030357	352.567	376.271	304.94	87.5286	138.542	113.297	198.896	182.508	152.014	223.962	171.888	226.891	365.397	267.321	150.781	188.706	229.985	276.338	111.155	62.7608	48.4309	131.554	108.938	87.0632	159.178	166.227	164.527	149.762	155.5	185.976	111.483	137.562	113.817	188.678	185.029	137.607	452.733	394.462	385.177	699.916	1291.46	579.955	1120.96	565.98	40S ribosomal protein S28
Shi004154	474.142	360.565	438.64	235.031	241.558	168.067	260.709	327.44	214.736	304.858	322.373	369.482	298.092	317.15	160.457	217.476	243.254	273.176	209.807	179.775	206.666	226.978	251.683	224.369	199.039	291.769	197.531	189.688	201.298	155.793	85.5803	82.7835	105.531	292.092	217.568	223.464	50.3037	52.8444	54.969	1036.31	1219.59	852.11	1046.54	98.72	DNA-binding protein S1FA
Shi008334	279.864	258.523	208.511	80.6171	92.5153	60.2526	124.624	126.059	69.818	137.173	123.605	152.554	155.742	138.76	96.5844	88.7561	124.411	143.414	51.5597	45.6039	55.36	65.7281	75.7969	57.0138	94.7132	110.475	87.0297	58.7571	57.8547	46.8206	56.4611	52.5897	57.9706	95.1056	61.3046	97.4547	116.365	151.359	112.962	681.483	1842.34	504.573	823.597	379.89	40S ribosomal protein S21
Shi005164	547.027	485.508	365.119	132.05	232.169	170.921	135.231	127.209	74.8361	181.222	153.467	171.54	214.298	161.278	74.1724	129.677	133.272	144.803	79.2836	93.7038	102.014	167.843	126.321	111.471	94.2922	117.285	113.175	99.1303	80.8003	73.9442	61.1915	63.1524	64.0705	105.681	111.726	61.7282	288.978	344.639	254.824	752.235	1571.81	580.463	770.155	555.721	40S ribosomal protein S13
Shi015489	207.341	189.733	207	60.7764	107.012	79.3803	109.884	60.5066	46.0355	114.076	93.3714	119.29	113.803	81.1546	33.687	75.7932	68.268	88.0764	77.9449	48.3796	46.1851	92.5349	62.3755	47.2487	40.5116	86.4519	79.1946	48.2253	53.1524	55.5449	22.1339	23.4675	30.62	75.3473	56.9013	23.397	356.182	344.896	315.302	666.149	1369.88	598.003	768.868	819.14	60S ribosomal protein L37a
Shi005249	565.571	724.853	517.111	213.319	358.992	193.463	222.045	213.585	233.832	236.145	197.691	212.311	288.847	230.299	195.296	151.491	156.285	222.462	162.305	108.706	118.452	220.311	152.561	159.284	147.151	175.616	191.356	118.299	124.152	127.496	89.1442	90.7755	109.926	201.351	221.543	216.838	693.79	556.824	703.312	689.666	1635.22	490.169	650.503	744.439	60S acidic ribosomal protein P1
Shi017816	0.425977	0	0.509043	2.17593	3.43841	1.9949	0.869978	0.6905	0.226416	0.169344	0	0.615725	0	0	0	0.554955	0.382074	0.845032	0.457256	1.86957	0.522977	7.64347	5.98871	4.42422	1.13801	1.54862	0.988737	13.6785	4.43666	12.6543	4.12746	6.62741	5.65521	1.76807	1.9181	0.990629	349.624	355.18	272.126	5.2535	11.9279	108.748	26.9547	4052.55	17.8 kDa class I heat shock protein
Shi002510	79.7012	70.3909	78.7077	22.6179	46.3943	31.7521	38.9981	28.7098	23.2408	34.985	31.9178	39.4678	68.975	31.6724	11.9097	39.298	28.5451	46.1146	11.8824	12.6317	19.0264	27.7031	21.1205	17.2454	21.6867	26.341	27.2996	19.8462	20.1762	21.6002	9.83197	14.5498	14.0279	35.3208	50.6752	15.7675	94.961	130.92	121.141	622.175	1513.03	410.494	893.728	755.538	60S ribosomal protein L26
Shi033531	240.589	287.619	248.512	156.284	226.806	153.799	205.436	231.372	231.656	229.866	195.496	210.604	124.764	105.676	221.241	159.133	157.355	144.063	285.661	302.222	301.487	302.146	242.982	218.958	270.096	205.734	181.718	147.298	96.7303	147.481	30.7947	22.9614	24.9323	35.6169	37.6321	53.2154	29.6713	33.6902	43.4248	853.506	587.988	1052.21	1582.54	108.767	Delta(12)-fatty-acid desaturase
Shi011770	608.212	568.486	443.3	125.362	176.814	115.557	208.388	216.566	168.019	265.385	218.552	256.093	374.985	299.878	186.176	184.625	237.472	231.849	117.044	123.81	102.345	171.939	140.637	110.477	170.741	166.849	190.59	142.765	103.996	102.552	97.8252	83.9	81.8963	123.87	146.142	127.174	590.346	571.835	655.039	646.556	1231.86	523.91	830.705	950.382	60S ribosomal protein L7
Shi027442	103.893	108.921	94.2356	31.3301	42.7462	46.1627	65.8272	69.6626	22.6207	67.675	57.1002	73.5775	100.057	71.6285	43.9455	82.3511	71.2921	84.4252	17.4672	29.6657	39.9555	42.5559	26.3964	39.0012	51.2747	56.2616	47.9385	46.8927	52.1478	60.5154	59.2943	49.6932	68.7365	74.6839	78.2813	58.9463	175.289	185.05	144.243	588.329	1359.46	479.762	674.711	1067.92	H/ACA ribonucleoprotein complex subunit nop10
Shi000776	0	0.660125	0.883883	1.00752	6.12342	4.61849	2.01413	1.59861	0	0.588085	1.27325	1.18791	3.42751	0.891072	0.279223	2.56961	1.32684	0.489094	0.529308	1.2985	1.21077	3.72543	1.98068	1.53641	1.09778	0.325936	0.858403	0.791695	0.855961	1.72333	1.59262	1.05817	0.892682	0.511669	1.23352	0.286682	1804.99	2032.41	1827.88	102.256	2.57739	717.097	613.063	2719.2	PEBP (phosphatidylethanolamine-binding protein) family protein
Shi005166	94.9219	105.379	84.1845	21.9628	47.2325	36.0116	41.2037	51.4675	18.2826	50.7522	37.8609	54.1804	94.5851	62.1577	27.3435	44.3806	61.7034	53.8004	26.9818	23.2252	19.4905	43.7284	40.5194	23.3584	37.4048	38.9136	33.0101	33.9849	29.4715	35.8326	16.7354	22.7119	20.7567	37.408	42.0301	36.9191	128.213	126.041	121.757	617.582	1306.43	491.505	757.291	959.395	40S ribosomal protein S20
Shi014613	227.035	295.928	228.055	62.9517	140.039	82.6489	122.792	100.53	27.9824	144.124	89.8528	127.98	176.434	101.621	41.6679	88.0706	92.2934	118.974	75.7767	34.1334	61.696	91.5265	72.091	49.7074	69.2569	56.7452	80.8856	64.6745	60.9243	78.0567	49.2716	37.8723	36.8231	74.4929	97.5754	34.4335	367.846	348.662	350.714	592.433	1367.83	507.849	864.366	797.183	60S ribosomal protein L27
Shi034740	0	0	0	0.268131	0	0	0	0	0.279003	0	0	0	0	0.316187	0	0	0.235407	0	0.563457	0	0	0	1.05423	0	0	0	0	0	0.303728	0	0	0	0	0	0	0.305178	367.054	360.416	418.147	32.6081	4.70343	468.113	413.959	3202.05	Pollen Ole e 1 allergen and extensin family protein
Shi017339	27.4359	23.1592	29.7173	6.48949	8.89523	6.6458	17.6655	20.4474	18.3901	49.6453	52.4632	25.5263	5.5024	2.93077	3.82657	3.69755	2.6669	4.69189	4.64244	4.98261	3.65042	11.232	8.41461	9.2644	41.4019	36.0019	24.1551	2.89324	0.938429	1.57447	0.29101	0.145015	0.163115	6.73159	7.57326	10.2148	40.3599	45.1115	40.1382	369.908	882.226	551.116	1002.49	1310.01	Non-classical arabinogalactan protein
Shi021617	196.172	216.631	182.571	130.838	174.756	100.901	162.473	156.634	94.4994	157.171	143.947	186.133	124.179	71.1537	35.8337	60.8498	66.2191	75.9183	145.56	74.0626	84.3505	179.856	138.593	124.563	67.6232	110.547	93.3752	67.0888	66.2577	80.7411	41.526	46.8828	39.278	171.977	145.94	59.9166	15.0911	18.2156	13.5172	907.344	1416.89	727.18	1021.19	34.4243	Acyl carrier protein
Shi012117	86.023	89.0654	93.4292	49.3529	67.0945	59.5353	56.4704	44.1908	36.2631	54.5816	53.2508	53.4932	71.3237	60.4954	29.9947	45.8214	50.1711	58.0035	59.1336	44.264	40.5798	62.8303	49.7879	45.7722	53.9627	62.0425	50.4088	36.0592	42.9095	46.651	26.6888	30.2364	32.2202	46.8297	50.2468	20.6949	308.896	242.514	328.39	931.608	1070.61	620.067	1091.94	386.048	Translocon-associated protein subunit beta
Shi010162	0	0	0	0	0.540302	0	0.444294	0	0	0	0	0	0.21602	0	0.246374	0	0	0.431554	0	0	0	0	0.436915	0.451885	0	0	0	0	0	0	0	0	0	0	0	0.252955	454.347	451.113	442.83	49.8828	54.4175	219.139	179.463	3587.46	Late embryogenesis abundant protein group 9 protein
Shi027438	238.962	280.37	204.177	81.2736	118.25	91.3756	99.6995	96.716	32.354	101.107	123.198	122.83	175.048	148.479	30.3733	97.7523	103.518	148.848	51.1076	45.4956	59.9332	85.3745	65.3625	66.9761	75.4052	112.738	89.878	59.9929	82.9965	75.4754	36.3353	55.936	75.6465	85.9887	83.8248	46.6018	253.195	285.906	228.861	668.395	1176.8	623.357	817.802	772.15	60S ribosomal protein L14
Shi019479	45.8741	50.9842	44.1315	8.54788	21.1388	9.79587	20.6234	18.7072	7.36093	24.3158	20.6112	24.744	25.2115	15.6412	6.20827	16.5385	20.7025	27.1864	17.9627	9.11712	9.91803	9.80898	13.3275	12.5855	8.99244	14.4938	16.4071	11.4262	15.3587	17.1416	5.90172	9.59669	7.31239	17.9628	16.167	9.39342	37.9953	44.7386	34.3633	595.409	1618.35	499.821	699.834	643.334	60S ribosomal protein L23
Shi009568	0.994911	1.5539	2.04758	4.23509	3.56922	4.33572	3.66874	3.28519	4.05426	2.32917	3.28259	3.67511	1.92099	2.46376	2.81689	4.10448	2.33008	2.19295	1.18663	2.13476	2.44293	1.87917	2.10918	2.52589	4.03613	3.90924	3.46394	5.02877	6.8442	6.05272	10.7112	9.90416	11.8741	4.35892	5.53075	5.20585	968.106	988.626	1048.52	321.597	6.80992	1002.28	976.195	1742.57	Poly [ADP-ribose] polymerase
Shi020987	565.733	582.323	458.14	95.2492	144.478	99.8895	113.471	87.9237	78.414	124.596	122.618	123.095	211.095	164.38	50.7328	77.1258	102.081	97.8141	51.6539	50.02	52.4707	109.425	92.1942	76.2824	98.39	157.886	96.8125	84.3755	130.426	82.0593	95.0922	96.98	127.997	65.5364	67.6326	53.7445	229.89	222.364	213.994	470.836	1414.45	473.535	466.682	1213.61	20 kDa chaperonin
Shi003989	182.694	176.253	168.822	62.7184	96.4438	53.69	99.6995	94.3181	71.5516	111.736	98.6765	131.858	97.6842	73.9589	70.3643	65.5251	83.5909	101.976	77.8083	25.97	69.014	71.2489	68.3335	61.4564	75.0881	98.2698	95.2828	55.4186	74.4686	59.4548	50.1674	51.5857	57.1316	72.1453	76.2318	74.824	127.588	129.273	94.9595	645.972	1628.17	510.701	627.508	621.42	Small nuclear ribonucleoprotein G
Shi012434	1101	1025.2	1003.85	773.794	823.785	665.076	658.132	762.647	449.619	647.81	591.362	856.06	842.271	672.231	352.426	458.817	613.056	573.743	299.823	424.455	401.357	558.653	576.133	590.429	560.673	568.496	408.848	312.546	281.982	259.676	209.954	192.035	226.633	510.142	417.344	372.812	244.258	229.405	258.998	556.88	1496.27	412.163	584.324	958.96	ADP,ATP carrier protein
Shi022851	50.851	62.2404	55.5584	82.6966	60.0548	59.7783	66.5511	79.4005	78.7685	69.9701	64.8478	62.4018	62.6546	64.7618	99.1956	62.4622	50.6365	68.5543	39.212	35.7087	30.5782	44.2989	47.1044	41.389	57.8518	60.6391	36.8544	33.7682	53.0827	32.6421	42.6797	42.0906	66.8828	67.411	61.8902	147.458	418.47	444.309	388.466	491.471	328.251	754.455	870.217	1564	Cysteine proteinase inhibitor
Shi011259	294.595	309.218	289.071	158.989	265.814	184.439	112.357	103.561	93.7469	121.347	120.082	117.077	174.054	130.581	77.611	80.3866	102.852	110.76	185.222	147.628	179.666	217.103	171.631	125.903	84.1237	104.491	120.407	129.168	122.276	130.406	111.403	105.462	90.6162	112.756	110.645	102.224	219.277	207.377	183.707	497.594	1563.87	356.628	627.066	883.184	Nucleoside diphosphate kinase
Shi013847	90.0435	85.6754	83.2952	36.492	51.4423	49.9515	42.3014	60.0454	22.1501	53.4476	45.2623	54.0211	86.9493	73.2146	36.5204	46.535	56.7345	78.9783	27.6918	28.7412	46.899	33.7333	36.3679	36.0682	27.3909	43.122	40.0152	24.4267	34.7343	29.7642	20.8303	33.0033	33.8294	53.0232	46.1669	64.3199	114.103	139.515	91.7017	634.502	1318.59	520.68	672.028	778.731	60S ribosomal protein L24
Shi005084	0.290577	0.389002	0.69448	9.79637	31.9347	26.6208	1.63199	2.2766	1.85338	0.577583	0.625255	0.980029	7.28565	11.202	7.32214	12.871	6.84152	6.34076	2.33935	3.06075	1.24861	1.09767	2.77207	4.07423	0.323453	0.19207	0.421537	0.0777557	0.168135	0.423139	0.0782088	0	0	1.50759	1.81724	2.95641	1401.59	1522.81	1503.91	7.76455	3.90553	128.26	73.037	3683.47	low-temperature-induced 65 kDa protein-like
Shi002212	0.217545	0.582464	0	3.77821	7.29407	1.78287	0.888588	0.70527	0	0	0.187242	1.04816	0.43204	0.52416	0.985495	1.13365	0.780494	0.431554	2.33518	1.14573	1.60249	1.64357	0.436915	4.06697	0.193726	0.287591	0.504943	0	0.251753	0.506861	0.468417	0.466839	0.262554	2.25736	2.39449	0.50591	953.08	1035.16	1066.7	18.8799	7.6347	313.055	86.6724	3469.81	Translocator protein homolog
Shi030006	1150.28	1215.12	1303.36	2425.32	2421.64	1924.63	774.592	924.301	650.007	633.018	581.393	738.598	2127.81	3339.98	1287.06	1502.85	1083.97	964.36	2496.98	2291.13	2407.07	2490.46	2102.89	2083.85	938.463	691.268	915.837	1096.83	1191.11	1197.46	1099.44	1068.38	1178.89	943.376	963.231	637.201	1121.95	1141.25	1268.14	619.878	354.701	536.085	1089.63	1280.41	S-adenosylmethionine decarboxylase proenzyme
Shi001140	213.299	225.201	246.024	49.4231	106.498	47.3064	98.24	63.5664	126.522	161.942	131.067	103.3	38.2121	28.8093	46.0719	41.5392	40.1862	42.804	53.1096	35.2262	26.322	55.5511	50.7884	24.5514	84.6921	133.359	92.1914	64.4322	60.1197	70.1267	91.4409	80.5156	74.9732	31.089	48.1324	31.0024	91.7702	98.6099	121.173	557.204	1857.88	496.719	624.861	325.929	Histone H2B
Shi034339	60.0678	56.1622	61.3367	43.6708	48.9395	39.4421	50.7909	43.1032	54.7326	57.993	45.4091	55.8923	49.2323	50.7319	34.9138	34.9871	40.1939	47.9159	30.704	35.7087	42.1405	48.3233	48.1921	35.3194	40.189	44.326	42.786	32.1471	36.5957	38.1354	21.8985	24.2118	24.9323	30.835	31.3248	51.5524	30.0643	28.1912	34.9037	917.042	1045.49	732.206	959.728	183.832	Signal sequence receptor subunit alpha
Shi004544	963.684	642.632	638.728	374.967	436.421	343.452	498.267	361.464	283.498	506.733	466.468	452.555	504.049	362.394	344.259	363.038	368.935	404.624	202.328	215.046	112.652	343.632	228.315	236.607	410.569	365.7	445.368	351.007	290.575	274.871	233.827	197.878	170.477	457.538	453.423	457.784	821.207	696.747	942.127	566.746	1212.35	520.68	748.946	782.063	40S ribosomal protein S10
Shi033929	787.916	626.785	622.324	418.904	421.289	358.845	563.434	650.857	641.188	455.978	408.921	608.396	691.977	786.266	659.144	437.188	596.192	557.038	679.454	742.02	811.731	724.543	692.854	668.699	417.849	372.088	368.664	369.724	374.074	323.357	229.262	222.029	199.758	281.164	205.148	309.601	1418.4	1267.57	1434.55	563.492	536.027	515.142	898.671	1310.96	Mitochondrial outer membrane porin
Shi011943	168.573	191.501	158.55	93.7145	131.413	96.1903	74.123	68.3851	35.3313	86.2524	72.5459	96.0812	133.596	97.6976	47.5775	62.0045	78.9383	83.8653	42.8117	60.6815	65.2867	90.3965	90.2473	65.1719	58.9572	81.3722	74.3669	52.0811	60.6166	41.5063	48.9495	44.7906	57.4409	104.29	86.9997	74.8184	156.336	151.991	124.205	632.754	1217.24	561.058	786.396	622.482	40S ribosomal protein S18
Shi022143	0.259941	0	0.31063	0.132781	0	0.4565	0.13272	0.280906	0.690822	1.03338	0.223733	0.250487	0	0	0.441583	0.338647	0.349726	0.128915	0	0	0	0.245486	0	0.539952	0.347221	0.257729	0.150838	0	0.150408	0.908464	0	0	0	0.539459	0	0	361.608	372.333	313.419	281.399	4.36721	723.134	977.46	1832.64	NAD(P)-linked oxidoreductase superfamily protein
Shi013878	565.463	691.306	392.859	181.047	281.639	205.992	232.373	143.151	105.411	258.555	195.423	243.537	395.373	272	123.242	220.274	220.981	267.068	152.292	100.877	101.137	178.166	157.279	97.706	142.19	151.423	185.898	160.566	123.285	177.126	105.934	95.4832	90.8304	214.757	226.174	122.987	759.742	686.946	738.582	584.631	1251.13	419.71	671.549	890.483	40S ribosomal protein S11
Shi015336	399.976	394.941	296.506	108.818	126.874	104.346	106.549	111.75	92.103	154.069	138.988	161.892	221.405	191.546	90.737	104.783	127.012	147.54	68.0019	64.3302	80.0635	96.1929	87.3163	85.7926	102.32	141.017	104.516	71.1316	74.7496	78.1418	43.797	41.3171	59.9664	110.848	83.5877	90.6331	570.236	546.831	521.173	593.768	1061.09	531.959	683.389	946.609	40S ribosomal protein S15a
Shi001584	525.037	451.567	502.847	1274.08	2000.73	1414.46	611.006	538.533	295.511	355.118	318.776	446.73	1115.09	1088.92	495.753	1271.96	1186.24	1365.6	1578.41	1151.61	1209.07	1336.64	1096.18	905.761	586.42	562.164	894.081	909.872	1324.06	968.565	1090.36	1209	963.027	2139.65	2023.87	841.099	543.122	502.848	446.374	771.533	1296.69	784.538	755.765	207.118	Heavy-metal-associated domain-containing protein
Shi017219	322.107	338.548	362.788	69.474	129.312	86.3706	123.384	106.296	46.4727	167.275	151.816	152.124	89.2323	92.8975	34.0382	98.4818	84.685	111.114	125.138	109.258	99.1433	126.15	131.701	83.2413	137.337	166.355	134.942	90.011	107.506	114.589	103.282	102.935	94.1646	61.4289	74.7294	19.4152	509.606	560.52	561.159	435.702	1472.35	389.407	463.891	1052.29	Histone H2A
Shi032813	438.693	389.318	490.077	459.41	692.236	685.46	745.501	766.956	322.588	643.834	611.33	651.057	791.537	786.792	439.551	785.663	624.735	830.452	696.326	580.991	732.967	702.955	637.064	524.144	457.24	514.539	600.36	734.35	1056.07	797.331	912.634	1008.07	812.763	869.353	946.146	422.527	540.424	614.777	452.38	671.457	935.099	688.408	757.564	752.818	Ubiquitin-like protein 5
Shi008950	0.751361	1.43695	0.256536	8.66298	5.46503	6.2834	30.0326	27.8386	30.3517	17.4951	10.9015	24.2033	50.3081	53.7935	53.8518	74.8128	35.2365	46.9511	2.30438	2.44968	1.31779	2.83831	1.7246	1.33777	13.4775	17.5244	13.329	28.4927	50.3075	33.7618	100.999	93.1726	119.44	64.7112	60.6835	215.42	0.398182	0.846315	0.166029	344.965	2759.2	231.842	458.335	5.43251	Alcohol dehydrogenase
Shi032301	192.104	223.514	160.695	64.0722	82.4429	71.1116	72.6976	58.0052	42.6448	79.514	61.0318	83.3024	134.091	111.291	66.8682	71.4004	78.8041	82.662	43.6679	32.2371	54.1064	74.1691	43.6885	53.9877	56.1011	60.1284	63.2774	42.9384	42.1739	41.1385	27.3731	25.1591	27.2764	64.4916	64.7343	57.1573	271.43	312.586	228.103	616.039	1419.04	481.199	532.313	747.176	60S ribosomal protein L28
Shi001843	250.825	371.233	251.698	114.844	128.239	159.512	510.296	480.459	352.361	447.466	561.264	559.718	604.979	488.929	713.705	750.756	674.49	705.294	366.914	258.624	200.368	322.806	310.859	271.008	370.841	474.628	506.483	594.661	719.539	878.847	1432.08	1363.21	1556.88	901.702	911.195	781.472	521.045	554.833	504.889	688.297	1433.08	314.423	769.487	587.915	Glycine-rich RNA-binding protein
Shi018970	107.829	113.842	135.591	52.8267	133.904	105.585	76.8267	81.3029	43.506	125.482	143.221	73.6793	74.221	39.2662	35.8028	62.8955	41.7635	49.1009	21.0448	24.0926	25.273	40.27	40.3594	24.9435	92.3126	74.8377	58.3042	8.65618	7.94084	10.5632	0.527674	0.525897	0.591536	14.749	23.7862	9.40352	112.274	95.6463	106.897	668.722	1545.35	497.791	909.173	160.532	VOC domain-containing protein
Shi001008	0	0	0	0	0	0	0.5005	0	1.56309	0	0	0	0.486695	0.590469	0	0	0.439615	0	0	0	1.20348	2.77724	0	0	0	0	0	0	0	0	0	0	0	1.01717	0	0	2998.22	2437.85	2098.51	3.13429	3.29382	97.6593	63.1769	3613.92	SEED MATURATION PROTEIN 1
Shi004533	123.508	126.584	139.271	47.1766	83.7419	62.6461	84.9542	74.0618	95.4517	94.1201	76.3374	107.362	142.295	105.082	64.3346	97.4022	93.0282	116.325	30.6856	27.6662	30.5965	51.9169	40.4835	28.9288	35.9003	57.171	61.6736	45.1123	52.5915	64.8965	46.1644	57.4128	54.8477	144.131	151.823	77.5591	413.986	334.238	398.525	593.279	1435.08	496.972	589.216	637.02	60S ribosomal protein L36
Shi029543	1832.61	1694.13	2017.99	2960.84	2789.37	2567.83	1352.11	1114.88	2160.65	1489.25	1358.78	1292.79	1276.16	1421	1819.59	1180.21	1016.76	1135.66	1977.73	1512.82	966.665	1675.54	1454.4	1601.46	1503.21	1582.01	1500.38	1383.78	1247.82	1348.88	1284	1074.81	1333.29	2277.89	1706.82	2495.08	1653.53	1386.19	1652.63	607.007	809.709	565.924	579.727	1177.79	ADP-ribosylation factor
Shi002260	264.168	270.234	243.068	112.581	147.718	94.0506	150.916	128.547	177.361	183.014	126.317	149.361	141.641	136.481	166.792	113.376	103.922	124.626	85.1248	81.3617	130.235	128.386	124.106	84.5025	124.73	105.176	126.098	120.708	89.9843	129.577	95.3554	100.007	72.714	130.913	126.241	191.605	298.001	309.926	333.741	469.485	1049.71	446.043	701.169	1053.66	Mitochondrial import receptor subunit TOM7-1
Shi034097	545.602	658.329	455.395	132.015	157.498	68.6407	150.282	184.252	209.868	341.522	220.899	284.208	74.8509	41.081	97.564	49.1013	63.3176	59.932	829.69	547.184	597.863	825.998	558.705	489.618	350.547	270.084	311.739	242.689	131.541	223.716	10.3052	12.1962	10.1083	176.3	177.192	159.994	21.0832	11.0062	24.9849	814.321	803.186	335.255	1455.33	288.941	Unknown protein
Shi025305	276.543	245.941	245.654	73.6149	131.67	117.297	144.732	111.541	78.67	130.067	131.862	168.482	232.705	160.061	72.0486	120.374	148.475	168.698	48.3134	73.3169	64.2901	111.577	73.8805	73.715	85.5567	101.266	127.322	90.329	94.6565	79.9102	60.5703	72.9039	62.9388	149.092	144.421	92.3406	356.808	336.108	326.005	584.932	1113.75	490.14	700.848	804.168	60S ribosomal protein L13a
Shi032776	34.5335	27.8353	22.5783	12.9299	15.0432	9.949	5.53886	9.37853	4.13235	10.7097	5.05761	10.6279	20.5569	13.7225	3.68575	8.1264	10.7032	11.1187	4.65791	6.66563	5.99332	9.90344	7.80719	7.8869	6.4403	6.69256	6.71462	6.09605	4.39393	5.37104	2.04386	2.61897	3.05496	5.72216	5.8798	6.20189	34.8772	32.1941	40.272	577.689	1406.9	429.178	869.921	409.431	Elongation factor 1-alpha
Shi035432	549.617	569.292	504.655	254.112	343.331	265.629	295.063	325.318	335.42	320.428	287.184	302.035	398.494	294.707	313.64	244.196	256.529	269.002	337.366	357.768	323.069	392.381	323.856	316.12	372.962	341.218	307.014	258.688	231.713	280.558	170.6	167.365	151.781	181.715	190.428	264.714	222.63	239.801	259.011	445.893	679.389	497.172	820.103	1245.88	ketol-acid reductoisomerase
Shi000260	45.6749	48.1925	53.0895	37.0961	42.8953	42.3903	65.7651	68.8098	43.6879	65.103	59.9989	55.9443	96.7017	126.972	70.345	67.6371	64.764	80.0814	22.5599	23.3796	26.0579	36.9447	40.1202	38.9014	36.412	43.67	33.3262	23.275	20.2278	21.9383	11.5373	11.8334	15.0683	32.0643	33.2105	33.39	62.7188	77.112	68.3967	717.991	560.836	761.711	1345.24	299.548	Acyl-[acyl-carrier-protein] desaturase
Shi016320	115.984	165.988	148.168	92.4055	115.278	130.218	79.9894	63.8382	46.0058	131.787	146.389	97.5858	62.9571	62.8253	34.799	90.4917	68.7063	78.5542	45.0616	42.5466	43.0372	38.4185	42.1553	37.7564	98.2745	157.047	107.232	78.5167	138.98	99.8247	357.132	372.878	438.483	85.3235	101.982	28.1802	516.95	596.578	477.293	289.6	409.919	571.58	464.527	1942.21	Histone H1
Shi010119	0	0	0.731031	15.9367	36.8441	24.7094	2.49873	1.6527	2.60123	1.45916	1.05306	2.35796	4.25218	7.36977	2.07843	11.556	5.21258	4.85417	0.65666	3.22184	1.50209	1.15544	1.84293	0	0	0.404357	0	1.63696	6.37144	1.06898	3.6223	6.56383	5.90647	3.49127	7.03943	1.42263	1270.26	1449.82	995.918	43.311	6.16663	76.1816	45.1609	3499.06	Unknown protein
Shi025879	0.0703821	0.282666	0.25232	3.09186	5.85592	18.2932	1.29368	0.760585	0.374096	0.839395	1.15099	0.474754	0.349444	1.35665	0.637673	1.10031	0.883794	1.25658	12.2391	8.03138	11.406	23.1309	53.0081	27.9238	0.188028	0.186088	0.245046	0.0753343	0.162899	0	0	0.0755181	0	0.584258	0.915539	0.572868	2275.28	2588.69	2520.05	33.6916	6.14885	381.368	182.597	3044.21	Isocitrate lyase
Shi033192	313.612	304.235	300.299	112.402	168.777	121.019	132.177	121.894	77.4487	143.493	135.919	156.983	219.238	157.72	63.6629	121.896	135.669	158.283	66.6928	56.1601	61.7494	105.826	89.1307	86.0389	109.339	147.771	126.614	72.0442	89.02	79.9194	44.9914	55.3555	62.9341	186.119	156.904	83.8545	364.244	318.566	356.956	607.119	1378.4	504.561	565.971	579.706	40S ribosomal protein S8
Shi030491	174.589	141.824	150.398	56.2797	94.1954	72.4346	94.7665	103.951	57.6606	136.454	71.8522	113.928	138.439	107.207	68.6279	85.018	102.623	108.021	33.6607	43.1481	69.714	80.0386	61.2774	59.856	79.6233	84.5906	75.2444	86.1793	81.4055	77.0113	55.6586	51.8338	50.6318	114.326	95.8294	71.4466	250.732	216.063	175.666	510.226	1416.3	402.237	762.717	539.854	60S ribosomal protein L37
Shi020767	484.676	448.713	537.732	389.851	419.952	304.762	400.888	360.056	322.617	441.316	367.757	434.82	246.835	237.227	196.159	204.19	247.358	260.42	602.242	559.948	424.68	598.197	531.822	502.868	296.259	301.066	297.176	306.94	261.961	245.099	230.001	187.184	162.353	264.412	263.717	167.155	526.8	455.22	521.93	627.222	944.276	578.092	776.755	690.036	Glutaredoxin-dependent peroxiredoxin
Shi004014	116.675	120.645	115.795	41.849	108.754	83.3494	75.0054	50.3729	28.53	67.1601	72.7032	88.4748	123.151	63.3032	32.3143	71.0324	67.4016	102.277	49.7329	49.5955	36.0709	75.2363	64.1143	34.6226	33.2078	40.7081	58.0316	35.9836	44.4624	48.3789	28.2855	32.7371	34.0955	63.0258	94.416	36.4624	340.598	363.075	314.188	467.643	1076.46	307.248	733.586	1029.05	40S ribosomal protein S17
Shi025330	589.035	643.999	564.258	253.381	447.18	330.163	452.597	421.346	359.4	453.957	358.5	418.791	379.354	215.397	187.89	241.109	196.03	267.009	151.67	147.978	101.122	266.084	191.817	160.833	285.937	234.262	289.976	147.921	147.53	179.912	157.525	118.464	116.581	310.775	406.56	365.573	215.964	235.065	218.425	443.288	1608.45	334.38	573.019	652.899	Adenosylhomocysteinase
Shi016540	82.4686	87.0625	92.2666	19.7906	55.3295	39.5282	33.3462	26.3173	12.65	44.2264	34.7761	30.1342	46.4413	31.0057	7.83535	27.761	27.304	32.939	16.0413	17.0042	20.3854	32.4075	27.7902	20.6945	19.9616	19.3899	23.7667	20.4386	19.856	25.1465	10.7258	10.6897	12.0239	32.162	42.3678	17.3764	56.4633	79.6428	61.2127	436.61	1176	415.089	740.017	831.572	60S ribosomal protein L26
Shi020000	335.019	417.743	395.2	103.656	217.525	134.48	169.098	91.5441	140.929	192.165	177.131	200.618	241.424	181.621	79.6772	134.678	120.196	166.148	121.243	88.2216	74.0352	165.426	118.229	104.385	66.4866	129.071	164.409	93.2337	115.202	106.492	66.4683	59.5687	88.3755	212.553	186.291	73.4581	392.369	316.98	352.38	624.787	1391.59	487.403	684.202	408.324	60S ribosomal protein L37a
Shi028726	454.269	402.212	397.517	106.498	192.601	133.954	183.042	103.951	110.366	202.491	159.388	197.231	294.973	229.219	157.412	151.266	183.961	254.291	121.906	87.784	78.038	189.691	109.789	87.1432	101.888	138.37	153.931	116.569	102.983	125.39	77.1009	76.8413	68.5319	182.922	178.514	103.967	495.963	489.483	494.223	585.715	1326.43	426.864	617.721	615.838	60S ribosomal protein L37
Shi016763	6.80652	5.82747	10.4037	48.514	49.8302	38.8253	184.835	163.36	230.446	153.354	252.253	128.128	92.1085	142.45	167.616	137.651	138.712	122.935	23.9579	17.646	19.6279	18.8355	22.2538	19.8926	16.3513	15.4851	17.8194	16.604	11.9984	15.3976	4.34561	4.92543	4.58498	212.87	176.288	145.405	186.437	174.417	209.709	577.627	54.7838	1095.46	1364.06	470.267	Aspartic proteinase
Shi002368	346.171	469.25	424.987	224.269	338.694	184.522	351.143	381.003	185.765	393.018	305.879	391.272	213.157	229.017	108.66	163.661	197.357	215.455	302.105	239.406	241.869	371.621	329.896	358.737	238.549	284.456	216.76	112.555	124.357	140.088	23.9644	25.2563	33.3493	229.647	258.319	120.488	32.7448	38.329	34.4307	901.277	905.941	649.279	935.408	163.16	major pollen allergen Lol p 11-like
Shi008236	172.157	154.436	135.038	44.572	71.9945	52.9202	61.8105	51.1826	57.0339	64.6893	64.7848	69.6909	107.917	77.6567	59.6486	58.3749	69.4507	73.0983	34.1749	27.946	35.2264	61.2469	45.3906	44.4965	52.6775	61.054	50.1772	38.4947	42.7567	33.8838	26.0243	28.6779	28.6995	46.699	42.2795	60.0994	191.373	179.488	151.689	520.65	1369.43	352.423	682.577	614.976	60S ribosomal protein L13a
Shi009713	0	0	1.45115	0	2.26201	0.710869	1.86007	0.656147	0.645455	0.965512	0	0	0	0.731477	2.06292	0	0.544598	0	0	0	0	1.14682	1.21945	1.26123	0	0	0	0	0.702655	0.707336	0	1.30297	0	4.41028	6.07556	7.06008	2057.57	1701.91	1560.92	48.2573	4.53378	468.801	330.131	2682.3	3-hydroxyisobutyryl-CoA hydrolase-like protein
Shi001149	0.110246	0.737945	0.658721	0.337889	0.547623	0.129074	0.225157	0.357413	0.234393	0.35062	0.569338	0.318709	0.109473	0.132816	0.249712	0	0.197767	0.10935	0	0	0	0.624691	0	0.458008	2.25803	1.53031	3.71044	1.53404	0.382747	0.642162	0	0	0	0.571987	2.53725	1.02553	308.161	301.485	280.86	308.992	131.466	615.373	623.971	1850.56	Cysteine protease
Shi004167	227.151	228.304	179.128	65.4115	83.9896	66.2806	88.6082	100.701	62.8444	97.1137	109.441	114.61	150.041	114.555	74.1008	77.9309	109.824	114.491	44.0981	36.5883	36.6587	70.5917	59.5668	54.5312	90.8344	97.2269	77.214	69.283	60.8765	65.1342	48.867	51.7128	50.4277	84.1134	83.4178	102.877	194.028	219.761	209.543	513.975	1022.32	453.784	744.401	791.547	60S ribosomal protein L4
Shi004366	242.72	266.088	300.817	459.395	622.154	769.084	292.184	303.602	118.707	344.069	313.013	313.083	298.223	297.343	139.762	352.847	247.58	255.371	476.537	399.267	437.767	400.171	427.159	338.577	247.995	211.509	262.994	333.734	308.06	401.397	364.191	365.015	304.8	498.336	498.037	254.926	755.568	655.14	587.863	546.73	481.129	718.544	655.86	1105.86	Ubiquitin-conjugating enzyme E2
Shi000588	0	0	0	0	0	0	0	0	0	0	0	0.380594	0	0	0	0	0.354253	0	0	0	0	0	0	0	0	0	0	0	0	0	0	0	0.476675	0	0	0.459248	27.1054	18.6847	23.826	694.924	17.4	833.962	1528.21	418.638	Protein-methionine-sulfoxide reductase catalytic subunit MsrP like
Shi005720	118.977	126.452	154.165	28.1813	62.2827	35.558	50.6464	38.2408	30.5088	87.7294	75.3046	56.1167	16.0476	9.39897	8.8357	10.89	9.24698	14.3713	14.9548	15.164	12.315	32.6294	21.8248	13.312	37.7155	90.9831	45.9187	18.1927	10.3184	15.2562	6.89952	10.7629	9.75224	8.09558	9.20074	4.53586	62.535	76.5267	55.5981	548.8	1666.33	427.185	560.937	284.461	Histone H2B
Shi003515	119.137	150.933	137.507	86.0893	127.017	122.473	126.405	145.702	80.9308	143.703	139.557	159.045	183.512	194.636	112.547	172.623	132.4	195.987	86.0882	103.045	158.395	159.162	158.738	114.682	95.2244	144.436	132.194	115.078	132.491	120.51	101.359	116.606	138.174	157.996	120.956	108.796	175.703	173.359	111.467	734.779	919.102	754.282	853.971	194.127	Protein transport protein Sec61 subunit gamma
Shi019158	244.085	244.743	212.221	107.823	148.308	97.5517	59.7263	73.9759	52.2767	89.8896	66.6536	74.6239	110.642	84.6339	49.0323	51.7212	65.7958	68.0607	50.5075	45.3171	52.1507	76.5284	79.7344	71.9459	62.2692	77.4295	63.708	43.8929	40.0824	43.3947	27.7908	24.8925	33.7176	75.1012	54.1116	55.2813	246.67	273.091	228.956	514.769	1125.63	458.456	573.569	776.082	40S ribosomal protein S6
Shi009890	360.367	331.1	304.158	241.271	320.098	240.67	146.682	129.94	139.687	175.749	163.916	181.782	180.172	166.544	130.061	123.819	138.526	149.26	102.793	113.762	102.541	170.673	114.24	132.362	136.892	148.964	152.5	128.318	135.401	96.4607	136.817	126.699	148.162	193.132	181.197	194.234	966.899	830.268	756.214	400.578	844.893	359.158	508.759	1329.58	60S ribosomal protein L35a
Shi014461	130.459	124.779	94.6195	32.6432	44.7115	36.8617	51.4096	60.8055	36.2864	70.3899	65.8697	76.1494	95.0305	79.4283	26.4781	62.745	61.5125	67.0958	27.7735	20.7959	28.3209	42.9816	37.8777	30.4339	53.993	49.3494	46.4886	43.5432	39.6825	43.5784	27.0165	32.7789	28.217	46.0943	51.4677	27.9103	106.389	110.605	90.1684	565.714	908.614	549.957	771.484	628.382	40S ribosomal protein S3a
Shi032336	144.078	158.275	144.828	36.7982	94.7216	56.0624	50.1959	43.9618	23.8751	64.6893	65.287	75.9522	86.2617	56.6666	21.1163	41.4049	55.1122	68.0911	50.9459	36.4527	42.6608	69.6336	54.4688	36.9699	39.2456	56.5805	52.1301	42.6361	51.4914	46.8979	24.6358	23.1888	23.5259	40.4538	60.2114	24.144	126.545	157.592	132.405	511.775	1212.52	433.314	640.563	617.063	60S ribosomal protein L37
Shi005060	67.8014	88.3141	80.5847	19.0953	46.8773	16.3052	25.8231	23.7632	23.7655	32.6361	30.9135	30.7252	39.6679	29.582	24.9037	21.4858	19.3946	31.6259	16.523	7.72081	16.1982	20.7668	23.5541	10.658	8.8119	22.7715	18.2894	13.7298	10.6031	14.9433	9.07504	7.47153	11.9426	18.6344	21.6367	18.3244	209.372	178.678	169.501	519.287	1200	437.133	593.511	656.099	60S ribosomal protein L36
Shi023344	276.63	229.681	194.313	119.14	135.594	90.5626	233.475	223.377	234.528	185.162	158.325	244.865	286.283	279.706	256.534	162.221	208.141	195.319	135.94	133.313	147.082	151.892	130.488	120.998	120.861	118.315	113.72	129.999	120.492	117.998	77.692	63.8927	65.6057	72.0674	72.2094	110.784	94.9208	103.354	109.982	729.162	875.367	519.497	871.045	404.111	malate dehydrogenase
Shi023434	4.69394	6.28389	12.1534	10.3901	7.28628	5.49556	24.7651	13.104	15.8012	17.4164	15.1504	13.9466	16.7021	14.1372	9.74597	10.7016	15.0864	13.5794	0.839767	2.74683	3.84187	5.91054	2.35682	0.812524	4.52834	9.30799	8.17134	11.7232	9.95878	9.11376	10.9492	7.13501	10.8581	34.5007	36.7922	18.1933	26.8447	28.7855	30.8574	986.266	364.808	337.197	1530.02	149.328	Wound-responsive family protein
Shi031803	422.762	436.395	382.236	80.9476	181.932	107.086	166.166	152.286	68.684	185.612	144.863	194.981	322.638	206.286	62.9348	128.166	189.833	200.96	97.6106	65.8161	99.2358	134.088	96.6553	89.4733	120.282	120.037	140.711	99.0394	96.6173	131.643	59.2547	65.3316	57.7618	163.333	168.678	81.9293	458.651	392.032	450.346	551.868	1071.91	425.668	756.486	560.195	40S ribosomal protein S18
Shi022729	0	0.171259	0.152873	2.61386	3.97156	8.68691	0.391901	0.414734	0.271984	0.101713	0	0	0.254061	0.616465	1.01416	0.999967	1.14742	0.126888	4.39425	4.49167	0.628231	2.17463	1.54157	2.92304	0.455682	0.0845589	0	0	0.148044	0.14903	0.137726	0	0	0.663721	0.128007	0.2975	849.705	868.959	791.114	21.3866	2.38808	220.911	49.4687	3067.29	Galactinol synthase 1
Shi020804	292.067	379.826	436.276	1050.73	2160.62	1889.86	425.534	309.424	383.665	336.716	566.962	227.166	548.449	743.931	510.925	650.248	459.843	598.012	2209.15	1494.27	1094.93	1113.15	1716.81	1551.38	230.829	164.786	249.377	48.5674	46.4743	86.2769	107.246	121.435	82.4586	92.5431	108.55	176.475	9074.01	9580.79	9869.54	254.428	107.096	1126.52	299.464	1570.96	programmed cell death protein 4-like
Shi000914	462.372	389.192	436.929	191.583	361.02	248.596	596.272	404.771	235.213	437.442	255.348	540.689	571.451	545.075	224.741	381.329	294.575	340.517	317.391	255.187	471.426	436.659	355.708	249.386	147.116	149.533	217.061	221.964	207.832	184.943	103.617	100.607	73.6463	276.441	259.13	135.562	479.418	358.566	316.927	562.894	1200.98	395.401	670.866	516.524	ATP synthase
Shi005416	114.561	132.082	109.52	32.9617	55.7442	53.1027	61.1185	75.291	38.7718	83.65	62.7842	84.2599	102.614	83.3715	25.9485	60.3083	66.6851	75.5988	18.0695	40.2236	41.3333	61.8229	63.8599	33.9953	43.7219	49.7615	64.0349	55.5551	45.4545	43.0337	38.7628	40.1374	37.2464	61.1356	67.8438	34.2536	111.015	152.389	130.19	618.113	969.599	472.963	705.733	574.74	40S ribosomal protein S27
Shi034264	58.7904	80.1094	86.8772	70.2504	108.533	97.4074	212.264	182.371	95.9771	166.106	132.376	204.352	127.963	141.652	122.759	115.228	182.676	212.164	133.539	61.7416	65.7332	144.255	175.003	143.927	146.543	139.48	146.815	253.393	319.826	317.065	116.98	113.207	138.423	1056.95	992.445	416.568	3887.17	3861.11	3131.23	51.7894	99.1641	157.974	96.5698	2934.1	Heavy metal-associated isoprenylated plant protein
Shi008689	133.551	120.028	99.1461	38.2793	47.1946	34.7811	57.3928	63.3398	37.5553	65.3277	64.7303	76.3391	94.3452	81.2517	58.4991	52.3009	65.2945	79.6387	26.4306	28.1911	36.8011	47.5176	44.0767	38.3597	51.0034	59.0867	42.2425	37.8138	32.5209	38.0379	21.6103	27.8553	28.7479	59.1533	38.0282	56.0162	106.73	123.799	121.71	534.961	997.623	437.356	638.525	714.043	40S ribosomal protein S13
Shi001000	279.613	307.882	307.238	258.505	275.493	213.374	263.65	232.119	324.053	299.727	278.713	317.791	219.214	198.976	249.095	169.241	210.658	253.131	169.431	151.881	183.129	235.634	216.786	223.087	168.333	248.461	190.108	127.727	128.366	135.54	85.842	84.098	114.888	278.322	265.676	311.251	148.396	147.903	132.562	590.902	1158.96	492.347	640.682	432.569	Calmodulin
Shi001139	142.104	158.159	172.145	26.1887	66.7809	30.3385	54.6299	47.274	12.4405	67.1263	70.0285	57.4592	25.1781	21.819	11.3602	21.7801	21.493	27.6372	60.4172	35.7087	43.1027	71.5742	43.09	38.1998	43.9187	70.1712	56.9133	32.8065	26.441	28.2402	29.398	31.9897	32.6196	10.1195	14.4981	5.50783	63.0518	74.3298	87.4916	400.909	1327.61	420.631	583.139	565.699	Histone H2B
Shi010252	1.36742	0	1.22555	0.698493	2.97166	2.80166	0.349088	0.738854	0	3.80526	2.05966	0.329421	0.33946	0	0	0	0.306623	0	0.733914	0	0	1.93707	0.686581	1.42021	0.608852	0.677892	0.793482	0	0	0	0	0	0	0	0	0	190.858	157.232	151.231	585.25	870.448	537.827	803.577	499.282	Non-specific lipid-transfer protein
Shi008627	26.467	18.3722	23.4282	12.5182	15.2163	13.1982	22.5225	20.6568	5.73133	31.1756	27.4208	25.0321	15.5742	15.3522	5.55083	23.6257	11.8696	18.4736	10.5224	10.3254	14.4417	16.6635	14.7656	9.16292	9.16579	13.2829	16.4958	16.2631	20.9865	5.70982	19.5239	17.3546	22.4784	12.7147	13.7322	8.54865	9.09102	21.8988	11.372	671.633	827.847	677.511	1049.88	65.9138	Protein transport protein Sec61 subunit beta
Shi004328	67.8949	73.2398	66.2709	30.9553	45.0599	30.0003	31.5142	44.9725	20.1812	28.7756	20.6061	34.6953	24.516	32.56	13.4509	10.356	26.0869	24.7667	67.6602	79.7906	97.1331	90.0848	84.8961	71.0987	35.8936	37.1511	28.6529	20.0199	14.1775	19.3924	1.00683	1.50515	0.225736	11.3537	11.6036	4.89337	16.4788	15.116	10.5598	911.492	98.7406	656.196	1542.53	68.6983	Omega-3 fatty acid desaturase
Shi035253	324.622	307.627	425.697	156.975	417.117	247.152	371.066	256.345	288.693	323.884	284.136	310.166	163.493	135.437	70.6643	138.225	122.038	160.856	511.623	304.489	256.471	370.168	288.169	179.853	160.328	201.855	237.337	123.274	150.776	184.763	44.6847	44.2393	35.4962	63.6042	86.3633	46.9829	510.854	326.894	570.151	585.077	408.644	874.392	1003.64	399.462	plant/protein (Protein of unknown function%2C DUF538)
Shi009642	3.86022	5.96281	3.19359	4.70208	4.97807	4.51946	10.3096	9.14535	4.57708	7.20082	10.0954	5.43666	3.9806	5.72367	6.72582	4.83561	5.8594	5.3015	6.69362	5.4736	5.46836	8.13239	7.45467	2.15882	5.42078	6.67336	5.51383	7.15126	7.21631	6.22663	6.87324	4.77914	7.16752	4.62182	3.86264	3.79802	28.3647	42.9232	47.3086	819.5	294.673	857.083	1198.36	73.2108	ER lumen protein retaining receptor family protein
Shi022366	257.221	266.061	276.996	118.187	145.766	119.567	196.457	143.334	104.059	166.777	141.151	194.372	228.067	207.777	95.9831	142.433	149.373	183.257	199.235	151.762	121.739	180.087	188.087	155.802	86.0384	132.768	109.178	79.8292	129.464	77.0113	62.0457	77.7506	75.692	90.1416	89.469	56.1718	205.931	165.388	153.38	530.356	1040.07	457.354	672.343	532.501	TonB-dependent heme receptor A
Shi008576	35.1703	27.5556	36.4118	19.2072	29.9889	14.9906	31.6112	23.6448	16.8847	39.8187	35.0143	35.1405	27.1987	24.7974	22.0264	32.5168	14.5371	13.9859	34.7951	35.2819	30.6431	27.8572	30.598	29.963	14	9.32035	8.84053	0.173479	2.25073	2.64335	2.79184	1.21732	1.76047	8.57707	9.73059	26.9493	7.21487	5.96354	6.76882	599.505	1337.77	385.506	876.669	16.1714	aluminum induced protein with YGL and LRDR motifs
Shi003200	205.275	204.278	162.977	47.6113	62.3251	57.8473	65.0975	73.2697	33.1383	87.2439	63.7233	88.165	145.796	109.848	38.658	69.649	87.3757	98.634	31.1197	33.1093	34.4444	60.3509	46.9558	41.1181	75.7846	64.7002	63.1305	52.5521	56.4574	55.5625	38.0916	33.2806	38.9394	63.7233	68.1557	38.7845	141.371	163.244	169.97	476.151	1081.33	376.559	684.181	579.473	60S ribosomal protein L8
Shi024098	183.249	170.065	156.005	69.897	84.9624	71.0093	72.5087	66.7421	69.3893	91.5942	81.6469	91.4099	137.345	110.047	88.1648	83.1109	74.8006	98.8582	48.4317	32.1379	41.3176	75.44	59.7918	48.0128	55.1634	70.5244	61.5904	48.6892	49.8597	55.1465	37.0283	33.9275	43.0719	74.2559	71.7911	93.5301	368.703	379.801	304.9	596.984	1197.79	416.288	472.798	509.115	40S ribosomal protein S8
Shi034736	326.698	284.869	357.497	226.983	274.353	283.571	377.708	297.588	120.422	304.04	224.63	351.001	654.41	664.26	279.975	535.69	488.94	613.324	228.417	235.128	448.731	313.259	312.986	291.209	158.84	208.913	235.335	243.172	309.99	208.523	235.156	214.89	222.827	246.132	224.824	179.022	381.921	336.38	287.519	554.024	1008.03	432.132	585.239	609.983	Cytochrome c oxidase subunit 5C
Shi030005	899.166	997.906	993.719	2233.26	1792.65	1846.29	678.714	887.641	1045.52	530.357	567.952	600.123	1933.65	3024.14	2098.3	1540.07	1116.64	893.046	2026.7	2035.4	2798.35	1816.97	1617.24	1569.51	923.781	633.095	970.627	1037.35	1027.41	1056.55	1158.69	1187.52	1004.33	814.456	856.628	943.269	559.258	540.092	622.772	504.989	191.639	433.762	887.5	1163.55	Catharanthus roseus S-adenosyl-L-methionine decarboxylase proenzyme mRNA
Shi027015	222.615	245.45	179.6	76.4826	111.21	82.0264	92.3144	71.438	57.6606	107.591	81.4568	126.859	169.438	135.115	62.389	93.851	114.025	147.671	22.4405	23.3099	32.6026	57.6278	49.9297	54.5745	58.6168	90.5661	74.4248	53.2195	64.4051	59.8976	46.2301	47.5901	47.3927	120.482	89.3277	63.3986	241.562	195.273	182.22	494.999	1304.28	445.627	576.01	345.196	40S ribosomal protein S12
Shi018993	9.52104	17.0499	15.2194	22.8645	33.7812	31.2696	34.9756	29.6642	13.1445	22.7101	17.6668	31.6945	80.0547	119.767	61.6159	93.5926	111.017	129.268	15.9275	14.3269	8.80478	21.2528	16.142	12.5855	29.62	24.3561	41.7591	45.9255	58.6685	59.7796	68.5575	87.4316	64.17	134.593	172.352	52.6223	444.935	414.672	404.327	229.647	67.7697	706.958	835.743	1325.29	PKS_ER domain-containing protein
Shi033624	185.657	186.422	169.613	87.0027	76.3325	78.7697	227.063	257.442	281.761	282.927	341.947	242.444	154.036	104.858	208.133	156.84	173.78	157.322	108.546	134.516	136.88	117.957	110.973	120.718	265.609	266.622	210.224	134.553	103.933	128.79	87.8346	92.1915	89.1848	107.341	108.968	149.601	27.2801	24.8496	30.4253	714.277	414.12	866.12	1043.08	124.699	Argonaute family protein
Shi032309	134.247	108.673	104.74	33.815	50.0589	40.917	78.9288	61.5466	30.4684	79.0974	61.2749	78.5805	120.085	98.6862	32.0409	70.584	88.4007	86.7531	36.5222	37.6565	36.7772	69.1533	50.8788	36.1056	45.448	57.324	55.367	42.5536	51.1437	36.8362	34.6394	40.6734	45.5268	63.1271	52.3631	39.3471	110.096	96.712	113.265	506.102	1144.36	428.058	640.509	439.86	60S ribosomal protein L10
Shi031240	262.063	310.811	288.311	112.148	189.29	155.596	229.954	220.647	159.341	229.328	250.197	209.118	294.882	209.711	62.9196	163.679	301.327	312.312	170.736	114.738	95.7339	184.036	195.691	155.971	161.356	169.54	171.666	155.08	176.562	171.825	113.781	127.166	128.743	180.044	215.101	141.416	737.555	728.319	672.654	253.705	496.867	439.099	303.699	1664.26	Peptidylprolyl isomerase
Shi020532	386.468	346.826	320.679	174.991	202.073	157.925	131.184	140.369	84.5942	160.872	149.578	165.401	254.068	203.774	114.371	97.1634	160.035	177.329	53.6273	61.394	65.7162	104.471	102.487	97.1038	108.045	135.392	105.192	72.572	87.5483	73.5816	59.1643	42.1179	76.661	118.862	105.694	129.875	485.166	543.03	401.285	414.342	1191.07	372.302	608.836	566.074	60S ribosomal protein L30
Shi009311	250.318	266.153	258.75	102.56	173.962	154.023	112.564	101.396	30.3416	112.163	116.902	121.397	184.061	118.175	36.4116	123.947	90.9259	126.257	69.7278	68.5377	46.7221	116.495	81.0442	76.3249	66.9025	112.113	97.8511	61.4521	90.7388	86.3749	50.1546	51.7457	76.4179	121.872	143.785	47.684	522.712	503.117	499.848	460.35	932.358	430.344	489	839.698	60S ribosomal protein L35
Shi017213	95.3956	81.6905	100.624	130.579	192.807	166.075	174.692	170.856	160.801	162.43	153.283	149.529	250.665	349.269	337.994	250.411	231.835	265.272	162.658	142.523	124.316	145.286	141.464	119.927	95.7081	82.8415	113.392	125.401	125.712	132.758	197.564	183.271	163.587	172.353	211.442	187.454	1576.99	1493.23	1463.62	283.028	169.259	649.421	636.361	1412.09	Polyubiquitin
Shi007875	286.8	272.302	244.587	133.772	201.441	163.127	225.882	201.125	94.5995	215.699	189.296	248.192	287.062	265.261	122.09	231.536	262.942	260.259	137.554	116.946	125.485	182.968	144.512	107.741	176.379	183.186	208.029	208.735	220.383	254.73	186.685	200.788	181.047	233.489	231.008	140.429	347.567	336.457	318.951	482.431	860.98	470.723	638.776	695.621	Eukaryotic translation initiation factor 5A
Shi025144	158.827	160.46	122	51.1145	76.2612	60.9495	50.9321	54.2364	24.191	52.1728	36.49	56.4737	83.7321	74.7339	26.125	41.4239	53.2642	56.7377	21.0811	26.2685	28.7036	43.8648	44.1385	37.5567	36.9207	37.1923	34.1881	26.5263	25.974	25.7839	20.4721	20.4032	22.5736	43.1831	34.7797	30.9913	105.233	114.291	97.4011	474.442	921.3	423.79	480.716	833.485	40S ribosomal protein S3a
Shi032716	373.27	347.964	264.22	178.932	195.517	170.153	142.7	113.764	119.503	156.291	125.356	158.6	282.77	245.793	110.08	131.484	139.825	154.625	142.004	111.215	119.714	168.338	139.706	112.885	121.677	117.617	137.312	155.891	136.202	138.195	127.045	126.95	133.425	195.918	164.69	164.295	163.007	172.211	174.365	529.369	1132.97	397.466	595.327	475.101	40S ribosomal protein S15a
Shi005543	131.335	118.043	124.495	113.289	132.065	121.851	262.639	247.704	178.141	191.687	177.293	243.664	316.501	291.69	154.703	196.927	193.554	212.3	74.7009	67.2484	73.7757	116.816	102.233	78.9262	145.183	135.814	138.521	105.211	92.9608	105.248	61.3602	56.279	57.4466	146.03	141.852	125.94	26.6201	22.7946	26.1921	670.549	1087.69	482.034	809.419	80.4756	Fructose-bisphosphate aldolase
Shi022534	300.817	279.341	290.028	57.6756	141.932	95.9044	151.471	186.913	57.3664	184.827	170.784	173.338	195.933	140.692	55.4743	144.934	154.64	179.243	70.1063	79.1908	67.272	116.562	80.0357	62.0835	141.457	135.363	145.491	145.144	150.841	130.246	98.9156	121.446	99.531	131.52	142.887	61.7829	402.943	421.125	327.039	435.599	926.582	424.662	605.115	736.729	40S ribosomal protein S16
Shi009929	124.374	85.6797	103.73	28.0599	50.84	24.8759	48.6855	28.5612	16.8024	52.3283	35.9063	44.944	55.319	23.4119	14.3791	29.0309	31.1427	37.7802	24.4763	24.564	17.8145	47.4726	42.673	24.2205	25.6125	28.0886	30.6729	26.0705	20.3904	15.3947	15.6218	13.6231	11.5708	23.3917	37.0764	15.3658	65.3627	66.0575	70.5401	499.461	1157.98	415.54	686.81	368.32	Ribosomal protein S27a / Ubiquitin family protein
Shi012600	566.251	457.203	477.119	186.686	227.332	182.447	210.387	160.957	96.6048	260.322	218.839	299.067	324.469	281.011	87.6852	197.461	177.438	232.339	137.343	175.664	164.333	203.866	179.22	205.805	170.324	215.118	185.422	138.355	156.42	124.212	116.91	119.684	154.816	211.404	205.501	137.711	179.511	206.938	201.969	504.107	1103.1	440.331	661.227	418.426	60S ribosomal protein L35
Shi031756	177.569	166.478	157.821	110.302	147.724	109.251	86.4299	63.7551	79.1126	84.6173	73.1815	93.4511	105.488	88.7271	59.1729	76.6088	64.5026	79.7444	62.9149	61.2633	62.4896	108.519	87.5114	69.6845	66.7876	91.3741	74.2865	74.9108	75.8601	74.5687	58.9495	62.4746	73.7626	121.837	137.745	94.8293	187.745	181.152	188.477	549.529	905.964	506.608	592.823	571.535	Ribosomal protein L19
Shi014620	177.232	173.254	142.961	124.681	129.228	122.908	109.563	118.082	145.979	104.43	104.296	116.071	163.88	123.161	101.751	109.45	103.412	87.1547	58.1549	73.2791	65.5667	91.5854	76.9597	79.4965	120.784	92.075	113.667	94.9799	66.768	90.1787	70.6771	63.6124	67.0146	107.882	103.791	165.391	131.153	123.956	163.575	422.098	565.993	399.63	728.716	1009.87	Elongation factor 2
Shi024161	162.412	150.027	119.019	35.191	54.5829	35.5843	73.374	84.3865	35.458	97.9015	69.8944	88.0148	117.318	91.6336	46.4249	59.293	93.6667	104.818	28.7773	29.5521	26.7901	52.9911	37.5647	31.0814	64.5418	59.3429	55.8949	45.8789	40.2236	43.9416	40.9443	32.9462	38.9394	67.9284	57.0824	52.3772	218.272	235.547	221.322	431.155	949.348	353.914	633.771	753.472	60S ribosomal protein L8
Shi030558	6.54634	9.38971	8.80073	7.16558	13.6457	7.39058	95.4976	91.4608	24.6052	12.4546	9.86034	58.3511	23.0998	29.4335	48.3225	27.5652	49.8041	53.3366	18.8224	17.0335	14.6389	26.2747	20.8953	22.8254	5.93368	5.71793	7.59736	4.50447	1.48809	4.35784	0	0.12543	0	1.21301	1.98853	0.815561	460.756	393.722	379.358	395.985	282.029	692.622	704.637	1040.62	GDSL esterase/lipase
Shi034857	554.624	553.398	607.519	836.37	1088.49	934.519	740.522	585.43	520.02	709.976	641.783	755.292	747.697	867.854	547.139	905.249	696.673	788.71	752.932	549.16	745.753	762.166	684.073	636.656	479.047	617.128	688.535	873.028	1149.46	869.826	1166.47	1292.4	1155.16	1622.17	1536.98	901.687	831.416	808.856	816.071	553.531	603.942	645.409	637.769	670.108	Eukaryotic translation initiation factor 5A
Shi004944	24.4085	22.6918	25.117	14.1998	10.1036	8.33494	32.5408	40.6647	73.8777	72.7755	47.2692	48.6748	11.1088	7.75975	12.2858	5.29982	13.9871	19.1664	7.27798	4.76117	9.15646	17.9286	12.9363	14.7879	5.13211	2.46489	1.96717	0.36286	1.17695	1.57972	0.364975	0.363746	1.22744	10.9049	11.8727	18.921	0	0.445491	0.524375	698.987	1124.43	770.231	510.067	4.90219	thionin-like protein 2
Shi016011	0	0	0	0	0	0	0	0	0.186403	0	0	0	0	0.211245	0.198586	0.685322	0.314552	0	0	0	0	0.331194	0.352169	0	0	0	0	0	0	0	0	0	0	0	0.350916	0	579.901	571.226	557.917	18.1013	1.96399	288.485	99.4491	2694.09	embryonic protein DC-8 isoform X1
Shi035093	283.831	256.026	300.063	115.605	131.231	104.563	115.075	106.62	77.0465	115.251	87.3344	157.706	209.872	197.162	46.0719	123.053	121.208	143.777	105.405	98.5069	78.0739	117.463	86.3987	108.785	107.431	131.976	102.564	112.111	99.567	95.8725	74.5052	83.7869	99.888	168.851	152.064	72.3131	331.31	376.67	371.764	401.538	1121.83	368.148	502.999	676.164	40S ribosomal protein S27
Shi027581	214.24	250.161	190.593	65.4479	94.6626	58.3112	81.53	60.807	57.7954	84.9425	68.7196	80.7837	131.758	109.24	60.7115	66.3716	73.1467	88.2426	39.1787	33.7064	42.9428	67.5017	50.0145	36.3282	66.867	89.8419	83.6141	61.8558	74.7966	62.0076	58.3277	62.0067	69.746	81.4665	83.5049	74.4905	274.672	266.545	295.806	448.569	963.81	375.353	467.788	814.222	Ribosomal protein L19
Shi025559	146.133	132.044	111.078	56.6521	57.0094	53.748	55.0018	48.137	21.0188	62.3403	59.4656	65.9192	91.3981	73.6503	23.1646	42.3394	50.3495	61.5398	35.1295	26.7317	43.5269	41.2087	47.47	43.9035	36.6315	51.3759	39.827	33.0831	27.3525	25.1519	15.4146	18.7766	27.1545	48.5799	40.2515	21.9336	160.185	186.658	158.191	477.314	1009.38	366.669	515.047	700.986	60S ribosomal protein L18a
Shi010426	95.0523	80.6432	79.9319	31.9695	55.8615	33.4313	45.9353	31.7032	15.3854	42.6079	47.4713	50.8861	53.602	46.6527	17.277	39.7487	41.3999	50.0499	26.8726	17.8544	38.4187	35.4632	38.4947	24.3757	25.7767	34.3878	33.1393	37.2629	22.6336	35.9993	21.8985	18.8868	17.4674	40.1832	41.0977	23.6513	72.5534	74.534	72.6058	511	1045.06	396.193	590.372	526.043	60S ribosomal protein L35a
Shi030916	0	0	0.845454	0	0	0	0	0	0	0	0	0	0.351267	0	0.400625	1.38256	0.951863	0.701744	0	0	0	0.668148	0	1.46961	0	0	0	0.378637	0	0	0	0	0	0.367067	0.353968	0	889.063	907.871	863.988	243.988	15.0561	797.846	573.696	1424.11	Unknown protein
Shi004000	582.686	491.121	465.177	230.2	283.749	203.062	218.901	201.119	109.538	239.196	188.28	280.746	370.334	289.652	115.593	190.413	215.214	283.902	65.3711	97.9318	96.2999	196.924	154.111	134.597	150.113	214.313	174.713	129.847	125.165	107.553	70.0227	87.5603	101.135	238.362	168.431	142.757	243.084	265.694	240.773	511.835	1355.29	381.22	413.329	381.49	40S ribosomal protein S14
Shi002333	451.939	476.528	461.639	290.435	375.926	283.723	345.8	403.212	195.956	426.545	363.683	401.199	355.04	347.657	205.524	298.529	289.339	293.8	362.307	338.954	360.146	447.816	403.409	347.253	406.701	350.617	360.731	311.266	265.365	325.817	226.341	239.902	226.884	275.701	308.159	167.222	143.248	150.98	144.039	625.975	960.059	512.764	651.363	288.157	14-3-3-like protein
Shi018554	120.695	115.052	99.1588	39.3585	41.8197	28.0723	64.6506	62.3035	34.3673	75.3995	50.7823	87.229	99.2504	86.3336	49.7332	64.9316	77.0841	76.9595	30.6543	27.9048	50.9366	41.7261	44.3686	37.4945	55.4196	57.341	57.2174	49.3105	44.5837	43.3115	32.4852	31.2195	27.3125	63.4588	56.881	57.9535	66.4608	87.446	63.3417	492.48	1102.4	377.626	693.264	370.878	40S ribosomal protein S14
Shi027640	1.39477	0.933606	2.77792	2.84985	11.547	6.53187	1.1869	0.753631	0.494234	0.369653	0.200081	0.896026	0.461665	0.560102	0.263268	0.302847	0.62551	2.30573	4.99062	0.8162	2.28317	16.2455	9.3375	7.24307	0.621029	0.921934	1.34892	2.98582	3.76623	3.24971	1.50161	0.997702	1.12223	4.34187	6.04779	3.5139	1337.93	1191.06	1272.16	10.4058	18.573	46.3184	10.896	2948.04	Heat-shock protein
Shi017568	277.89	273.452	341.322	67.9014	136.968	69.4299	163.826	103.403	234.196	201.585	169.4	175.025	78.8001	75.2391	70.4056	64.5683	74.261	90.3619	89.796	70.4116	61.9029	135.818	78.2509	66.0548	101.792	145.621	161.918	94.4458	100.786	98.1205	86.6686	92.5246	61.199	114.153	141.039	80.6142	132.313	121.6	153.767	410.371	899.739	380.947	453.199	889.437	Histone H2B
Shi014890	0.334363	0.596826	0.665939	0	0.138406	0.260976	0	0	0	0	0.0959295	0	0	0.134271	0	0	0	0	0	0.978322	1.09467	0.421025	0.671533	0.231514	0.397005	0.515694	0.129348	0.357889	0	0.649199	0	0.119588	0	0	0	0	1.03364	0.292925	0.689589	582.706	1019.65	623.659	785.964	17.8896	GDSL esterase/lipase-like
Shi003436	323.013	305.816	334.063	464.979	650.26	560.14	283.334	275.043	119.387	319.3	245.1	299.202	186.442	168.39	94.1126	155.371	132.854	151.4	352.329	343.048	383.334	501.082	423.879	387.845	164.723	233.734	188.042	133.979	160.145	147.44	87.2196	71.6299	95.6772	530.725	496.825	249.046	102.542	115.142	114.556	510.127	784.593	496.023	653.525	585.246	Protein SPIRAL1
Shi013959	715.763	753.319	777.029	1301.18	1481.41	1282.61	732.702	586.95	694.265	608.954	605.841	696.721	794.813	840.305	741.633	669.497	717.73	767.309	938.506	759.728	657.646	931.597	925.674	941.404	551.429	782.709	677.814	601.367	623.464	675.265	500.469	464.336	596.336	1115.55	1057.26	919.715	807.17	885.683	845.236	556.852	646.606	477.093	527.202	814.029	ADP-ribosylation factor
Shi012619	99.0063	104.656	126.512	66.8471	98.6018	86.6489	74.8247	59.5868	37.7747	59.4285	63.4897	73.9154	64.2438	72.3325	36.913	78.5396	54.0727	60.0393	233.071	206.078	208.202	194.407	172.758	177.659	47.3566	60.5829	55.4601	58.4948	68.9152	65.9485	52.7674	55.7451	70.9843	65.3533	73.0751	43.5981	45.0006	42.5095	53.4483	692.229	834.252	634.107	763.866	96.0357	inner membrane localized protein
Shi033963	345.906	351.922	304.901	85.3081	142.839	107.651	129.847	155.537	136.185	154.063	132.276	156.69	236.468	139.145	117.066	114.675	142.538	140.4	86.5697	83.3204	57.2462	152.551	108.46	88.95	106.985	111.176	113.337	83.6488	69.5156	99.0788	49.1755	44.4153	41.9195	93.1888	97.7189	82.8486	271.154	283.863	299.354	467.371	992.294	343.828	664.032	552.83	Guanine nucleotide-binding protein subunit beta-like protein
Shi012843	119.418	93.7684	126.042	289.917	280.091	216.247	286.77	285.752	289.64	145.16	105.608	206.28	678.583	1201.31	655.967	657.349	544.967	579.059	184.18	159.249	150.639	144.069	188.115	186.383	157.469	164.157	194.37	166.447	162.115	167.208	163.532	127.604	166.496	986.721	828.57	997.168	4.25958	3.2334	6.08952	527.784	1727.41	503.884	242.578	17.0786	Caffeoyl-CoA O-methyltransferase
Shi028041	221.392	220.064	199.084	42.4085	87.6336	59.2923	142.145	119.624	73.8409	148.521	123.384	150.404	183.292	107.02	88.0694	106.718	103.259	118.031	55.2533	41.7817	48.9251	92.5181	73.9219	52.3111	77.8751	78.4741	75.4753	69.6099	60.5287	105.744	56.3104	54.933	37.4076	66.3342	79.1973	65.9662	154.504	182.197	145.113	442.93	1236.96	316.678	592.792	420.588	60S ribosomal protein L27a
Shi019508	236.551	217.035	208.138	90.5092	126.483	86.0836	81.8521	95.7391	57.02	105.899	88.4434	110.054	155.897	143.034	100.676	72.6272	94.5987	118.361	46.5791	49.7277	76.2114	97.8961	77.4667	65.7242	81.0405	89.8316	73.7909	58.7027	66.2577	45.2853	57.4227	56.5827	59.2807	102.874	93.4737	131.746	227.484	253.435	162.207	456.425	1009.39	373.597	516.953	645.782	60S ribosomal protein L14
Shi030200	253.484	258.932	216.743	87.6218	101.219	94.0528	169.615	179.339	68.6932	175.152	177.094	188.222	194.687	146.673	59.5441	130.104	143.845	151.204	135.891	109.833	123.689	152.564	143.644	119.89	129.082	132.216	123.058	103.435	89.9068	117.025	83.6411	88.8747	85.965	97.0739	97.7245	48.6687	265.592	255.329	270.555	436.975	1047.27	335.3	536.587	640.506	Mitochondrial outer membrane porin
Shi003581	316.124	316.834	285.098	101.953	145.24	102.698	132.846	165.773	122.754	129.716	117.808	142.308	214.392	202.162	114.94	120.074	141.961	151.734	85.9712	93.3635	124.861	116.856	120.001	100.347	106.793	134.869	133.03	100.694	103.718	96.0172	65.4673	75.7046	86.1764	145.326	128.903	143.632	318.328	282.887	240.885	448.674	849.43	400.478	559.624	731.652	40S ribosomal protein S7
Shi026037	64.7195	71.7886	69.6058	33.0594	41.9071	41.1335	66.5608	90.4215	27.5198	52.5601	41.3805	76.175	83.0866	72.9565	31.4126	55.4072	55.5614	73.3641	61.5321	51.94	78.3218	82.0759	71.4902	40.3308	44.8717	37.8901	40.7742	44.038	47.6128	42.0061	20.9031	27.2809	20.0853	40.7736	36.0806	21.5012	47.1597	56.4963	49.3389	503.821	957.891	399.785	639.209	454.567	ATP-dependent RNA helicase
Shi034685	214.446	210.839	241.679	96.7763	88.7677	97.2976	221.357	249.954	106.26	303.116	256.604	286.168	230.833	191.835	70.4241	184.737	261.672	259.971	148.471	101.005	141.271	145.99	123.722	129.168	179.063	159.034	171.987	163.598	173.516	209.2	147.658	171.48	139.577	194.781	187.83	99.3354	101.326	122.955	133.94	676.91	572.811	658.59	904.365	125.216	Protein transport protein Sec61 subunit gamma
Shi007911	113.714	108.063	108.328	61.8497	79.954	81.3805	45.4666	49.5003	20.4309	49.1537	59.0004	71.9202	74.748	65.2166	44.9836	54.6675	62.6331	73.393	53.6393	51.7355	57.4163	57.4765	53.3965	33.2687	37.3677	48.4862	43.8664	44.5718	62.2762	42.9136	57.5913	65.3024	52.9635	74.4538	64.1044	40.5983	445.009	458.399	350.299	297.309	670.911	260.617	385.112	1315.95	60S ribosomal protein L22
Shi006612	119.577	140.277	109.012	34.8435	57.1519	42.3362	56.2278	70.1613	26.2094	84.2922	83.822	89.0935	85.6879	74.256	13.4958	43.8975	81.4532	94.5582	45.8734	18.7561	30.2693	54.3292	59.4205	40.9709	36.9585	70.0763	56.75	60.6966	53.2598	64.6248	26.986	39.6813	30.252	66.9433	61.6762	21.5012	164.63	172.796	143.647	390.406	1388.11	316.132	360.172	459.32	10 kDa chaperonin
Shi001906	917.337	865.961	587.074	256.976	379.079	186.514	477.251	240.951	243.957	425.172	316.465	479.391	658.974	493.456	186.046	277.937	349.004	346.828	258.674	156.464	132.677	350.752	203.322	162.554	237.824	243.855	336.972	295.495	225.327	356.703	168.836	138.945	134.924	423.415	380.029	250.595	646.844	534.181	700.821	470.929	805.321	413.364	518.91	693.342	40S ribosomal protein S15a
Shi011842	256.591	276.151	294.258	71.5191	153.518	93.91	139.01	157.672	65.7087	170.41	168.885	160.129	145.453	160.361	91.8181	150.006	166.84	228.842	96.9026	86.3066	74.8283	148.244	133.381	109.883	115.081	158.013	121.117	88.9328	87.3353	100.477	74.9036	91.9261	84.3159	75.6248	100.543	42.2882	63.1906	60.4482	60.0344	474.461	883.705	406.559	621.224	500.751	Histone H1
Shi029723	75.8766	112.592	104.328	27.0843	36.8953	33.1792	44.8088	26.6735	38.8723	61.4185	41.309	37.8798	34.0413	24.7798	25.8831	30.9653	25.4187	29.9227	7.85041	8.82688	16.8352	31.9435	16.5242	16.1409	32.9704	35.6516	47.2122	28.8657	52.8965	38.3392	47.2417	60.815	42.4776	34.1496	34.303	19.1336	234.845	212.634	257.356	422.58	982.282	325.721	484.197	669.562	Immediate-early protein RSP40
Shi019637	232.588	219.42	201.852	103.6	117.51	95.2564	93.6188	86.968	74.5828	107.816	94.64	116.751	122.065	112.934	69.4417	88.7144	88.3117	102.338	38.605	42.4365	60.8018	88.5296	62.1654	56.9474	63.7905	90.8016	75.2658	67.8391	70.9579	48.7652	65.3781	58.5156	76.4925	100.637	84.9522	77.1237	321.506	320.753	288.634	480.704	869.468	476.831	434.555	614.266	40S ribosomal protein S24
Shi034498	148.821	140.772	122.537	60.4341	91.5353	56.5858	57.8341	54.7506	53.6601	68.8437	65.0494	65.0955	53.6448	43.8383	23.3529	27.35	23.6001	26.3757	165.457	174.121	191.759	178.699	158.159	152.531	52.1797	66.916	52.3016	41.6457	48.8055	41.4133	38.3726	36.4413	41.2149	34.6608	28.8492	25.2787	12.8067	8.33762	9.2367	531.202	1210.04	418.945	676.78	35.6196	Pyruvate dehydrogenase E1 component subunit alpha
Shi003410	37.5911	35.1579	52.9211	220.428	264.741	241.155	89.9189	62.8821	30.655	65.9176	35.9007	80.8834	76.1894	104.842	68.8162	77.1493	70.6668	86.3189	110.552	94.922	206.099	134.222	204.775	171.144	22.9283	40.5048	48.4074	33.0708	22.0491	29.3948	0.554392	1.65757	0	48.6247	46.8895	36.5248	1.91027	0	3.18608	612.495	1787.21	203.071	261.882	2.97855	HMA domain-containing protein
Shi025798	1.7045	1.21699	2.17267	9.05505	14.3935	21.0203	6.03396	7.7363	3.38233	8.58308	8.31344	3.17551	1.12837	1.77965	0.386077	1.33236	1.32499	2.14149	0	1.59592	0.558037	2.14629	1.82577	2.12437	3.54172	3.90577	1.97816	1.70281	1.57803	1.32379	1.71273	0.731555	0.822863	0.589562	1.47816	0.52852	378.121	400.643	436.784	402.572	167.579	598.747	750.733	930.376	Zinc finger CCCH domain-containing protein
Shi023487	152.553	129.57	144.018	179.749	204.388	224.845	96.4108	74.3688	76.4003	91.1041	90.1617	114.01	137.177	110.066	57.5898	101.359	76.0168	105.079	49.1264	48.8019	39.5393	81.3192	64.6817	69.3625	67.7741	93.7779	87.5393	79.8292	109.064	71.2848	92.886	96.0288	115.993	196.817	169.949	127.126	718.085	718.354	856.042	332.46	448.811	298.101	404.002	1363.05	Elongation factor 1-beta 1
Shi027735	25.0865	25.4148	38.6208	38.097	60.3412	71.4423	34.1563	26.8656	15.1359	34.6807	28.0114	38.9834	15.0362	10.8909	3.07146	8.5386	6.68948	10.5359	20.8636	20.235	19.4228	36.2842	41.3055	32.8621	8.05038	14.1918	13.1145	4.35432	3.66161	2.63286	1.21658	0.727491	0.818292	1.6416	2.9399	1.57675	42.7581	47.816	26.5683	566.126	610.396	552.89	849.582	266.352	Non-specific lipid transfer protein GPI-anchored 1
Shi015352	191.853	157.33	142.84	84.66	82.6378	50.2742	44.3622	57.5303	40.8429	59.6979	58.141	59.5277	85.2798	80.774	57.732	65.4299	52.9302	78.2098	50.1372	55.5469	53.6439	74.9398	70.1033	71.9836	49.8676	66.3944	44.2979	49.4565	45.3342	38.9079	38.6603	43.9189	46.3699	60.7133	42.4652	55.7703	884.506	1108.78	934.164	270.928	478.709	306.119	335.454	1450.69	Nascent polypeptide-associated complex subunit beta
Shi020276	80.3694	87.9335	65.6876	21.0843	30.5574	29.5063	26.7487	31.5239	16.4544	34.3958	31.2566	31.5521	40.3957	27.2538	8.76489	18.614	24.3847	29.3278	14.485	19.1608	18.516	22.1141	21.1233	24.7324	24.9169	28.9884	24.8728	14.8684	16.0754	17.3384	13.2459	7.8782	7.4245	17.091	22.8352	14.3061	79.5043	97.0083	90.8576	463.73	976.488	369.865	439.493	569.898	60S ribosomal protein L15
Shi002601	0.830221	0	0	0	0	0	2.11946	5.83167	3.53024	2.31033	1.42915	4.40013	3.70981	7.00128	1.41036	2.70399	5.58491	8.23475	2.67355	0	0	0.784051	0.833706	1.72454	0.73932	1.37193	0	0	0	0	0	0	0	0.861483	0.830741	0.965358	184.019	172.378	86.6824	551.387	308.413	596.786	1071.11	286.328	TNFR/CD27/30/40/95 cysteine-rich region
Shi009952	469.457	428.058	455.347	343.011	349.249	219.725	369.719	303.923	578.336	408.405	330.768	344.447	284.655	315.944	399.29	250.858	237.659	273.306	387.189	338.519	315.648	437.971	392.175	335.193	299.474	349.567	352.203	377.374	356.536	309.625	298.987	295.652	290.657	399.613	403.264	455.366	276.167	274.422	283.582	431.594	744.626	417.67	572.038	647.481	Calmodulin
Shi011944	132.95	120.76	116.954	37.6453	50.5182	47.9733	61.4091	64.0314	32.2774	70.7833	73.5807	84.9358	107.136	89.1394	34.0531	55.6866	80.3795	85.3788	27.2133	25.8759	39.0869	36.1914	32.5628	29.3922	44.3646	51.6361	50.6334	46.383	53.2184	40.5232	33.3238	39.8539	29.5297	60.566	54.275	41.1327	139.975	154.178	99.8592	485.282	868.587	445.015	505.024	506.418	40S ribosomal protein S24
Shi019895	390.477	417.794	413.038	58.8519	117.999	46.9329	125.231	106.214	65.026	221.455	158.459	194.575	27.4219	10.0164	19.1686	16.2476	23.7039	26.2129	41.4367	33.8842	26.2481	63.3765	56.6555	42.5597	166.59	210.8	152.664	32.7369	15.8072	29.4035	0.959057	0.955828	0.716752	6.77867	14.5592	4.14329	0	0	0.459307	387.37	1764.93	262.959	375.095	0.429389	Histone H3
Shi003135	3.00597	4.1583	4.31056	14.9454	30.1118	31.0874	4.91131	5.19746	4.15412	6.61233	5.17452	6.08294	5.07434	4.58704	2.38303	9.26816	6.02143	6.36063	5.80805	5.45306	3.19841	6.24537	5.03098	6.6603	5.3537	4.63616	5.23288	6.54221	12.6391	8.87132	12.1898	13.3314	11.4883	17.8832	21.055	13.515	1401.69	1400.2	1337.39	88.1493	8.4545	424.807	317.955	1940.83	LanC-like protein GCR2
Shi016402	382.866	378.386	284.592	74.4623	105.246	65.4888	106.017	144.708	69.8234	142.687	119.267	151.7	228.699	187.102	92.8636	98.2676	149.753	155.937	51.4008	54.679	66.0722	116.056	88.5117	61.6164	95.8498	113.161	83.359	70.5309	73.8044	53.3155	32.6196	44.5588	36.056	96.5175	73.1441	86.2286	394.569	406.232	379.189	408.607	908.126	347.12	522.878	590.408	40S ribosomal protein S7
Shi011348	148.862	137.563	108.39	50.1803	72.9707	53.273	67.6972	53.4055	27.2286	60.3767	70.0285	91.7597	108.62	103.1	31.3971	53.7834	75.1384	99.2318	13.5856	24.8639	34.0361	37.5648	36.3125	40.6864	55.2792	55.3729	53.5071	52.5744	47.0779	30.5412	30.8201	40.0929	37.4596	60.0358	56.0842	61.6685	116.257	150.477	99.2817	485.605	1043.6	371.929	469.636	397.84	60S ribosomal protein L14
Shi019636	320.661	367.34	237.031	106.481	138.677	102.416	129.24	127.576	83.9471	140.794	117.63	135.026	202.771	175.856	92.746	124.702	122.104	138.721	58.2239	43.8774	56.7995	119.524	82.2371	75.6657	132.358	150.09	128.985	113.554	108.618	108.722	93.319	88.7254	119.053	133.26	138.88	111.3	351.632	362.332	282.546	434.062	846.766	360.917	567.053	555.582	40S ribosomal protein S18
Shi030178	295.5	291.502	263.117	182.46	199.384	99.0582	96.0704	111.123	108.641	155.627	139.436	119.863	52.2188	37.5989	41.0663	31.2584	57.847	53.9495	58.8694	69.3589	60.0218	142.43	138.406	144.835	114.383	107.857	78.4078	24.3301	10.6473	20.4908	1.65088	1.54854	1.41523	60.6514	67.4226	85.5851	1.33846	2.96335	1.39523	504.058	1402.23	353.964	468.454	30.1305	Tubulin alpha chain
Shi014901	67.6814	66.0271	53.3459	18.0217	24.5885	18.967	31.9833	26.4549	25.6411	35.207	27.2677	34.6913	42.8981	41.6359	25.2784	22.0435	29.0613	30.7091	8.50172	10.1122	22.0993	21.0792	23.1372	13.4606	18.5942	21.8925	25.4862	27.7443	23.7472	23.4861	16.2785	13.906	7.82084	27.2701	29.1788	25.535	81.4652	69.5438	54.0153	475.892	830.645	360.653	604.099	486.228	60S ribosomal protein L35a
Shi018959	293.879	334.542	248.908	124.546	138.597	119.225	129.885	137.452	123.839	132.844	119.822	160.241	204.602	173.282	128.044	110.814	143.228	149.61	91.5892	75.5912	93.7267	134.714	104.251	90.5384	93.3896	116.988	97.1835	85.814	91.2516	97.3988	76.5025	78.3706	89.2682	128.694	124.762	114.417	443.913	442.945	456.206	435.346	828.15	324.214	477.317	669.818	60S ribosomal protein L5
Shi017805	0	0	0	0	3.43661	1.62001	0.56519	0.89718	1.17675	0.220032	0.714577	0	0	0.666788	0.626828	1.0816	0.496436	0.274492	0	0	0	0.522701	0.555804	1.72454	0	0	0	0	0	0	0	0	0	0.861483	0.830741	0.321786	1379.24	1220.1	1303.45	1.01126	1.23985	13.7852	8.4314	2704.81	17.6 kDa class I heat shock protein
Shi032773	230.123	210.107	206.248	158.372	119.271	112.448	225.651	230.474	208.295	157.321	169.684	245.877	259.823	332.043	190.83	156.486	195.179	235.416	147.799	134.806	144.809	185.5	182.261	161.505	119.398	149.564	113.98	97.1348	126.191	95.0635	53.1265	77.226	70.5958	113.4	88.8794	101.882	251.816	228.703	230.477	464.436	791.762	430.999	506.033	531.873	ATP synthase subunit d, mitochondrial
Shi020822	672.391	680.976	669.128	474.058	533.522	508.809	576.515	330.607	244.355	485.959	408.215	591.204	557.986	525.95	227.363	327.469	385.053	478.954	491.353	371.023	404.427	500.378	420.472	419.765	243.867	477.238	422.607	302.324	399.205	323.264	181.597	236.346	270.635	451.984	368.011	187.287	1293.17	1151.32	1064.61	455.33	848.809	358.79	448.794	609.785	Mitochondrial ATP synthase subunit G protein
Shi028591	29.3624	39.9669	35.6761	6.20054	11.8147	5.37738	17.2531	18.4356	28.9466	19.5633	17.7895	15.4908	15.1484	14.0308	33.4393	12.6085	19.2739	21.6395	38.7377	32.541	31.8194	36.8694	28.9914	27.5996	21.7652	19.5167	18.2757	17.7333	9.30167	16.4342	9.88963	5.28018	7.32503	9.36168	11.6538	7.62944	11.2575	10.1313	12.9402	626.238	550.816	623.727	900.729	19.6878	Phosphatidylcholine:diacylglycerol cholinephosphotransferase 1
Shi031549	0	0	0	0	0	0	0	0	0	0	0	0	0	0	0	0	0	0	0	0	0	0	1.2833	0	0	0.140784	0	0	0	0	0	0	0	0	0	0	0	0.279889	0.6589	512.703	1205.51	373.693	614.467	14.7836	Nuclear transcription factor Y subunit B
Shi012286	424.067	399.376	481.716	300.998	397.257	307.418	455.068	326.383	339.411	409.209	371.363	455.565	413.138	461.872	233.85	371.791	293.563	414.507	387.718	262.946	237.614	396.991	336.716	339.29	186.073	367.086	299.726	200.563	292.453	152.945	120.773	167.323	148.78	283.336	257.19	137.607	597.928	555.648	526.282	518.039	813.258	417.056	499.811	472.393	NADH dehydrogenase [ubiquinone] 1 beta subcomplex subunit 2
Shi034687	708.255	607.495	557.937	421.342	466.923	399.957	259.504	250.527	313.394	288.395	267.222	310.985	341.42	302.666	220.914	228.624	247.172	249.53	165.902	189.749	164.252	255.909	241.691	243.608	255.557	277.223	228.159	213.343	187.13	167.754	199.927	173.137	193.103	306.792	243.897	282.43	701.199	634.349	698.23	413.465	828.677	306.885	435.212	731.76	Elongation factor 1-delta
Shi016238	173.463	128.091	131.062	54.8597	61.4301	59.059	93.2191	136.458	104.308	105.961	117.648	132.029	149.464	140.166	102.28	107.904	132.963	132.672	50.3054	44.2788	64.3283	52.8639	57.519	50.7015	118.099	113.26	101.412	101.543	122.967	79.8074	110.719	119.774	111.942	147.407	92.6475	173.695	279.185	254.464	211.931	417.571	539.605	471.258	612.081	672.973	40S ribosomal protein S6
Shi026245	12.9953	13.6151	15.3043	24.8208	32.5094	35.7212	15.5781	14.0434	18.8198	13.7764	13.4546	13.43	23.1901	20.4204	10.8781	27.7259	12.5005	14.9445	26.6859	36.7006	44.395	34.5055	31.3952	24.6466	16.9393	17.802	29.0705	23.1827	17.0003	16.0166	17.4377	16.9748	12.2744	13.68	17.5263	23.6513	523.298	587.305	556.711	37.6798	16.5945	301.515	376.503	1968.77	Glutathione S-transferase family protein
Shi012710	174.601	202.338	198.003	31.2461	56.7869	26.7691	55.4897	55.8347	32.513	89.9512	83.8298	69.2458	16.807	6.43913	5.71695	6.96327	10.1208	14.1373	16.5747	13.0324	16.0405	33.0904	22.0658	20.9714	58.1743	99.5116	52.726	9.21717	5.84178	18.6799	3.83623	3.18609	2.86701	15.098	9.50804	5.52439	1.65231	3.12169	0	370.28	1624.8	260.905	434.944	5.15267	Histone H3
Shi010701	149.293	144.704	185.261	209.533	226.684	226.539	105.718	95.5325	78.8675	108.645	122.662	110.065	87.2651	99.9028	78.2631	120.435	90.1677	101.522	117.008	126.354	95.0864	117.965	120.983	109.149	139.101	161.942	144.663	136.631	141.083	122.732	153.851	159.908	202.685	199.428	203.531	117.044	843.796	835.295	800.075	221.791	286.141	320.418	308.937	1558.33	Arginine/serine-rich splicing factor
Shi023822	117.07	111.341	103.709	155.159	174.007	138.122	102.469	102.089	58.6216	105.3	88.3137	130.235	122.085	160.64	86.5127	101.286	119.6	121.947	147.5	161.086	165.371	169.041	163.406	153.043	110.693	111.144	111.736	111.277	118.218	110.054	99.7597	114.459	98.195	164.629	189.058	119.308	258.225	258.979	226.53	448.442	545.424	409.039	594.284	690.229	Profilin
Shi023824	250.441	264.36	262.817	414.305	499.92	322.979	225.882	194.623	133.791	225.065	164.129	236.432	219.231	268.018	164.611	212.545	200.684	240.841	314.773	248.473	278.856	466.625	447.665	368.818	176.228	160.498	175.57	190.502	208.418	209.806	156.483	190.057	187.184	399.701	427.84	279.873	201.215	226.643	193.363	481.966	635.688	431.555	582.962	551.497	Profilin
Shi019722	200.26	202.582	175.901	58.2247	106.894	69.7167	102.349	74.544	67.6886	119.847	101.321	87.6818	117.089	95.8871	63.6549	85.5141	107.349	119.491	78.4757	75.5576	63.2146	108.76	72.2303	60.8255	57.4027	82.4878	94.4244	89.821	63.9076	65.4782	53.7412	52.295	49.5719	91.9706	98.1277	61.242	187.727	189.043	188.471	506.288	925.672	370.642	486.831	390.47	60S ribosomal protein L13
Shi032817	165.369	178.878	174.693	244.801	251.154	216.457	173.596	142.787	116.728	176.318	158.276	168.756	186.214	211.974	160.502	288.474	217	209.132	563.067	440.408	402.803	451.964	396.891	351.407	220.894	230.53	279.435	441.804	442.073	406.874	610.665	571.879	552.247	454.901	491.95	261.702	896.264	871.858	943.108	343.839	97.9205	655.798	658.076	919.46	Gamma-interferon inducible lysosomal thiol reductase
Shi012760	928.522	931.559	858.84	154.575	262.34	202.211	401.568	359.407	132.013	357.494	382.085	552.942	759.723	638.836	158.423	375.637	588.29	596.759	245.153	144.088	259.36	335.656	259.443	204.585	284.094	336.829	300.667	245.217	293.204	330.909	145.99	184.553	125.759	262.163	264.234	117.841	357.421	369.523	340.016	370.333	1416.5	294.287	393.067	198.152	40S ribosomal protein S29
Shi014047	641.994	537.796	572.121	387.55	474.555	394.719	262.75	272.289	158.116	275.536	273.987	359.916	429.204	425.459	190.91	330.245	345.953	360.883	362.444	319.147	372.085	417.321	406.984	369.17	218.266	273.435	258.192	304.258	267.461	295.309	201.192	220.43	240.578	504.177	415.713	270.216	556.484	501.845	534.862	375.818	792.253	348.645	417.707	736.799	Eukaryotic translation initiation factor 5A
Shi009409	0	0	0	0	0	0	0	0	0	0	0	0	0	0	0	0	0	0	0	0	0	0	0	0	0	0	0	0	0	0	0	0	0	0	0	0	233.353	266.304	276.171	219.541	11.2505	780.759	819.215	827.926	Glycosyltransferase
Shi030488	189.939	252.742	223.896	103.608	182.506	180.115	47.3924	48.6057	24.3636	58.3115	81.3712	50.5198	57.4643	50.3895	36.9873	40.6817	25.9528	33.2463	178.977	140.823	147.723	186.682	144.419	133.895	67.351	49.4241	63.1712	59.4886	46.4148	77.0947	57.0594	56.8673	70.5344	48.7526	54.7528	43.3052	461.766	473.6	384.197	276.11	422.916	338.135	188.665	1429.64	arginine/serine-rich-like splicing factor
Shi007588	0	0	0	0	0	0	1.4943	0.948817	3.73342	2.09426	1.76331	0.846068	0	0	0	0	0	0	0	0	0	0.552784	0	0	0	0	0	0	0	0.340946	0	0	0	0	0	0	0.542845	5.38435	0.452698	791.934	217.005	794.941	799.756	50.3621	Type II keratin, basic
Shi003002	3.72908	5.44603	6.88692	121.91	339.735	438.576	58.5042	49.4571	4.32455	25.3367	96.2892	33.9743	70.0192	44.108	31.4824	296.348	92.4365	137.191	248.179	293.407	208.101	215.144	316.6	313.364	19.3209	10.7559	26.3601	27.2145	24.3236	23.6958	128.471	129.493	116.607	1005.72	1512.92	257.799	730.661	853.114	734.649	428.931	211.369	284.263	147.776	1580.47	Dormancy/auxin associated family protein
Shi019061	78.1866	82.3547	69.4819	32.2346	40.4146	38.3349	49.2418	51.8964	25.3144	57.7471	47.8244	67.6937	80.9885	58.5717	29.2163	41.1059	52.3293	57.6714	20.4494	20.9027	23.8758	30.36	31.4856	23.0836	34.1061	39.6132	37.5394	34.1973	33.9879	38.6068	14.7414	22.9958	20.3575	52.9203	59.173	35.7653	112.631	115.263	94.234	439.8	837.202	378.651	584.13	404.897	60S ribosomal protein L15
Shi019161	510.576	490.356	499.998	496.289	478.739	374.328	429.208	462.801	247.817	394.453	422.086	500.274	435.99	506.362	324.663	394.174	423.889	397.513	411.092	526.146	428.039	625.501	573.518	648.293	550.759	448.302	485.4	471.491	355.475	394.127	299.735	332.316	304.558	523.701	484.818	427.016	257.905	271.471	276.28	512.017	722.981	418.875	634.977	345.145	14-3-3-like protein
Shi016207	512.528	488.798	516.444	304.776	479.923	287.533	333.614	306.647	193.537	373.162	258.5	399.755	96.2515	51.7317	31.8522	46.1281	66.6696	82.6931	393.55	362.378	433.468	669.241	646.564	495.018	233.014	245.825	238.392	162.346	115.951	148.318	11.0844	12.1249	6.36449	75.5659	78.8998	51.3904	173.734	167.306	155.37	372.325	307.889	476.725	725.052	745.496	Major pollen allergen Ole e 1
Shi029724	0	1.23074	2.19722	4.46128	21.6914	38.4793	128.38	101.584	38.1147	49.8875	24.1341	112.51	37.657	11.9061	9.11026	33.2362	15.0488	25.7603	3.45396	3.22791	2.82171	4.34107	3.2312	1.43225	0.204671	0.151919	1.60041	0.73802	0.79793	1.071	0.494881	0.246607	0	2.86187	5.5195	1.60348	1205.16	1613.43	1495.98	21.6263	33.2939	111.307	96.9556	2362.69	PMEI domain-containing protein
Shi034820	473.535	509.403	389.205	228.329	203.921	147.822	168.952	167.806	281.096	224.243	169.093	154.414	179.071	161.072	271.094	113.106	133.27	153.282	78.8152	113.223	88.3162	151.331	112.093	107.174	130.77	186.261	131.561	111.513	103.916	102.585	103.617	89.162	107.775	94.7211	104.496	209.112	417.306	407.135	275.872	434.18	972.043	343.917	430.772	444.784	60S ribosomal protein L24
Shi013465	23.8695	23.8801	25.3036	36.9717	47.4903	30.3498	120.3	111.083	76.1229	37.6504	31.1483	89.9029	240.463	299.465	167.138	192.766	221.461	240.701	52.6219	44.8331	41.2789	41.6908	53.8674	47.9825	49.4831	42.2432	56.8929	43.1311	30.7417	50.0825	6.63172	6.60938	6.19527	524.396	448.283	256.807	12.1395	12.648	15.0861	386.877	1828.71	202.43	175.641	18.7428	Glyco_hydro_19_cat domain-containing protein
Shi002568	1.46786	2.38615	2.25527	1.92806	4.16645	2.20956	1.49892	1.81286	0.780202	2.0007	1.62437	1.71758	5.62208	7.32608	4.03723	4.23439	7.14715	5.92775	2.25092	3.68131	2.8319	3.16854	5.0538	1.52453	5.22859	5.05915	10.2212	17.5071	11.7695	18.6879	31.606	18.7873	23.2834	8.26846	9.86183	11.2161	660.236	655.009	785.265	26.0529	11.9783	113.16	58.2358	2402.78	Cysteine proteinase
Shi016888	0	0	0	0	0	0	0	0	0	0	0	0	0	0	0	0	0	0	0	0	0	0	0	0	0	0	0	0	0	0	0	0	0	0	0	0	6.82084	1.20811	2.48856	655.508	25.0562	912.084	996.488	20.9382	Protein MOTHER of FT and TFL1 homolog 1
Shi001685	79.2016	71.8105	71.8449	66.9379	89.4128	83.8762	115.066	165.343	83.0466	137.68	95.1272	130.092	128.694	130.112	103.967	92.3952	104.621	118.551	51.0103	44.2409	67.1818	59.8377	70.8576	56.0857	79.1858	76.8618	68.5203	72.4436	114.57	79.2655	83.7181	80.3459	86.4638	130.374	114.914	155.303	114.185	136.249	103.576	369.992	704.032	397.515	431.981	699.668	Peptidylprolyl isomerase
Shi016651	180.158	174.697	167.938	52.895	71.8408	61.8548	62.0425	63.0881	32.0129	80.4416	70.2559	76.875	109.121	70.9675	31.4126	51.9658	71.0807	89.085	52.7418	36.6362	42.1608	62.8667	46.6875	37.3128	44.2248	60.7638	61.3145	45.2397	58.0831	49.8534	41.2374	37.9807	47.8222	63.5931	64.4957	40.8522	171	195.784	158.13	406.146	1014.65	308.497	472.365	395.741	60S ribosomal protein L23A
Shi027542	8.4375	6.45456	7.56211	7.08065	8.98101	9.17284	26.1557	16.2822	8.00842	18.9276	20.2305	23.2303	32.6158	23.5969	8.19055	22.7696	30.2716	26.9002	9.05705	7.40626	10.3588	9.67577	12.7094	3.75567	9.66045	9.75998	13.2894	8.3861	16.0413	8.07411	12.0036	14.2265	10.1832	13.4455	12.9657	5.95662	0	0.395992	0.932222	657.109	670.08	674.643	583.337	12.201	Histone H2A
Shi005263	144.388	114.29	131.462	193.168	134.478	124.102	94.1997	86.0661	72.4819	92.0229	104.056	144.658	118.342	155.31	103.824	80.617	93.5328	120.482	125.468	151.888	111.144	168.825	148.447	208.281	80.6171	103.772	63.1712	67.4613	89.5142	42.0516	43.797	67.0112	55.3211	81.4526	64.2127	81.9467	126.468	138.541	150.665	516.627	722.615	475.688	526.382	350.472	NADH dehydrogenase [ubiquinone] 1 beta subcomplex subunit 3-B
Shi012248	3.55464	1.58622	1.88791	77.8752	75.5321	67.0494	38.3149	31.1574	14.2752	33.9148	28.8953	48.3354	38.4347	68.5174	33.5475	51.9691	53.138	66.2058	128.036	99.8458	102.798	96.2328	68.2182	43.4819	18.9926	20.102	60.0466	175.441	224.877	172.542	221.111	202.144	183.52	13.5244	13.8322	4.13323	0.732578	0	0.610922	808.941	859.68	434.469	475.773	9.70919	Gibberellin-regulated family protein
Shi029512	69.7386	66.1304	80.6368	40.5708	60.5417	46.1162	57.6965	52.6844	32.6057	54.4212	71.1401	79.0245	80.4708	66.1232	34.3711	42.4827	54.1529	60.8456	37.4296	26.6399	33.2962	49.3952	41.5	44.2632	30.4764	48.6576	47.5869	40.7786	55.2978	42.5019	50.4013	49.8851	59.6184	97.8262	83.351	50.6813	168.278	127.283	162.307	486.667	893.691	423.066	523.611	248.378	Nucleic acid-binding%2C OB-fold-like protein
Shi020950	142.557	218.54	140.647	42.4484	104.707	60.0441	65.6852	39.6408	57.6606	40.0853	37.8573	50.5929	92.8756	113.307	100.61	31.0289	49.4304	72.4236	88.8287	50.0533	33.2962	71.5832	53.4213	41.529	56.9719	56.5374	78.8887	60.6628	39.8351	106.732	46.4173	25.9285	35.8789	57.1855	65.9303	88.1364	267.319	256.785	278.86	373.066	841.97	300.693	451.03	607.118	40S ribosomal protein S3
Shi009571	306.7	317.978	228.282	88.6749	123.153	85.5991	155.828	133.709	139.701	153.376	118.435	158.43	189.32	161.707	146.071	106.241	129.306	153.777	86.9333	78.3288	76.4126	124.285	97.1401	82.9449	102.336	116.481	115.746	108.958	106.956	109.634	97.0799	76.8392	92.7649	139.088	147.443	169.156	166.906	132.539	141.799	490.663	773.687	413.742	543.041	350.518	60S ribosomal protein L10a
Shi009491	506.111	459.98	350.392	124.788	133.808	100.508	208.24	163.335	211.348	217.622	203.621	249.581	375.576	305.112	224.216	185.494	261.872	288.556	80.8416	73.7981	59.9332	120.181	107.681	92.7361	165.064	181.402	160.885	127.057	109.003	130.387	94.7811	90.2089	108.14	182.922	155.31	189.089	235.46	202.047	279.936	435.291	941.745	343.079	480.365	370.455	60S ribosomal protein L3
Shi018199	149.45	148.409	139.232	67.8024	119.351	79.1405	74.4232	57.9074	72.6419	70.0638	65.5856	85.7451	112.278	79.51	70.9869	61.1641	62.8345	76.1901	26.1216	23.5181	19.3138	62.9089	43.937	32.4224	56.3648	67.265	58.0524	38.5443	35.2728	44.2416	23.9494	25.4512	31.2978	78.6864	89.8982	90.8895	209.497	224.01	259.494	381.068	815.022	305.257	530.849	534.235	Guanine nucleotide-binding protein subunit beta-like protein
Shi031346	62.2177	56.596	80.3872	45.6349	59.4332	65.0608	105.347	99.7043	44.0934	77.3735	88.1078	94.8002	97.689	98.0179	35.8337	67.5468	79.1768	74.6348	98.7523	70.4839	68.5511	96.9251	83.8392	55.2304	45.2242	62.2155	51.2237	43.2586	54.4626	48.6305	19.7516	24.8203	21.5002	86.3566	84.0731	35.245	24.1655	42.6273	24.2652	427.261	1225.97	302.787	547.112	62.6711	Ferredoxin
Shi031832	122.62	109.693	97.2272	25.9384	42.9942	29.7254	58.6294	60.7983	20.2426	49.3199	50.1623	60.0528	102.278	79.5961	17.3178	45.1049	65.4715	77.8388	29.7313	20.7668	25.5035	35.4213	33.0289	20.3765	25.9496	32.611	37.5019	42.3079	34.3902	31.5944	18.637	27.8614	20.8926	57.7804	49.9446	35.5608	105.424	107.676	58.4622	420.397	883.499	314.584	469.26	473.531	60S ribosomal protein L23
Shi027493	294.87	290.455	206.846	78.2313	102.027	70.9754	142.273	132.748	91.8613	198.296	137.769	189.344	224.685	172.012	107.501	111.885	164.316	166.676	55.9406	48.5452	63.981	77.3392	69.421	58.5442	140.882	130.406	104.299	91.6399	93.2326	106.244	74.1399	67.8992	64.8215	133.26	113.871	119.029	169.158	175.75	188.775	406.128	871.384	367.539	527.795	386.792	40S ribosomal protein S18
Shi005043	307.88	338.521	269.4	136.96	152.129	138.916	132.02	139.712	89.6033	151.922	148.943	147.45	168.468	149.626	98.7753	120.049	145.952	148.562	88.9899	89.8129	86.6459	138.248	116.675	108.509	149.71	151.458	135.377	111.497	101.645	108.426	85.9349	100.857	100.799	121.681	129.057	118.436	324.687	307.996	314.863	365.302	686.459	335.18	466.225	701.013	40S ribosomal protein S4
Shi031292	59.0403	67.5257	64.7796	60.9091	70.5575	76.3635	58.4146	40.8292	68.7202	48.9396	46.8243	54.3788	99.0222	107.564	58.438	51.8653	90.6569	104.086	28.6279	29.1777	30.37	46.7228	51.4283	45.3624	42.3362	48.3504	61.5665	62.1603	67.2062	56.0594	54.7202	52.877	69.1563	80.5149	89.3411	91.2344	349.497	366.847	343.023	140.622	278.654	267.543	178.45	1688.22	DnaJ protein homolog
Shi016776	200.498	202.467	221.572	126.519	126.983	147.583	342.929	335.246	273.3	423.341	388.73	386.811	264.633	261.048	160.468	242.818	265.842	264.473	116.448	82.5916	89.3562	159.162	150.623	110.371	332.817	356.975	312.66	340.052	411.211	378.488	253.248	268.429	258.847	399.154	329.942	236.674	273.077	267.113	268.394	444.953	337.446	500.289	692.672	572.856	Lactoylglutathione lyase
Shi018695	242.236	240.828	216.236	57.4828	69.5445	62.4734	95.7612	103.339	43.5263	128.539	105.952	127.531	149.517	108.838	39.4902	101.523	125.102	127.601	42.5337	56.1137	76.5381	82.3254	76.9283	48.8359	87.5086	103.019	92.8915	83.9762	90.1816	71.7028	59.7231	65.7576	62.1689	96.212	88.5494	65.7321	172.47	186.412	156.904	455.376	691.555	425.097	618.47	356.396	60S ribosomal protein L23A
Shi030837	212.074	154.007	182.5	161.472	176.814	146.203	115.261	125.039	145.333	119.437	110.209	115.836	137.08	127.945	158.042	105.345	100.791	121.216	88.0517	81.9545	61.8164	108.643	103.803	95.2385	122.785	102.159	111.065	105.824	110.942	74.0007	130.493	125.939	111.073	211.755	156.819	273.541	299.348	260.502	268.463	366.153	596.821	349.042	332.907	883.6	60S ribosomal protein L7
Shi005620	124.5	118.789	137.358	647.951	619.102	681.819	231.405	318.355	144.248	221.42	241.575	231.787	196.827	230.901	212.735	252.542	231.173	207.709	231.528	192.204	169.61	210.915	288.429	254.642	248.967	184.799	199.622	218.3	226.542	214.375	290.706	280.06	257.68	578.795	509.785	352.706	305.367	362.013	330.251	433.742	463.188	460.518	425.509	731.578	Ubiquitin-conjugating enzyme e2 e2
Shi030937	0.141253	0	0	17.3168	24.2066	20.672	19.0398	12.2116	18.6196	7.86155	0.607886	16.8783	1.40263	1.36136	0.799859	1.28815	3.29406	3.64273	1.51625	1.98382	1.38734	2.66795	2.55322	0.880235	0.503149	0.0933671	0.163931	0.302383	1.96158	0	1.82487	1.51561	0.511432	1.31915	1.97878	2.79216	2095.46	1984.1	2104.71	340.022	4.00799	748.966	519.402	890.973	Protein phosphatase 2C family protein
Shi004589	361.082	291.3	299.595	87.309	125.708	110.025	165.844	130.863	90.1785	192.062	153.628	199.045	244.253	219.59	115.715	154.065	154.721	187.676	71.7643	85.8117	61.9465	116.149	81.0698	70.7463	98.8511	97.9704	138.709	125.904	90.1413	78.6185	68.5813	72.7491	59.3737	159.688	136.319	128.707	431.091	344.789	317.552	420.9	760.115	364.792	498.131	447.809	Ubiquitin-60S ribosomal protein L40
Shi005428	526.513	458.844	482.783	243.63	340.853	237.046	231.104	189.491	149.122	258.014	224.574	275.309	325.487	239.411	130.272	194.327	195.023	241.638	81.3127	105.074	110.222	199.6	195.336	116.555	184.465	211.718	214.897	206.705	187.77	173.224	179.719	193.161	179.46	285.299	320.504	181.598	395.491	318.295	347.172	343.871	1203.53	273.685	330.949	338.082	40S ribosomal protein S27
Shi010967	119.137	100.708	78.7077	44.1991	55.7304	41.9582	58.0262	55.4757	53.1988	57.7583	60.0244	82.4469	101.63	72.3465	40.5871	51.3158	64.8677	74.2957	20.7942	19.2714	26.9541	43.2971	42.1484	31.5208	32.2015	47.804	45.7134	32.8302	26.528	28.9615	18.4225	15.2427	18.7038	57.6236	40.0602	45.8009	237.146	277.477	257.693	369.867	658.636	356.948	524.368	578.459	60S ribosomal protein L22
Shi008353	195.714	169.358	180.522	275.464	304.957	267.473	119.812	103.471	56.6938	127.604	87.1086	103.979	148.774	140.154	71.9171	87.5763	133.27	132.615	68.6971	88.4009	97.4524	143.835	102.129	125.723	108.901	128.218	114.864	146.56	169.078	128.882	142.607	147.45	129.929	391.497	311.254	214.304	328.968	340.637	328.054	340.591	704.213	314.056	354.036	773.351	Translationally-controlled tumor protein homolog
Shi006499	38.7281	31.3692	40.8354	62.8393	113.969	88.0169	139.247	95.661	61.2356	102.985	89.0763	123.248	174.509	206.622	100.99	222.593	169.597	183.997	65.6765	82.2729	68.7234	59.0108	64.7089	57.4617	48.6887	79.5936	92.1582	177.308	240.662	177.813	224.941	279.357	247.451	188.437	196.041	80.982	302.426	301.508	262.775	367.474	264.882	587.214	810.768	444.256	Glutaredoxin
Shi004085	87.5481	84.0747	74.6006	11.1083	24.9099	10.3158	24.6952	27.3495	17.7366	35.1767	21.1376	20.5942	25.5033	15.3576	12.9511	16.3635	11.0978	17.8508	35.0148	26.329	36.365	50.9886	28.9914	17.913	23.8729	17.3482	11.9662	16.8554	13.4508	17.0347	11.1006	6.63794	10.1815	4.86321	7.12829	4.79565	132.482	125.148	119.76	284.465	975.403	180.542	462.639	570.642	Glutaredoxin-dependent peroxiredoxin
Shi008065	166.791	159.829	143.304	56.0161	70.2862	58.1892	64.1184	68.6187	32.5281	81.0023	73.2255	84.0268	101.692	76.7096	42.8669	57.1459	67.5823	78.2444	31.5168	38.5033	41.2584	65.4785	62.5207	37.475	55.4426	64.0677	56.4493	47.7082	47.2825	39.3556	35.6088	40.9925	35.4356	69.7426	58.9356	39.8987	262.454	260.786	214.219	368.243	708.825	356.094	481.672	557.315	60S ribosomal protein L6
Shi004487	569.844	538.32	421.068	109.016	195.855	119.803	222.407	178.891	141.379	274.681	235.134	260.235	302.346	217.147	138.924	190.794	210.227	230.928	114.88	98.8857	101.425	174.952	111.242	117.003	195.903	180.161	200.833	189.58	126.748	164.412	165.755	129.941	108.015	214.96	180.047	153.551	395.851	365.165	362.061	398.795	765.951	399.224	462.764	443.912	40S ribosomal protein S20
Shi021799	178.514	151.557	109.381	39.9198	50.8506	43.5547	72.6976	92.262	56.6174	85.1175	68.416	86.9131	96.2056	83.1862	58.8023	61.0177	80.1778	87.6026	24.7068	27.7213	51.2587	47.5176	52.677	38.3597	73.1684	72.7084	68.9546	55.5749	47.0779	47.7033	43.2207	43.0751	41.0223	58.0424	54.8999	56.9498	202.042	184.996	202.436	417.847	787.587	368.476	447.845	448.163	40S ribosomal protein S13
Shi004823	150.248	165.378	125.099	57.9074	88.912	74.7763	87.791	97.7418	52.4712	105.767	101.658	103.752	137.749	115.498	60.9684	84.2672	114.694	110.425	42.7945	36.661	42.2862	60.9574	49.0219	45.6314	87.3063	97.789	77.5854	82.1515	77.3646	96.3628	55.7681	62.8552	66.2816	101.451	102.58	90.1902	188.136	201.184	172.414	355.285	583.935	345.244	504.347	675.326	40S ribosomal protein SA
Shi007221	125.305	136.151	112.82	34.699	60.7648	37.5184	48.7916	56.8186	34.474	59.1968	51.2001	57.8772	79.8387	59.4118	30.6421	40.9986	51.462	52.9121	24.7177	35.3719	34.8668	41.318	33.1437	29.4962	44.7707	51.1159	41.422	32.8628	31.3112	27.9431	26.65	28.4133	21.7697	33.2524	34.1779	28.1138	90.0483	100.866	88.748	421.247	834.203	351.014	428.579	428.433	40S ribosomal protein S5
Shi024899	107.607	117.705	123.364	34.8571	74.9625	59.9194	60.3021	51.0525	34.4104	65.7327	68.146	89.3618	96.4284	66.3992	22.2928	51.2886	47.0814	65.515	46.9547	26.1096	49.4073	69.4012	46.562	32.7107	31.5523	51.4664	56.35	23.4103	37.4598	24.9697	20.2502	24.4062	29.5641	47.2055	50.7734	23.397	219.876	212.686	192.835	410.798	866.869	295.975	460.296	426.965	60S ribosomal protein L37a
Shi003735	7.24453	2.61111	4.99455	3.98524	11.0725	5.87197	3.6989	3.91441	2.66582	2.43693	4.55665	3.22201	3.32019	2.68542	0.315561	2.17801	7.74747	9.67301	2.39276	2.93496	2.05251	19.4724	16.2287	18.5211	2.97754	1.28923	1.94023	1.78945	3.86941	2.9214	1.19992	1.79381	1.34514	8.38471	10.316	7.77576	546.794	578.894	544.344	15.2727	27.2555	98.3143	33.3036	2285.36	17.7 kDa class I heat shock protein
Shi019880	128.711	122.313	107.587	38.1538	46.3774	44.505	55.8426	58.3756	24.813	57.7962	60.5574	80.3302	91.0559	66.6843	25.3018	49.9574	81.3505	78.7161	28.6347	29.8548	13.1002	52.2744	28.797	28.3984	46.6196	60.3917	57.6608	52.1091	42.4473	38.8455	26.9244	34.3471	39.8414	70.5851	63.0614	50.7921	98.3395	101.221	93.3559	405.754	832.86	378.341	504.05	322.58	60S ribosomal protein L31
Shi016206	1024.8	885.759	1193.96	3797.98	3950.58	4195.23	218.195	218.162	304.083	254.292	202.351	227.552	120.231	106.331	40.6196	138.506	78.9496	80.223	534.178	579.228	549.092	575.899	409.16	291.842	811.778	704.596	1077.22	1838.86	1793.42	2072.61	1250.07	949.268	1310.82	48.2074	48.0125	34.9871	325.932	380.117	397.16	457.692	345.943	480.739	746.921	394.148	Inositol-3-phosphate synthase
Shi014827	81.8702	57.8641	94.1888	106.498	150.923	172.652	77.8903	70.8885	41.6238	88.5435	69.5908	82.3224	91.3953	113.946	57.0139	88.772	77.5372	91.2925	62.2268	83.0228	123.612	102.77	82.7244	85.5588	63.3967	61.1741	97.3751	80.0106	107.691	74.0493	71.1701	82.934	75.4874	116.085	108.38	74.5015	238.628	218.513	187.202	410.658	468.935	451.725	386.126	694.886	Unknown protein
Shi001911	106.951	96.6232	86.642	28.1538	35.0368	28.0392	50.9218	27.6534	25.1103	51.3863	41.7912	58.4856	98.3831	69.5611	52.3882	45.3049	50.024	80.0497	21.1296	14.9746	26.5833	27.2648	22.4025	19.7627	21.327	39.684	27.0328	31.6039	23.1593	34.7793	10.9492	15.1365	17.4217	38.1276	43.6608	28.2289	121.094	131.492	96.4173	398.61	968.369	297.791	385.972	353.907	60S ribosomal protein L35
Shi027341	487.847	566.503	439.966	400.871	416.174	274.303	274.525	287.613	311.528	267.057	231.668	267.667	273.472	266.049	286.426	194.327	209.951	203.993	435.062	387.128	428.623	531.558	471.63	423.407	262.979	283.409	241.806	221.402	233.397	246.11	232.078	193.998	250.553	288.676	309.605	372.414	111.387	100.836	99.7145	476.737	586.633	347.716	634.841	354.981	Actin
Shi033992	66.6857	82.7246	96.3041	51.0298	72.58	71.7438	35.2314	30.6063	21.349	49.3359	37.8952	39.4493	39.8844	35.0507	21.578	42.9353	24.2484	36.2642	66.331	60.5693	61.9563	86.5632	67.7412	48.6692	28.8896	39.4837	49.9015	39.4094	51.2493	42.8923	51.004	57.4626	46.9223	48.0904	57.7102	29.0402	522.935	495.679	513.356	107.728	117.276	279.667	258.262	1636.71	Nascent polypeptide-associated complex subunit alpha-like protein
Shi024065	425.986	341.077	357.796	136.674	127.089	123.629	363.903	441	697.982	351.078	472.092	450.477	686.438	653.709	257.608	282.935	630.358	556.776	89.7064	105.698	89.7571	118.109	116.952	121.201	381.467	315.032	328.934	286.825	256.036	243.66	205.283	219.494	206.701	312.253	269.01	453.632	164.709	158.315	186.887	229.194	608.482	349.72	310.671	898.362	Heat shock protein 90
Shi005034	321.066	281.518	327.581	191.178	222.28	216.892	180.226	150.147	83.1644	188.097	168.068	245.459	247.967	306.871	118.369	199.763	189.177	238.998	171.984	152.724	218.218	222.236	255.165	215.806	74.6827	122.452	130.015	83.067	113.711	85.3048	68.0537	109.459	87.6202	208.466	140.28	142.635	60.3644	84.7118	33.8827	453.968	955.687	381.038	375.492	221.73	Translation machinery-associated protein 7
Shi009342	0	0	0	0	0	0	0	0.305291	0.150158	0	0	0	0	0	0	0	0	0	0	0	0	0	0.283691	0	0	0.186734	0	0	0	0	0	0	0.170477	0.146572	0	0	270.644	250.774	280.978	0.258081	8.75429	44.5627	66.8702	2267.26	Unknown protein
Shi008848	193.234	192.959	176.853	99.2433	151.99	121.123	117.462	136.433	42.1271	127.706	122.852	133.825	169.592	177.446	56.3983	158.995	128.652	142.269	124.981	100.354	124.861	152.349	137.346	115.827	83.3839	95.0413	85.4703	106.23	108.766	75.1728	74.7569	98.9639	97.3485	116.813	100.011	38.7392	64.3974	73.7364	58.5853	488.254	671.946	453.715	472.589	292.61	Macrophage migration inhibitory factor
Shi004357	82.6231	65.0147	58.4117	19.3304	32.504	23.6295	24.474	33.7382	10.3923	42.1233	24.4286	34.339	44.4666	36.0919	16.4287	25.472	38.7509	40.6631	12.8634	11.6261	16.261	22.0385	13.3005	12.4461	27.5211	19.8025	21.2272	16.8772	12.4081	8.81703	6.45071	5.07552	8.75382	19.6338	21.142	8.43379	46.2092	45.1707	40.4866	397.277	966.627	283.194	461.917	259.474	40S ribosomal protein S26
Shi029610	4.21251	4.18926	4.31482	8.48422	16.5903	21.1368	19.7875	20.16	11.643	4.49763	3.52214	7.4227	8.24646	10.1498	2.45353	10.0352	10.9032	9.78912	20.1544	11.4099	15.072	11.5938	18.3711	12.5004	3.96564	4.61421	6.70469	6.82778	12.1177	11.2169	11.1436	10.4604	12.2017	2.49779	3.73342	2.65902	809.919	817.541	817.839	18.3619	10.425	143.222	182.499	2008.1	Glyceraldehyde-3-phosphate dehydrogenase
Shi010047	129.414	118.058	137.032	246.852	247.505	275.86	98.9746	99.4305	74.0107	104.632	105.043	116.551	139.623	179.261	108.532	136.586	122.198	138.653	174.085	197.477	219.219	200.601	197.404	208.137	124.97	161.158	137.834	201.059	213.272	210.24	267.779	263.362	335.774	290.672	227.026	191.115	318.027	317.165	328.139	338.963	430.773	360.028	429.348	801.854	Ubiquitin-conjugating enzyme family protein
Shi034878	111.872	106.826	86.9435	23.1779	32.0596	22.8982	45.5358	38.0439	15.8012	70.9095	67.3351	46.7398	57.4862	26.3894	18.6059	25.4799	30.1728	47.334	16.7953	16.481	30.735	41.3738	20.4258	13.0004	31.35	28.4411	47.2122	26.7958	26.255	30.0754	36.2167	13.4306	14.1627	37.342	23.4844	12.7353	52.2384	54.4869	48.4038	359.487	929.399	323.666	430.862	308.838	60S ribosomal protein L39
Shi001781	46.2156	59.2766	46.2987	9.89532	26.1183	21.7081	25.9987	25.7192	6.47211	23.9835	20.2463	26.6674	39.8461	28.3385	6.26828	17.6661	24.3254	28.8216	8.91182	11.1742	15.6288	18.8172	16.6741	14.3712	12.5684	17.1948	17.0221	10.9599	14.0913	13.5404	9.53403	8.61112	8.68391	22.1114	17.1686	7.72287	31.3115	37.0939	32.5326	353.94	943.94	219.798	503.29	330.548	40S ribosomal protein S16
Shi021528	202.771	179.719	157.4	82.6589	101.71	86.6833	122.593	123.191	89.9506	118.453	106.443	130.148	169.213	125.79	95.0104	109.059	130.952	129.031	56.8653	59.5146	71.6979	105.523	75.8931	69.1043	125.103	106.603	113.309	119.792	106.396	110.475	112.218	103.013	98.8497	146.15	153.689	156.834	110.836	106.205	110.468	331.665	636.823	342.992	538.775	494.794	Elongation factor 1-alpha
Shi005689	149.361	135.555	171.389	66.1325	69.3243	88.9987	116.134	91.7743	87.1223	125.365	123.189	146.504	293.68	380.624	91.4712	182.206	272.995	324.275	83.5109	84.9712	89.6811	87.4933	90.6487	95.605	99.1607	135.626	116.48	99.7998	116.492	84.7513	127.235	98.7689	151.951	76.7223	66.2591	67.3285	105.197	87.7974	64.3029	460.07	724.598	578.921	452.341	117.653	Cytochrome b5
Shi017373	213.168	209.128	153.619	30.4776	54.5597	33.6573	53.1731	52.7542	31.7133	80.2148	42.484	71.6074	93.718	69.9194	38.0861	25.4392	59.8405	74.2445	34.9343	18.0924	21.3096	38.9308	53.3794	31.5476	54.5815	54.8551	56.6546	30.19	33.8961	32.2262	17.5188	21.5337	26.84	36.5843	32.0223	25.228	102.619	92.662	75.51	394.43	955.032	264.937	458.901	257.267	60S ribosomal protein L38
Shi005556	350.226	367.509	311.15	264.212	220.972	189.485	406.05	437.51	508.368	311.657	247.703	375.842	362.689	379.614	394.428	230.93	298.555	293.676	232.267	246.108	263.735	263.31	260.588	267.895	232.65	259.096	201.529	180.856	162.91	196.044	113.221	102.896	121.037	169.762	158.335	266.913	216.233	210.759	238.421	413.435	619.692	313.576	506.878	470.892	ATP synthase subunit beta
Shi003732	41.1379	41.4572	32.227	49.2654	48.6734	42.5443	124.158	132.873	96.8164	100.577	83.6015	143.26	376.951	490.778	396.399	391.383	358.219	382.988	33.8549	37.7148	37.0374	41.656	52.3267	36.5545	37.3461	33.5366	33.6851	35.7152	57.1282	41.6673	46.6265	51.987	49.6492	116.322	105.082	131.942	405.679	421.064	379.141	309.001	271.339	251.881	319.495	1172.56	Glutamine synthetase
Shi032563	198.561	182.399	193.297	116.765	155.163	116.047	147.703	170.614	229.613	169.424	132.832	164.271	128.882	157.14	231.822	112.306	116.125	140.906	130.311	109.393	90.3755	139.648	123.852	118.706	102.642	106.278	106.789	98.8362	109.101	94.407	88.6367	97.6917	83.3878	95.816	85.6124	185.456	160.493	149.77	131.343	444.784	525.318	402.963	571.281	375.835	NADH dehydrogenase [ubiquinone] 1 beta subcomplex subunit 8, mitochondrial
Shi031539	0.227267	0.304248	0	0	0	0	0.46415	0.245597	0	0	0.391221	0	0	0	0	0	0	0.22542	0	0	0	0	0	0	0	0.150222	0	0	0	0	0	0	0	0	0	0	0	0	0	590.259	241.653	417.928	1066.31	0.985916	Protein TAPETUM DETERMINANT 1
Shi008041	0	0	0	0	0	0	0	0	0	0	0	0	0	0	0	0	0	0	0	0.193543	0	0	0	0	0	0	0	0	0	0	0	0	0	0	0.110315	0	86.4978	79.1017	94.6433	500.551	192.054	614	727.837	274.044	11-beta-hydroxysteroid dehydrogenase
Shi029088	51.1938	44.6697	51.3447	78.918	81.1697	74.9208	94.7519	74.5869	64.1394	64.6893	73.5693	87.2115	118.918	206.498	77.6492	132.793	115.614	128.305	77.5228	69.0101	50.5055	96.6938	71.605	70.2605	60.6492	57.4051	68.9616	110.081	125.365	96.3805	131.883	155.471	150.602	156.519	134.011	125.432	1113.18	1034.94	831.458	197.51	252.226	300.423	259.238	1295.5	Selenoprotein K
Shi003112	88.2235	87.399	75.5561	55.1801	53.1963	59.2196	90.0899	105.932	137.031	121.741	110.021	95.2163	109.117	78.06	114.347	87.479	96.1879	87.8955	21.6761	20.1346	17.3301	37.5853	25.5938	23.62	84.849	72.9587	71.6715	74.9153	63.5268	66.1198	89.8101	70.4702	78.6743	83.6116	98.5779	143.959	288.004	305.166	294.762	310.205	392.477	334.619	484.509	781.468	Multiple organellar RNA editing factor 8, chloroplastic/mitochondrial
Shi003442	128.699	144.567	94.5755	52.1394	85.4217	72.7413	95.923	81.5292	57.3985	112.912	106.316	105.487	96.2152	78.4143	50.2602	70.3431	81.6006	118.85	68.2807	50.6415	47.2201	61.4696	41.5943	52.2379	59.9387	63.5576	90.9908	67.294	62.4852	48.2532	65.2973	57.9348	59.8097	112.823	103.616	43.8624	348.467	288.678	192.207	320.283	720.748	289.636	421.228	549.758	Mitochondrial import receptor subunit TOM5 homolog
Shi032425	153.194	165.834	142.045	81.1238	93.2994	65.5067	193.611	211.756	147.918	205.238	172.337	233.206	161.34	145.702	171.421	127.96	174.222	181.637	91.2699	83.8566	92.9895	111.448	114.826	109.117	133.375	143.573	124.765	108.4	116.634	113.569	106.665	93.5908	98.3425	154.399	151.701	171.738	145.473	147.373	137.377	475.985	691.723	393.183	541.403	198.031	Malate dehydrogenase
Shi030922	281.426	349.928	319.253	71.9552	99.1514	64.6891	84.943	82.3464	33.5637	159.551	117.585	114.678	61.4979	47.9117	47.1033	52.9982	70.2532	85.2174	102.326	86.8735	82.7436	99.2	102.434	64.9534	124.09	138.462	95.4814	60.1156	56.5637	55.8796	63.4075	56.3534	57.8911	36.8573	45.8705	32.4764	106.426	90.5609	83.1173	313.118	910.61	346.14	361.437	365.25	Histone H2A
Shi007524	402.934	372.405	342.61	141.701	139.045	131.545	249.644	299.359	163.509	306.196	318.463	328.17	320.088	271.65	187.359	211.993	303.72	257.857	99.8124	98.6241	116.061	136.843	137.728	98.9887	298.094	254.3	196.043	199.055	218.352	185.053	145.573	164.205	163.191	221.114	160.887	179.75	446.265	386.431	360.171	353.586	671.462	325.408	414.954	524.955	Small nuclear ribonucleoprotein Sm D2
Shi029923	0	0	0	0	0.409054	0	0	0.177983	0	0	0	0	0.163545	0.198417	0.373052	0	0.738625	0.653446	0.353586	0	0	0.311081	1.32313	1.02635	0	0	0	0	0	0.383737	0	0	0	0.341803	0.494408	1.14905	704.149	795.823	780.83	281.511	10.9453	603.007	507.963	881.204	Reticulon-like protein
Shi001705	492.624	530.69	631.622	90.7047	153.767	75.7879	142.211	111.669	111.428	290.63	218.775	194.003	41.2803	16.0978	34.638	23.9846	29.297	37.405	51.6365	48.4805	56.1418	96.4669	67.9866	60.4471	150.724	270.86	136.123	29.8764	23.7107	35.9761	11.5087	11.4699	15.7685	14.4817	20.7988	12.7751	7.71078	6.63358	1.83723	288.086	1433.67	209.546	325.686	26.6221	Histone H3
Shi009222	157.474	157.107	137.552	68.9481	73.5657	62.5532	93.229	108.183	109.01	98.2264	83.7438	113.087	163.444	128.507	127.175	84.7483	117.367	136.67	33.4049	35.8733	32.6825	62.3194	52.7117	45.1719	67.779	79.1822	80.0649	67.0204	62.2643	52.1962	56.5122	52.9024	59.7315	114.383	103.173	168.066	413.788	417.817	370.591	320.258	551.814	297.013	386.631	721.368	60S ribosomal protein L10a
Shi012511	243.504	213.951	177.092	32.6546	51.2399	24.4945	52.2236	61.5466	31.5074	61.9169	63.0257	78.4023	126.381	96.6176	34.2248	46.9413	76.1037	81.8534	21.2101	24.486	67.0681	41.7115	40.8516	38.6297	33.6391	43.4077	41.8165	19.9055	17.4861	9.47831	11.8877	10.6006	6.31254	37.9914	16.864	18.921	34.4939	69.4965	28.7657	355.178	1161.68	221.138	392.255	131.939	60S ribosomal protein L38
Shi024999	147.859	161.286	153.32	110.295	89.3784	102.584	123.027	97.2233	46.572	96.412	100.329	141.727	165.467	171.531	102.776	114.15	99.6405	142.002	70.5405	105.753	134.466	109.345	150.837	147.879	62.7	96.6996	65.3707	50.2422	86.0076	46.4802	46.3237	57.0801	67.037	80.3664	62.6251	70.0442	101.575	123.367	75.026	503.139	409.497	548.825	495.033	298.657	succinate dehydrogenase subunit
Shi011205	0.119649	0	0	0	0.445749	0	3.1767	3.23249	1.01754	1.71236	0.720882	2.07535	15.089	3.31531	0	0.935263	0.536589	0.118677	2.05496	0	0.881371	1.35595	0.72091	0.745611	0.106549	0	0	0.128068	0	0	0	0	0	1.11739	3.11283	1.39125	149.579	149.056	140.471	258.943	24.0331	477.138	720.375	774.258	2-oxoglutarate (2OG) and Fe(II)-dependent oxygenase superfamily protein
Shi000066	122.683	138.081	216.847	353.099	329.363	340.335	155.699	134.482	154.083	166.562	189.27	198.784	225.834	339.204	186.827	248.09	324.37	345.996	208.024	195.695	187.98	213.268	262.158	250.846	206.521	275.884	243.124	255.088	392.377	259.161	298.302	307.265	372.484	538.627	425.172	405.61	735.84	637.508	696.882	222.982	125.691	511.04	299.907	1094.77	Reticulon family protein
Shi028373	172.64	182.238	163.616	71.9535	102.156	64.7796	199.882	210.432	135.007	273.631	203.975	258.662	160.352	82.9487	78.3605	145.195	151.916	153.242	66.772	61.5259	65.5779	91.7362	70.8396	68.3511	131.961	125.734	117.311	71.7679	66.9001	74.96	35.3045	34.581	30.8729	127.223	153.692	113.605	58.7341	60.7151	63.0993	486.731	687.128	282.228	674.244	121.401	UDP-arabinopyranose mutase
Shi021948	0	0	0	0	0	0	0	0.333044	0	0	0.13263	0.148489	0.76507	0.55692	0	0.200751	0	0	0	0	0	0	0	0	0	0	0	0	0	0	0	0	0	0	0	0	91.747	108.943	128.234	339.822	199.863	262.259	568.065	870.585	Xyloglucan endotransglucosylase/hydrolase family protein
Shi030168	115.181	119.419	135.884	136.699	213.637	216.909	226.726	297.14	69.297	83.005	62.0132	174.752	73.0043	59.6374	31.0846	15.9633	77.8119	74.8668	115.746	125.626	170.894	122.199	155.531	135.408	63.2876	74.5137	51.1939	14.1647	13.6129	17.7005	0.527674	0.525897	1.18307	6.61162	8.82787	5.6991	0.909102	0.644083	2.2744	585.664	263.506	485.584	814.407	88.5938	Gibberellin-regulated family protein
Shi002600	24.8124	20.0847	17.5836	24.1699	37.6199	17.2272	94.5731	68.9047	56.7405	21.3337	9.93312	63.3891	47.8446	90.3711	25.4866	28.1905	32.0888	54.3727	8.05224	10.1301	7.79274	28.882	25.496	19.1779	4.11083	5.1491	3.68322	1.54409	2.3372	4.03332	1.24247	0	0.348209	213.758	291.295	195.92	3.74602	3.79141	5.8016	422.506	1386.32	73.4561	201.498	148.943	Unknown protein
Shi027562	304.626	247.001	205.172	117.482	114.561	80.2554	118.737	113.193	196.818	146.952	97.8745	158.039	194.663	158.99	241.242	108.083	121.531	164.578	37.8226	35.9899	28.3149	70.1818	54.0399	65.2067	82.1519	101.419	83.2719	61.0291	60.7935	41.7941	31.3821	38.8377	52.5769	114.672	80.451	254.391	171.112	191.526	127.832	426.358	943.341	292.086	335.566	231.136	60S ribosomal protein L22
Shi028194	211.278	180.754	176.682	138.981	120.592	125.131	103.333	103.838	89.281	102.599	102.282	119.852	129.15	137.541	71.3371	93.0793	110.38	101.671	287.05	259.048	321.506	255.022	228.71	236.546	102.318	116.619	96.2858	109.56	117.948	99.7091	100.309	85.1087	89.9241	36.1607	29.6178	36.4518	586.065	524.817	554.371	306.767	335.664	321.194	431.933	831.58	Mitochondrial outer membrane porin
Shi004602	121.121	138.309	89.3389	35.4439	40.4146	33.2499	41.5415	49.934	39.8185	47.7236	42.2814	51.7751	79.267	65.2836	50.0706	30.799	48.0541	49.1816	25.7064	26.6805	37.3169	35.0841	34.8395	30.6122	35.4065	36.7324	34.0284	33.8487	22.3842	32.0116	25.9476	21.9071	28.1616	43.1684	43.164	54.4426	59.7949	62.9403	50.8149	380.472	722.957	291.007	496.126	336.087	40S ribosomal protein S4
Shi025162	303.808	272.302	241.775	148.335	123.608	135.538	132.8	136.095	222.438	119.744	114.914	180.993	105.931	113.659	162.232	91.9012	151.775	171.918	94.7686	85.8529	69.072	99.7246	95.1755	153.723	208.496	195.809	191.109	147.306	110.182	119.487	55.678	64.0811	87.4876	175.362	111.076	430.252	24.8843	26.4451	23.0948	513.57	667.149	404.208	577.616	62.5812	HR-like lesion-inducing protein-like protein
Shi016504	786.895	724.536	760.66	352.041	549.262	333.397	794.99	709.854	552.016	692.874	496.035	727.527	770.291	758.678	451.685	588.176	551.614	637.297	917.026	530.03	661.028	842.947	682.462	499.559	391.39	299.741	393.435	432.871	366.469	456.26	266.646	280.726	169.435	334.804	317.669	182.254	360.263	352.724	415.182	409.165	745.71	309.042	450.527	305.089	Cytochrome c oxidase subunit 6a
Shi010557	100.434	93.0731	90.1541	34.2657	45.5014	35.4187	69.4596	54.8254	62.0218	75.9689	69.7859	80.9372	95.3451	64.6284	45.6463	43.8184	63.5381	69.4248	27.6328	22.9262	21.4542	47.7348	33.2096	28.4928	52.2066	55.6425	55.0627	40.4258	43.5987	42.6852	37.0201	31.5526	31.8624	65.7075	62.7986	61.832	252.854	216.428	271.609	400.561	662.387	345.148	477.139	333.394	Histone deacetylase HDT1
Shi034516	0	0	0.210448	0.71966	5.68603	8.45349	0.5395	0.951555	0	0.420061	0.303154	0	0.174873	0.84864	0	0	0.473871	0.349353	0	0.618333	0	10.6441	13.794	5.85299	0	0	0	0	0.2038	0.205158	0	0.377918	0	0	0.352435	0.204773	451.1	541.069	485.421	1.28705	1.84099	29.7288	11.5563	2174.03	26.5 kDa heat shock protein, mitochondrial
Shi004537	71.2546	77.2931	56.7662	28.9116	39.536	45.7053	41.9285	44.3714	26.189	43.8963	43.496	51.9841	82.4223	59.0543	32.4792	46.9084	57.3384	56.5154	15.7313	12.864	17.3719	27.919	18.7765	20.9944	34.6516	38.3304	31.9635	36.3762	30.4105	42.2403	25.1628	27.6537	31.1053	62.6635	52.7159	47.1557	312.133	288.047	283.553	244.795	561.962	236.697	320.661	851.337	rRNA 2'-O-methyltransferase fibrillarin 2
Shi008146	1.44429	1.61125	1.15062	3.68879	5.08171	6.20012	2.45808	3.12155	1.53534	4.21055	3.10777	3.94331	3.82445	6.37986	5.45229	4.39039	6.47717	9.07284	2.06712	2.11294	4.72846	6.3652	1.9338	3.5001	2.35795	1.90933	1.67617	2.83417	4.73564	7.29101	11.4028	5.68218	9.87761	4.49602	4.57645	5.87783	529.081	477.018	424.464	83.1235	14.0199	289.442	289.968	1537.49	Thioredoxin-like_fold domain-containing protein
Shi031826	194.364	204.932	166.727	69.2673	84.9454	80.0859	76.3132	97.693	86.4909	92.961	93.8901	92.6309	112.21	82.4076	84.2945	68.3088	75.1384	103.117	34.9343	35.9732	43.6551	64.8846	56.2844	45.694	70.8433	81.6651	72.7417	49.994	54.0524	55.1146	38.2818	38.4762	44.7333	100.06	80.508	103.365	221.336	215.815	148.223	384.575	761.884	321.06	406.782	331.17	60S ribosomal protein L14
Shi014623	142.72	129.763	135.3	155.063	162.089	162.41	80.179	88.1841	101.094	86.6485	90.1078	86.5305	92.3741	69.5068	72.4376	70.455	68.0477	62.6768	65.9158	82.5024	76.5734	91.1302	88.5763	77.5941	100.053	88.2519	92.3546	92.5551	76.2505	83.4967	83.9096	79.231	82.1976	100.73	88.4059	108.056	53.5519	55.6124	70.6788	222.63	358.938	235.096	374.355	1009.53	Elongation factor 2
Shi033974	42.8998	49.0143	41.3215	5.66732	8.26662	5.1958	24.3584	25.9774	9.63195	24.5525	18.9395	28.5099	21.1159	6.90581	11.0991	12.5269	26.8685	37.2323	14.6883	14.2835	14.0752	20.257	18.5689	12.2913	18.6073	22.8563	16.5243	7.71902	8.55961	13.7866	1.19446	2.18247	1.33902	0.959379	2.22034	1.72009	0.685959	0.48599	1.14409	412.855	1036.52	260.724	443.329	42.248	Thaumatin-like protein
Shi003539	0	0	0.720201	0.307855	0.748418	0.705603	0.615429	1.62822	0.961011	0.47918	0.259365	0.580758	0	0	0.682546	0.39258	0	0.597782	0	0	1.47983	0.569163	0.605208	0	0	0.199183	0.69944	0.322542	0.69745	0.702097	0.648844	0	0.363685	0.938059	0.301528	0	299.586	260.958	309.964	144.801	16.6507	402.367	478.111	1149.51	VOC domain-containing protein
Shi033258	1.07764	1.44266	1.93167	0	0.669115	0.157709	9.90393	12.2278	7.73263	5.67638	0.695647	8.30753	0.267521	0	0.762779	0.175491	0.120821	0.26722	0	0	0	1.78099	0	0.559619	0.359868	0.356155	0.312663	0	0.311774	0	0	0.289069	0	7.40818	9.16565	48.5556	0	0	0	296.817	1330.62	106.242	450.496	0.389578	1-aminocyclopropane-1-carboxylate oxidase 1
Shi029059	118.359	120.207	90.7714	50.2571	46.554	40.6325	61.2674	69.5252	79.5299	73.7354	59.2495	76.1149	72.0945	54.3339	62.109	48.093	66.8092	59.0234	41.1199	37.3613	34.9711	49.7817	43.7284	40.9761	61.3011	65.9529	53.9568	46.8725	44.0467	47.9637	44.7663	41.366	40.503	54.1035	47.2586	62.3404	156.073	145.748	153.577	466.976	581.368	391.423	524.656	211.869	Protein disulfide-isomerase
Shi004759	781.55	805.8	763.519	184.169	317.769	186.03	135.702	133.437	126.005	181.257	153.102	150.194	241.265	193.153	74.257	87.2912	83.1356	89.5618	265.09	218.734	259.711	309.156	252.479	182.26	153.999	198.14	155.337	106.211	120.372	123.218	50.8388	38.5142	56.414	40.5573	35.2788	43.4071	131.677	124.318	122.395	458.06	762.982	338.621	408.278	205.777	Peptidyl-prolyl cis-trans isomerase
Shi021222	296.485	312.643	315.088	110.144	152.802	96.4324	412.252	436.814	266.68	271.535	160.158	386.527	358.408	378.055	201.162	256.594	226.737	262.526	212.948	211.607	241.5	339.759	262.929	242.901	237.71	215.561	205.558	165.034	133.194	188.006	32.0817	29.7283	31.6204	399.717	505.311	399.249	11.9549	14.1897	16.4434	403.983	1031.73	224.58	391.167	119.589	Adenosylhomocysteinase
Shi024470	146.133	189.546	153.717	29.487	65.4761	52.9498	86.0999	62.6272	31.1657	82.9397	88.0247	83.0013	127.055	88.4351	29.0845	63.9532	67.6762	85.6598	34.6416	27.9286	27.9019	60.5253	52.4908	38.7107	53.4293	68.6514	87.303	49.3814	54.705	55.3343	27.6484	34.3831	32.366	76.1714	87.0978	34.8823	163.979	146.041	136.748	378.073	734.802	267.927	473.502	304.319	60S ribosomal protein L18a
Shi031760	195.716	163.81	125.936	44.8328	50.916	38.2526	48.0834	92.0775	59.2497	78.1875	81.0566	83.6497	97.6495	109.209	71.8286	62.179	97.11	95.3156	17.8798	38.8016	24.3823	39.326	46.3199	51.8992	55.6237	69.871	50.5579	44.2289	38.9226	35.8235	22.4158	25.4336	40.2058	50.5222	36.219	58.1039	73.6731	101.446	42.1152	367.247	796.243	291.2	407.633	295.058	60S ribosomal protein L22
Shi008034	509.41	529.181	461.614	297.911	306.239	260.058	466.147	534.545	237.276	352.357	249.128	553.326	647.761	635.381	247.891	319.865	457.231	448.138	361.709	321.063	394.251	453.542	457.682	421.017	306.805	296.025	308.342	298.637	279.551	256.25	153.096	142.537	171.19	361.983	284.224	135.629	1045.03	1130.21	917.703	348.615	706.989	250.564	408.357	442.499	Cytochrome c
Shi004325	242.11	300.854	269.971	153.128	207.223	155.832	326.685	351.054	142.122	301.779	289.123	362.325	278.064	205.79	103.326	265.506	306.429	309.483	209.436	139.715	180.866	207.385	209.81	160.801	199.599	231.696	245.916	222.789	257.1	265.025	92.4839	119.93	107.967	327.455	281.782	149.945	377.644	326.462	318.901	364.24	749.087	391.569	364.234	284.993	Peptidyl-prolyl cis-trans isomerase
Shi030762	42.0509	44.8663	44.5834	36.2846	42.4039	49.9726	72.6438	82.2291	55.7934	76.7557	151.396	103.081	75.9774	73.5134	57.2914	78.9481	79.3096	75.9965	26.0197	29.2331	26.913	35.6317	37.8882	38.5296	73.298	58.7952	62.3788	46.2506	65.3724	45.1816	27.912	38.787	26.8383	108.812	112.944	100.365	150.325	143.619	136.283	431.907	370.812	464.317	572.038	313.334	Ethylene responsive factor
Shi019891	39.5813	37.7788	45.5479	8.61161	23.6662	14.1597	11.6017	10.6934	9.35037	12.2385	14.8259	17.305	13.4652	14.1287	4.98074	10.0267	7.56059	10.9055	2.36043	5.79061	7.19919	9.69116	11.041	6.09027	6.20097	10.9012	9.7827	6.66878	10.179	6.40426	6.31307	4.32562	8.40408	13.3103	8.80136	7.67068	62.5397	60.2014	63.4919	291.283	742.442	232.259	336.695	541.626	60S ribosomal protein L36
Shi026756	194.445	184.676	166.269	121.692	118.179	80.9144	215.922	194.815	165.791	156.635	138.169	219.791	277.051	265.97	202.509	164.711	227.456	228.138	87.1396	69.3311	63.9737	125.529	115.486	98.9344	127.567	145.084	136.544	134.446	137.002	120.449	109.64	110.448	128.647	178.052	162.276	211.32	55.1079	50.0952	43.8354	450.975	838.387	325.974	429.993	97.0303	Phosphopyruvate hydratase
Shi007340	0	0	0	0.167808	0.0679922	0.25641	0.111821	0.118336	0.116408	0	0	0	0.108737	0.329804	0.186024	0.21399	0.0491091	0.0543072	0	0	0	0	0	0.454926	0	0	0	0	0	0	0	0	0	0.0568138	0.219146	0.127329	311.571	347.375	310.221	441.112	116.518	638.203	802.495	143.938	Vicilin-like seed storage protein
Shi010724	306.28	335.141	314.586	84.3196	94.7216	86.0971	96.6638	95.1097	42.8297	155.192	144.77	148.889	95.5514	90.9493	58.0328	100.391	88.4134	86.5203	41.1486	59.7435	69.1537	93.8298	82.4887	69.8771	150.48	228.304	128.018	105.09	110.452	102.074	143.603	143.12	174.674	69.8132	50.1	30.9286	433.869	448.232	400.542	266.935	500.626	278.201	419.861	673.674	Histone H4
Shi017648	238.964	273.983	238.68	241.761	272.63	270.27	168.534	194.33	147.302	182.774	183.471	167.14	192.959	194.057	107.793	146.658	152.193	182.199	179.858	184.905	172.017	148.746	196.592	206.941	197.225	181.33	180.55	151.626	149.285	159.961	144.915	144.531	159.771	215.676	228.864	176.739	139.62	155.678	139.451	274.181	460.912	314.875	248.879	840.336	DnaJ protein homolog
Shi017561	204.775	221.513	190.631	102.267	109.551	111.846	105.021	99.7786	51.0199	172.989	174.678	167.376	105.301	74.8901	45.5542	113.142	95.935	97.022	41.2147	43.332	76.3195	91.5138	66.0969	56.0185	69.6041	136.866	101.851	112.527	107.38	105.433	119.58	111.331	125.226	115.729	79.5831	80.2549	210.258	175.393	167.564	345.33	812.653	294.73	284.948	401.209	small nuclear ribonucleoprotein F
Shi020016	73.1341	80.7726	98.4562	52.7676	72.9392	63.8164	84.0165	64.8314	115.524	76.864	70.8154	71.6852	69.5578	55.8922	73.6373	70.2673	56.6795	66.7593	78.2588	55.3686	63.4125	77.7004	57.6053	49.6096	62.9897	76.666	70.553	61.8901	77.7578	68.6911	65.5724	66.2099	66.7505	95.8085	96.2772	92.2134	228.274	226.75	247.458	298.666	430.474	336.948	384.84	684.599	Nuclear-localized RNA binding protein
Shi035004	349.922	320.029	297.959	273.111	224.279	204.383	384.487	474.039	501.006	273.863	260.683	386.196	378.765	431.117	431.987	237.473	317.466	286.11	187.148	231.126	263.443	224.389	249.599	267.204	268.714	274.512	211.287	181.47	168.653	174.463	125.375	122.075	157.274	193.9	163.496	361.267	183.042	210.017	206.926	315.789	508.22	288.871	451.03	570.647	ATP synthase subunit beta
Shi017911	218.458	218.321	220.153	186.381	185.159	162.607	189.407	191.922	232.611	185.804	157.95	191.861	214.613	224.966	172.11	154.092	175.046	176.155	170.439	142.206	120.57	174.999	172.404	171.611	133.257	181.831	135.397	121.998	125.887	114.617	105.73	101.336	118.526	117.34	82.6678	116.485	849.29	837.208	831.885	270.46	255.322	327.819	401.099	874.62	Superoxide dismutase
Shi015356	163.232	150.787	139.46	57.4052	71.6727	51.498	73.9957	76.6585	51.354	72.7755	74.843	90.1626	108.563	103.531	62.197	79.8286	73.4323	81.7093	30.0217	49.9922	64.9277	74.4359	65.3625	53.8704	58.1891	64.0312	71.7035	56.334	55.6107	39.098	53.925	49.3785	58.917	81.787	79.1228	73.0233	107.052	107.252	73.5436	370.011	657.268	325.073	401.618	373.179	Nascent polypeptide-associated complex subunit beta
Shi029765	59.6575	60.7532	64.7025	84.3065	77.615	102.051	137.425	138.345	139.237	105.478	120.027	99.5966	222.666	331.807	439.95	305.137	294.507	283.085	124.463	116.346	93.049	84.2905	102.333	101.017	84.6495	71.8082	74.2194	85.9062	95.7675	92.0789	154.383	107.1	145.542	112.487	112.886	122.271	576.303	539.851	620.453	178.396	83.8925	378.45	338.109	1146.23	Fatty acid oxidation complex subunit alpha
Shi022325	0.117236	0.156946	0	0	0.145586	0	0	0.126691	0	0	0.201811	0	0.116414	0	0.398316	1.06913	0.841224	0.34885	0	0	0	0.221432	0.470911	0.243523	0	0.077492	0.136058	0.501939	0.135671	0	0.883512	0.503164	0.141491	0	0.351928	0	242.675	254.815	251.881	346.04	7.35335	510.663	762.442	496.209	11-beta-hydroxysteroid dehydrogenase
Shi020142	0	0	0	0	0.656081	1.2371	0	0	0	0	0.454731	0	1.04924	0	0	2.06487	0	2.62015	0	0	1.29726	0	1.06108	0	0	0	0	0	1.2228	0	0	0	0	0.548216	0.528653	0.614319	195.008	226.332	185.506	259.663	18.5414	491.256	562.132	788.425	Unknown protein
Shi025261	85.5882	90.5315	89.0197	107.409	103.661	126.802	161.85	111.903	67.3955	138.62	141.421	208.224	251.293	262.23	109.495	267.056	231.723	276.688	121.363	93.6775	134.915	137.708	116.719	155.836	58.8096	91.1457	94.4244	108.01	160.187	83.0891	141.06	184.235	176.624	240.667	189.258	90.3049	345.919	361.715	303.184	276.073	586.619	259.518	487.842	509.573	Small acidic protein 1
Shi031633	203.404	202.625	161.211	35.7541	74.6629	39.9236	101.105	82.1052	29.2543	112.017	88.8229	119.045	172.573	125.766	38.2803	85.3427	105.976	136.479	29.5401	27.3067	35.9893	71.7522	37.8478	39.7659	60.4666	56.1521	64.9168	38.1003	46.7317	47.74	24.7968	27.6019	23.1047	49.9723	56.8691	28.8685	127.609	118.317	116.596	316.438	907.493	217.295	449.358	227.952	60S ribosomal protein L27
Shi010670	120.478	100.542	143.971	141.731	154.793	151.433	119.299	100.323	51.5619	120.67	109.532	138.209	132.581	126.292	50.2065	134.534	106.19	97.2545	142.201	107.126	124.221	120.181	127.792	89.9194	95.6756	102.733	133.768	118.906	158.737	179.237	161.712	202.578	164.288	174.804	141.95	75.8054	269.898	259.755	171.834	361.631	574.035	282.892	353.246	539.995	DNA-binding protein S1FA
Shi009578	81.8702	74.2022	88.7198	68.5746	144.608	115.498	17.6551	14.2876	5.94625	19.4068	21.4462	18.1305	36.3561	55.7477	18.4287	39.0862	26.4539	39.3415	169.213	176.758	274.694	170.962	211.407	125.698	22.1888	28.5703	30.0978	27.2145	56.4934	46.7991	37.2274	33.2827	36.8231	1.58297	0.508829	0.591282	171.661	201.139	145.514	83.6182	29.2372	262.451	318.196	1414.77	Ribosome-recycling factor like
Shi000160	251.761	318.028	284.344	157.224	216.847	168.945	242.978	230.592	133.408	224.582	190.596	237.796	208.076	204.358	96.9248	172.494	161.443	181.576	313.915	216.947	188.469	262.406	207.341	188.935	142.514	158.802	162.57	133.094	135.016	156.482	84.7017	88.9461	89.3945	151.328	162.441	90.5889	215.689	200.723	223.799	363.923	531.586	373.849	500.983	337.419	NADH dehydrogenase [ubiquinone] 1 alpha subcomplex subunit 8-B
Shi011949	514.996	452.258	366.716	106.009	172.055	115.964	250.152	180.944	215.287	250.554	191.817	265.034	308.237	237.942	164.256	158.995	201.213	229.529	69.6155	88.4956	63.6971	139.754	92.9521	88.1765	118.656	141.463	162.164	113.275	105.755	99.9343	76.486	75.9121	78.6272	159.674	164.3	176.87	345.017	283.177	265.835	442.732	720.888	398.515	312.272	231.042	40S ribosomal protein S24
Shi031980	17.0597	25.0342	29.7954	28.489	42.3701	39.178	11.0554	10.2814	5.92882	17.2157	18.0719	7.90346	13.6824	22.9235	11.8895	15.3866	12.9474	17.5719	70.4321	40.3163	31.4166	35.9399	60.6185	91.3172	11.686	20.8179	13.7068	2.80924	4.17626	1.91095	2.82561	5.63219	3.16758	12.5957	17.0704	11.4442	558.006	603.137	493.758	80.0218	19.5976	212.902	33.0613	1757.67	PAM2 domain-containing protein
Shi017252	26.1327	28.1318	34.448	37.9823	48.8454	46.682	37.1397	29.4049	22.0523	36.8429	29.4491	31.9321	55.9119	53.5528	33.5623	47.0315	36.4881	61.1935	31.2327	28.3778	21.83	32.5667	31.3827	31.3387	32.628	30.6294	54.0908	44.985	59.8606	52.4132	42.6368	43.0713	39.9933	39.6967	52.8373	25.061	303.821	323.231	310.041	201.078	137.398	310.525	364.942	1087.31	Endoplasmic reticulum transmembrane protein
Shi003903	224.413	187.927	167.979	48.1944	44.1145	44.9449	78.4022	80.2871	143.339	93.0858	79.3985	98.2789	149.066	134.372	122.642	80.617	102.269	120.104	35.2623	33.8646	32.3583	49.421	42.5777	36.4987	64.2896	71.0747	77.5787	51.3115	61.6654	45.6116	53.8723	47.3382	58.5482	81.4526	59.435	127.695	221.053	206.055	197.638	385.944	629.774	340.117	403.739	339.149	40S ribosomal protein S8
Shi000555	118.378	153.078	122.191	82.3719	104.222	78.0931	169.908	147.728	64.2838	113.643	88.6397	131.377	147.026	139.521	74.7111	111.249	105.848	135.228	136.118	120.959	134.085	151.597	167.087	142.36	77.3489	87.6944	86.343	86.3018	124.269	105.884	76.9406	93.984	91.1179	106.863	116.251	68.1839	209.372	249.475	200.113	325.768	513.388	345.852	383.935	524.667	Cytochrome b-c1 complex subunit 7
Shi013247	206.621	227.72	213.674	95.7821	119.951	81.3002	160.08	160.41	135.972	165.033	154.307	179.14	113.766	73.9693	80.6793	89.7272	172.937	183.453	96.2725	76.0679	89.6675	150.1	124.265	112.998	91.4092	103.307	100.463	60.758	70.7263	70.5362	28.0097	28.4229	32.8839	94.4385	97.5058	94.0551	12.2835	12.5566	14.341	399.553	1140.03	212.461	283.358	56.7742	Calreticulin
Shi017224	175.504	194.889	148.448	62.5794	93.8748	70.6211	75.9206	85.2287	33.9668	86.5003	72.5774	90.8686	110.043	82.4327	33.5389	62.9481	71.1588	92.7592	52.5353	53.3579	55.8764	75.3651	79.8249	61.1915	66.485	67.2758	60.9598	43.2095	48.7012	52.1125	36.078	37.6289	42.1373	59.3565	62.3851	36.4284	100.896	122.075	94.0259	309.27	887.664	221.061	364.19	306.753	60S ribosomal protein L8
Shi015709	460.133	342.217	460.515	63.7446	113.325	64.0406	97.6786	89.7059	37.6937	160.631	141.24	172.167	57.5912	35.7633	18.3665	35.8096	46.8428	48.2567	59.6008	60.3188	58.7184	92.9313	59.6212	57.0963	123.122	190.408	103.994	38.5416	41.9884	37.4649	32.2559	27.4284	31.1836	20.2507	18.7029	8.62952	29.0606	38.2881	35.7142	254.872	1286.48	192.45	242.214	112.883	Histone H2B
Shi026960	0	0	0	0.133635	0	0	0	0.424069	0	0	0.337758	0.504195	0.389669	0.31517	0.740705	1.3633	1.75988	1.55692	2.24658	0	0.321186	0	0.525422	0	0.582423	0.0864622	0	0.280021	0.605503	0.457153	0.281652	0.842112	0.15787	0.542928	0.130888	0.760491	0	0.171893	0.404662	223.818	1586.9	158.914	111.281	0.189152	Desiccation-related protein PCC13-62
Shi022751	294.51	318.783	322.545	89.2098	125.591	78.9742	263.45	257.739	223.167	280.045	217.333	284.254	187.135	87.3043	100.18	169.841	347.146	393.744	153.142	124.898	111.736	202.635	173.097	151.318	156.617	170.093	188.739	115.44	124.154	125.532	54.899	70.1437	60.8581	160.31	165.665	156.208	22.1102	18.2755	20.7799	359.883	1155.64	229.086	248.992	84.9561	Calreticulin
Shi026380	87.2331	90.9544	83.6955	24.8505	46.8726	17.1854	35.1175	25.8332	35.6664	40.014	29.2387	30.7143	32.8996	25.7676	19.9486	20.7622	20.313	26.6229	18.9078	25.0329	30.8934	28.5168	25.269	18.2944	25.0226	29.1074	39.4246	22.8938	20.3842	24.4286	16.2545	15.7498	14.6786	33.9442	30.215	24.3828	73.8997	68.8903	96.658	292.712	781.956	236.765	324.351	442.713	60S ribosomal protein L37
Shi015901	276.543	306.484	222.64	120.923	142.956	129.204	159.537	129.313	146.759	164.82	156.447	162.435	217.234	176.224	137.48	129.395	149.252	180.718	50.6362	51.6637	35.0673	85.4199	55.6277	54.8367	128.142	130.444	132.596	99.5935	102.92	110.412	82.0028	73.6004	70.2512	144.825	143.988	203.552	215.931	184.262	186.767	366.299	648.729	314.085	383.894	352.958	60S ribosomal protein L13a
Shi011850	5.38423	4.00444	5.00434	8.55654	4.45749	37.8224	9.77446	7.11147	0.635963	19.9776	5.14916	10.9533	68.3163	69.9098	44.7168	110.673	65.4639	85.4476	0	2.10051	4.40685	13.5595	9.61213	4.97074	1.06549	2.76806	0.694297	0	5.53857	1.39387	24.4748	8.98666	65.704	32.2803	14.3669	44.5201	1237.25	906.442	892.98	26.2332	46.9047	60.4287	49.0719	1881.58	Protein inhibitor-like
Shi003333	73.0914	67.3273	81.7349	111.208	118.523	112.005	83.3112	79.4695	66.7691	98.9889	92.1529	98.2183	75.4645	85.3617	47.8439	75.7118	74.3796	83.8044	98.8526	82.0124	107.572	89.5025	89.3348	91.0027	84.9934	93.6708	96.2402	98.3311	116.66	101.293	97.9415	100.969	99.2741	131.277	105.344	94.865	222.635	244.971	194.998	287.712	208.128	464.545	485.08	612.505	HVA22-like protein
Shi035241	167.95	140.562	128.459	46.6683	76.4829	63.859	79.8339	68.2759	62.0899	95.4077	67.29	80.5923	101.553	87.8875	83.3927	74.9081	104.572	113.161	40.9844	27.1307	34.5983	57.5205	37.8847	35.4061	58.2865	64.8959	79.6541	65.4364	39.9767	57.1876	48.6905	42.6741	32.9145	59.192	56.6249	63.9509	190.957	198.306	169.089	299.178	662.001	257.549	354.727	483.099	60S ribosomal protein L18a
Shi003566	436.548	398.551	364.786	407.732	333.726	306.516	392.441	319.722	420.005	404.553	389.268	477.69	483.218	591.449	412.378	448.277	456.93	499.946	602.419	448.794	414.311	482.56	477.221	524.3	318.767	416.893	376.088	359.561	359.147	356.693	296.459	340.102	349.262	602.49	463.651	408.701	808.574	731.212	804.439	310.964	594.755	271.641	316.354	556.844	14-3-3-like protein
Shi007334	37.1814	25.1806	41.2954	127.809	105.925	132.642	73.2559	80.3603	86.956	67.1239	57.6041	80.5099	104.681	137.541	168.435	105.996	83.9618	105.865	55.4066	62.9702	63.3702	57.8343	72.0393	40.8883	40.122	63.321	69.5491	149.826	199.448	100.389	186.49	191.494	237.569	107.574	78.7864	149.028	185.799	202.914	145.472	292.914	407.304	329.87	390.585	628.746	BolA-like family protein
Shi014246	17.5366	15.8331	16.8137	49.4766	42.6683	76.5155	11.0361	9.9162	11.272	14.3484	12.2857	25.6429	7.08697	10.809	10.2767	34.668	22.3135	21.8438	38.0863	42.9579	39.3046	21.5683	26.8248	32.615	111.495	85.9258	117.853	100.728	63.3604	88.1316	47.3095	34.3507	40.73	69.8254	66.3135	139.892	4.9169	2.67964	3.31184	532.865	985.823	279.756	246.832	3.68586	Alpha-galactosidase
Shi024820	165.503	172.852	130.743	91.123	91.9369	71.5902	66.0535	64.714	77.3584	81.9666	73.7257	83.0285	109.896	92.2342	99.8701	69.1281	65.044	73.6831	37.4296	45.2459	44.0503	83.5185	66.9864	56.1601	68.1782	71.4833	71.8446	85.4637	73.3947	67.4078	77.8008	80.5211	85.387	88.3582	79.8956	120.46	261.985	273.603	228.25	322.931	564.698	286.343	333.393	537.84	Nascent polypeptide-associated complex subunit beta
Shi004016	135.413	155.003	135.642	36.6196	95.384	54.9556	82.5019	92.8425	12.7015	83.2366	61.4586	80.8695	121.752	62.0323	22.2305	66.7111	66.0868	101.863	36.0337	25.97	27.2424	73.6131	45.7081	24.8189	40.5334	38.5482	55.7962	56.0276	39.1767	56.3396	44.1032	33.8818	32.6172	58.1531	113.864	26.7938	139.302	148.04	122.77	277.818	741.99	215.712	387.359	413.018	40S ribosomal protein S17
Shi018156	210.959	188.277	210.427	101.526	114.027	110.225	134.713	156.379	130.972	147.861	141.057	175.845	166.777	144.226	100.7	123.41	137.091	152.755	124.765	85.701	121.293	139.404	116.719	118.304	135.591	145.205	126.124	125.653	116.35	144.883	103.236	115.359	87.6741	184.53	168.059	111.499	129.352	144.339	142.031	414.109	731.202	361.058	405.874	115.131	Protein transport protein Sec61 subunit gamma
Shi024938	10.1702	13.2369	24.6444	20.7802	42.8001	51.5972	83.0829	68.3851	26.4278	55.0309	53.9803	56.0794	42.3594	37.7777	23.9958	78.0252	42.316	47.0753	31.5379	26.7816	27.7469	36.8177	27.8018	29.3412	48.8054	47.2438	75.7362	86.784	147.118	84.9098	155.418	147.317	147.974	71.527	108.267	45.9886	986.161	1093.31	776.512	42.0672	64.7607	105.543	88.0568	1725.57	Calcium-binding EF-hand family protein
Shi017678	113.868	85.2533	103.361	94.5789	87.1085	96.5918	182.666	208.716	174.194	185.604	161.164	185.931	220.477	242.984	234.235	257.562	381.249	379.368	81.6223	68.7477	62.5471	112.383	119.119	108.985	141.521	139.6	141.416	197.572	259.148	202.189	351.399	376.12	317.987	494.914	378.15	454.458	689.677	565.065	552.799	255.109	278.213	310.12	328.788	851.332	Glutathione S-transferase
Shi027613	34.7212	36.7694	38.3954	15.0888	23.8111	18.8086	28.8409	29.6812	6.33532	28.0183	28.5467	28.2148	46.0562	29.9673	9.6839	26.6679	25.7973	36.2381	4.45023	9.09777	11.4522	20.5551	18.7345	10.7647	16.3828	19.6963	19.2457	18.3048	20.9901	22.0356	16.7377	15.0132	13.4471	18.2832	20.7421	5.72451	27.8753	32.6882	24.0478	322.401	659.38	261.012	437.834	341.342	Ribosomal protein S27a / Ubiquitin family protein
Shi025329	116.269	116.888	130.556	70.7796	80.7409	51.3719	162.719	154.154	109.152	109.463	103.055	143.195	163.788	176.882	100.594	121.618	124.123	124.663	43.0958	54.7326	68.2645	83.3799	86.3413	76.5689	67.3911	86.8339	65.4579	31.9444	39.5742	31.8703	8.70201	7.81497	9.86238	210.234	191.177	190.863	6.59	7.23679	6.18259	415.373	766.505	346.587	424.449	68.4594	Serine hydroxymethyltransferase
Shi005947	102.883	104.002	103.186	100.281	110.162	113.386	77.9908	57.2922	53.2896	82.0094	73.8688	81.1843	95.386	98.6503	68.3647	88.2164	75.5656	97.8819	63.1072	75.1035	71.5332	76.3413	55.8744	67.602	47.4453	76.6791	60.0052	53.0946	81.3991	38.5247	56.2296	65.8966	97.8783	108.664	94.5436	80.2618	200.079	205.903	171.318	317.929	525.609	321.759	330.306	522.985	Polyubiquitin
Shi008459	73.1599	78.8357	88.2101	139.428	146.666	134.819	235.513	242.676	133.573	176.983	231.828	272.669	263.549	315.001	150.291	363.508	240.115	218.998	138.047	143.699	132.916	138.802	145.287	144.131	247.598	207.42	185.232	160.302	234.25	179.247	306.402	200.647	292.605	298.212	269.187	206.949	367.541	319.675	351.923	275.88	320.911	280.995	368.672	755.491	Bax inhibitor-1 family protein
Shi010423	0	0	0	0	1.08253	2.04121	0	0	0	0.462067	0	0	0	0	0	0	0.521258	0	0	0	1.42698	1.09767	1.16719	0.603589	0	0	0	0	0	0	0	0	0	0	0.290759	0.337875	832.166	705.275	592.843	152.371	30.8103	344.976	290.105	1180.73	Adenine nucleotide alpha hydrolases-like superfamily protein
Shi006025	461.494	441.04	376.689	126.952	176.124	134.296	174.565	114.349	104.451	213.157	201.475	237.349	309.48	267.273	106.746	182.453	204.174	234.605	107.38	74.5396	77.5093	154.514	86.1678	102.049	131.445	156.783	156.084	142.527	150.495	137.772	96.6884	106.858	114.293	210.602	158.821	123.814	337.282	313.158	308.779	317.414	658.486	273.144	324.051	417.892	60S ribosomal protein L11
Shi004819	105.178	107.197	105.535	46.4266	58.5116	39.3385	61.5234	55.9261	45.1614	60.5951	58.9481	69.7185	52.0286	40.0136	22.4527	35.5558	30.8301	34.9873	88.165	83.1697	88.1929	102.125	83.7716	80.2239	39.6659	61.6932	42.73	29.0747	34.5635	31.6444	19.2651	21.1341	22.8397	23.9116	21.6413	18.8611	13.8494	10.6579	14.3373	419.032	810.933	333.819	394.332	30.5301	3-oxoacyl-[acyl-carrier-protein] reductase
Shi019867	145.412	183.245	142.738	95.6267	116.238	96.8488	264.78	292.233	209.918	161.232	121.432	226.985	295.171	312.972	201.652	154.645	205.398	196.723	114.413	118.523	137.537	150.171	139.069	111.728	103.945	103.554	107.914	95.2921	79.4171	82.251	47.5244	46.3029	46.4113	73.1344	87.104	90.2918	101.601	89.2064	81.2861	363.052	653.784	248.428	434.679	288.589	ADP,ATP carrier protein
Shi004408	199.935	163.803	135.289	48.9703	51.693	44.6745	98.2182	102.578	100.906	101.046	89.0285	103.929	151.875	125.372	121.073	74.3619	112.576	103.222	44.6834	38.2	31.7476	51.8203	40.5349	42.5788	78.3508	58.9907	75.0271	77.2976	62.0406	76.0469	78.0876	57.1842	54.4259	76.5718	67.2127	71.1372	280.18	256.52	245.359	276.279	745.987	225.595	351.057	388.983	13 kDa ribonucleoprotein-associated protein
Shi025228	146.855	135.185	101.709	39.2023	55.8925	37.4945	49.7908	43.9618	21.4694	55.5135	33.7726	65.3352	119.182	103.927	28.4273	42.4738	72.1998	79.5558	24.7761	15.7017	24.0866	58.8539	31.87	31.1641	28.7758	39.095	54.5786	43.852	49.4151	40.3332	26.713	44.2686	29.5978	77.8389	64.0907	46.6316	87.2287	101.231	104.875	321.031	869.496	235.539	343.493	213.193	60S ribosomal protein L23
Shi014478	138.381	138.606	103.403	32.1922	48.8619	43.9195	65.7172	62.8798	30.839	58.3265	51.3734	62.8182	88.9037	70.7014	31.1552	52.781	83.5936	91.7803	39.3727	22.5375	34.3879	53.2191	39.1773	32.2079	42.6109	53.7795	44.1163	25.6976	40.3249	30.2995	35.7196	36.8516	23.3414	37.3686	37.7034	38.9665	112.874	97.2776	102.64	333.711	661.184	283.525	414.18	284.488	40S ribosomal protein S3a
Shi019135	100.695	154.214	125.144	72.8335	92.0332	60.8321	58.4048	73.1246	39.8201	72.6954	63.095	62.489	73.1922	123.25	119.057	86.0565	74.7825	86.2936	504.127	470.931	482.631	298.98	314.678	436.736	59.1822	41.7989	66.845	62.5125	67.1209	53.4914	86.7266	71.3085	72.431	150.879	171.692	32.3156	92.6384	95.8025	58.5639	479.08	422.562	424.681	579.59	71.0575	sorbin/SH3 domain protein
Shi032626	98.0798	89.5239	116.539	80.8434	137.714	102.433	55.768	62.0283	60.4252	62.917	75.3046	62.2922	44.8226	42.9667	39.7607	45.0122	45.985	60.8018	317.041	204.469	290.088	250.51	201.46	156.272	44.663	52.6744	58.2068	41.7538	47.0779	48.0407	25.7982	32.2887	31.6107	42.2127	41.2639	29.1591	102.33	91.5392	98.2664	340.073	554.68	303.81	390.501	386.803	Cytochrome b-c1 complex subunit 8
Shi028060	145.699	168.117	124.176	166.016	183.678	128.648	188.517	176.086	129.266	159.79	124.643	198.349	207.467	298.315	209.076	209.401	219.92	217.979	143.345	135.46	124.318	177.059	154.081	152.013	98.4421	126.265	131.63	175.593	183.706	167.416	196.848	196.185	210.532	368.443	396.001	266.848	82.837	90.3571	85.8379	450.004	689.741	357.317	371.514	103.905	ADP-ribosylation factor
Shi034595	149.515	162.27	164.961	98.9275	113.502	104.093	154.991	145.833	196.49	117.137	99.2612	139.713	108.821	79.56	103.085	85.6428	183.185	189.399	116.826	126.67	141.401	172.349	148.854	130.124	108.411	114.793	139.972	143.555	131.276	110.17	105.064	111.513	105.847	139.169	155.726	195.529	21.2787	19.7371	21.0139	383.289	771.525	301.604	343.152	169.167	Calnexin homolog
Shi027780	57.4479	56.9135	54.0881	38.097	51.9973	40.7629	78.9662	85.1513	61.4592	92.4446	80.3593	89.3504	99.1696	105.524	58.3162	76.5132	84.5636	81.2458	29.3086	28.7922	34.4211	41.8796	41.9557	36.732	39.0824	54.809	44.3412	31.0883	26.1897	29.5663	14.9936	14.9431	18.5774	110.666	101.582	94.8182	31.7797	32.6292	30.7539	408.968	582.829	350.67	514.92	106.523	Transaldolase
Shi004821	116.096	121.948	89.3133	38.2466	46.1545	38.1342	70.1099	71.4197	45.9753	76.5096	68.5163	70.7183	101.191	78.6423	53.5719	50.8853	77.9463	71.5849	23.7925	20.6423	36.836	47.736	40.4444	36.7768	46.8179	52.6181	42.3498	44.7005	34.7219	39.6766	35.0667	30.4531	25.609	51.6088	52.7424	56.7316	111.554	111.18	103.899	291.383	628.316	253.958	369.322	417.647	40S ribosomal protein SA
Shi002729	0	0	0	0	0	4.98435	0.48304	0	0.502854	0	0	0	0	0	0	0	0	0	0	0	0	0	0	0	0	0	0	0	0	0	0	0	0	0.490845	0	0	493.97	520.913	578.032	246.749	260.318	443.773	405.748	603.312	Wound-responsive family protein
Shi000810	462.779	382.684	543.232	1079.45	964.593	973.022	459.187	536.098	246.412	421.132	517.224	524.611	370.881	485.813	215.517	427.543	357.534	345.279	621.315	611.123	575.868	639.449	719.426	832.548	728.181	714.653	589.043	739.942	855.616	741.089	778.351	836.078	955.919	1721.09	1326.37	685.411	285.11	351.609	362.769	382.112	430.773	352.094	310.974	479.691	Ubiquitin-conjugating enzyme e2 e2
Shi005434	120.713	145.939	159.821	372.413	475.465	416.513	166.709	160.619	134.541	170.391	140.515	155.78	175.576	243.763	237.887	223.078	172.663	198.85	384.734	320.678	410.001	314.881	385.019	356.788	130.7	141.127	161.077	198.079	254.774	229.833	380.719	338.069	345.608	524.209	464.264	441.8	252.011	280.222	218.387	336.902	449.292	306.834	303.467	552.121	Ubiquitin-conjugating enzyme E2
Shi002187	181.943	226.418	163.832	80.83	101.832	91.5062	91.2604	101.078	92.2797	131.671	112.211	115.443	151.722	118.47	96.8598	113.508	102.856	131.536	39.198	40.4886	55.0568	60.5016	68.8365	57.8876	68.1746	98.4545	78.8109	52.8004	57.8279	85.0809	45.1764	34.7134	58.3758	89.7434	87.5025	87.5284	219.237	274.871	226.431	281.8	701.287	249.093	378.356	333.503	60S ribosomal protein L22
Shi014849	208.007	210.846	168.141	133.324	123.206	127.154	144.252	164.958	232.56	153.266	170.842	139.182	135.023	114.504	156.179	108.671	135.073	118.953	94.8141	93.5853	98.0559	111.613	102.316	98.1987	170.332	163.353	147.195	114.051	107.833	122.972	101.657	95.4415	101.498	102.692	86.3919	132.939	205.83	209.094	205.901	372.319	373.527	399.192	478.156	316.349	Polyadenylate-binding protein
Shi033636	40.6808	24.3937	50.6391	93.0779	107.351	110.636	160.54	167.147	71.1748	149.594	135.68	148.638	152.746	153.663	55.1903	181.077	125.808	184.518	70.0506	49.0995	86.3621	81.6393	56.1709	58.9757	50.9438	83.7503	61.966	138.794	234.899	163.402	167.432	201.424	226.565	185.12	175.122	40.897	47.1597	57.9138	43.9164	401.832	605.628	266.79	457.829	202.828	Cysteine proteinase inhibitor
Shi019032	176.599	149.027	89.3133	40.2717	52.4763	36.1827	63.1173	57.5934	56.6549	76.7246	45.3285	74.4518	127.45	112.455	77.8579	54.2308	94.7559	97.5913	27.7579	18.2696	21.6813	50.629	42.435	23.5821	52.7955	53.571	49.0421	63.4583	50.7273	48.861	40.0623	42.296	37.6795	83.4436	72.2615	88.3714	228.706	204.304	203.896	234.794	992.294	185.014	240.936	279.995	13 kDa ribonucleoprotein-associated protein
Shi001733	91.3534	128.03	83.5812	36.4565	73.5616	55.1484	122.438	101.035	58.4193	106.113	93.9856	129.295	207.648	118.653	52.5381	76.2431	120.987	100.522	41.3696	26.3117	36.8011	53.9207	40.1349	45.9575	45.1245	59.4405	81.1718	83.2668	68.552	93.9517	42.2602	49.7757	52.5429	74.7979	75.6994	49.7922	168.12	208.208	149.033	301.873	634.173	268.611	362.96	364.31	40S ribosomal protein S29
Shi002999	294.268	332.725	332.489	43.3805	98.4552	52.1477	79.141	111.669	53.9779	158.89	152.836	120.179	24.1784	9.6587	24.8855	10.8318	19.4426	25.3294	20.3996	30.2351	32.8102	40.3815	50.0954	41.3261	120.579	157.609	85.4644	32.419	11.6836	17.6421	4.15592	3.82331	4.65889	9.85989	7.72528	6.90548	0	0	0.459307	226.237	1268.05	187.359	248.44	0.858778	Histone H3
Shi032244	46.1049	47.3386	55.594	72.997	58.4198	80.968	128.139	122.191	70.7452	92.6384	83.4955	112.477	175.048	204.581	152.037	176.253	160.735	161.505	78.6022	74.8968	71.4588	70.1384	82.5411	77.1356	66.6014	71.1544	65.1286	61.6304	77.6181	60.7584	68.166	69.7272	76.1641	104.341	97.4863	98.4863	847.617	827.927	850.617	239.372	191.059	286.212	360.579	851.925	Ethylene responsive factor
Shi027058	19.3234	21.6329	23.0915	78.5029	68.1996	85.0693	25.0403	24.4232	20.0611	35.0401	33.1663	28.5297	114.342	284.524	47.2237	59.1814	55.0362	47.972	52.4015	43.8424	61.3206	39.6991	45.6176	38.4956	37.8368	35.1807	53.9006	77.5311	71.5322	70.824	36.0108	39.527	43.0967	26.6174	27.4767	14.1908	10.2703	7.27635	9.43875	543.519	195.506	547.73	619.178	21.5696	Threonine aldolase
Shi005379	35.4476	28.4198	28.5546	7.1621	12.8748	8.78579	31.3578	26.0357	17.3192	27.0062	22.7763	36.1564	33.5324	26.5267	13.8663	18.2664	19.7496	24.5823	4.66356	7.9738	9.45548	14.9198	9.1222	9.63985	14.1565	16.0555	13.0636	9.72324	9.48413	11.5028	5.95298	9.1113	8.58015	9.83596	11.1646	5.39617	17.0324	20.5012	18.1749	362.526	757.123	213.272	467.905	123.935	malate dehydrogenase
Shi032650	252.923	259.252	203.929	86.3075	115.078	101.039	128.473	120.649	88.4253	123.488	125.402	136.64	198.494	137.319	91.4078	104.811	126.368	120.277	52.7363	55.2173	61.9118	76.1006	76.4825	55.3451	95.7172	93.8993	104.229	64.5497	71.7449	61.6241	53.3119	56.8977	48.7838	97.9118	90.6463	90.827	420.429	405.297	390.818	313.932	450.89	270.299	313.128	574.543	60S ribosomal protein L5
Shi008874	60.423	78.487	62.9117	42.1715	65.3765	56.7336	91.6356	80.1657	48.3332	68.9702	52.0065	74.3669	65.346	87.9278	40.6516	59.2333	46.6833	76.5468	62.9332	58.8144	61.696	41.8084	58.8743	60.8915	49.0126	47.057	49.9894	39.0608	38.77	47.3915	18.6781	29.5276	28.8809	38.488	32.3256	38.2594	32.1795	23.5848	30.5371	382.567	529.353	349.327	443.049	216.273	NADH dehydrogenase [ubiquinone] 1 alpha subcomplex subunit 1
Shi032412	208.828	211.139	167.53	80.5632	89.8965	63.9928	72.6443	61.9975	53.447	74.4757	77.57	99.7116	108.136	81.1789	47.0169	58.9775	73.3504	79.0451	27.7683	32.2294	32.784	65.0159	55.3067	45.5014	58.8916	64.5354	62.9496	49.5723	54.3206	43.503	28.7488	40.068	43.8101	77.7146	78.6988	67.4365	132.724	136.8	135.531	281.11	660.335	272.789	325.622	380.108	40S ribosomal protein S9
Shi005327	141.225	128.402	160.86	185.501	141.697	115.005	122.936	158.334	88.2489	119.649	127.816	184.532	116.589	161.371	66.6731	85.3142	82.1723	113.834	181.062	161.996	203.838	206.773	212.561	221.905	119.578	200.033	114.384	93.1046	111.762	104.801	42.0166	52.5213	69.8542	191.845	147.271	113.834	14.723	20.4274	15.3476	402.455	561.345	371.146	468.172	115.74	Protein SPIRAL1
Shi027311	37.0486	44.7353	41.2347	27.0884	48.2629	34.4454	55.265	72.223	19.306	59.2023	36.2648	53.2016	51.9373	39.8198	11.9293	42.1147	32.5786	50.4378	29.6318	35.0711	31.2152	56.2557	44.499	28.6705	27.17	25.6893	29.5076	27.6033	30.6847	34.2742	22.6806	21.8247	19.7267	30.9057	32.347	8.44689	117.225	138.42	111.242	282.377	529.416	279.438	436.69	389.724	ESSS subunit of NADH:ubiquinone oxidoreductase (complex I) protein
Shi034491	0	0	0	1.23142	0.374209	1.0584	0.307715	0	0.640674	0	0	0.580758	0	0	0	0.39258	0.270282	0.298891	0.646932	0.529018	0	2.27665	0	0	0	0.398366	0	0	0	0	0	0	0	0	0.603056	1.05117	1460.48	1601.79	2203.77	109.013	39.6018	282.7	299.437	1184.81	Oleosin
Shi026791	626.131	604.078	594.553	380.952	337.477	238.263	604.423	630.644	574.579	404.681	299.367	554.531	750.472	1067.17	662.799	595.18	607.513	562.737	405.631	402.751	414.627	478.512	456.785	558.235	608.442	488.004	448.093	458.484	435.621	403.131	297.394	216.573	263.318	1399.6	1122.39	1050.33	11.5788	6.83617	11.9091	397.204	717.224	252.512	468.895	72.2164	S-adenosylmethionine synthase
Shi032709	109.812	121.023	134.402	13.5818	33.0184	13.697	26.6083	23.8486	23.7426	49.4683	43.9395	45.3503	9.24085	5.44544	8.43145	5.5423	11.2088	16.0874	18.2663	11.6695	20.8918	27.1189	17.0882	17.6737	31.728	52.5492	25.9204	11.3838	9.23095	10.2217	1.71753	1.71174	1.60449	4.1385	4.52292	3.71	7.3976	7.6869	7.81421	263.303	1183.49	187.632	248.631	19.2243	Histone H2A
Shi014658	216.296	230.114	213.626	95.7059	109.575	105.99	236.377	281.108	115.423	260.352	235.976	247.906	252.9	320.629	162.549	209.38	390.063	392.421	180.822	200.17	211.736	239.169	210.587	174.361	126.283	162.096	127.672	142.589	185.991	175.549	154.831	139.555	162.506	88.5871	79.4059	54.6311	137.627	108.8	101.921	265.642	1022.74	181.554	273.262	158.665	CHCH domain protein
Shi030374	18.0377	21.4074	24.001	31.2356	37.6504	32.8006	24.5591	22.2574	18.6309	20.9528	22.462	23.0522	29.344	26.0456	14.3431	25.1658	24.6696	26.9002	32.4076	28.7467	24.501	43.7343	27.7482	26.3074	25.2903	28.4964	24.2	26.5641	25.4635	27.1235	15.5631	17.5696	19.7625	50.7083	49.7948	26.775	209.757	208.624	256.845	319.047	232.503	346.235	543.856	458.771	polyadenylate-binding protein 1-B-binding protein
Shi020604	99.3848	86.5161	97.5348	52.608	63.3076	61.1932	38.3864	39.7882	29.8339	47.2887	80.4441	36.7201	42.4411	27.9165	12.247	23.1448	15.0109	17.1106	72.9641	53.3371	67.0139	60.7888	70.8439	56.1567	36.9145	53.7795	38.8455	36.1023	30.0941	33.2941	11.0878	16.852	7.76859	30.4572	22.9295	11.6759	117.004	124.85	90.8032	412.799	629.636	407.566	371.101	78.5592	Low-density receptor-like protein
Shi031866	180.696	188.306	179.793	152.498	180.957	142.507	136.383	128.745	95.7578	136.395	128.663	139.9	121.828	110.335	76.4208	96.4624	109.464	113.045	155.957	160.217	165.688	202.256	185.021	188.454	123.631	133.737	118.28	103.098	101.877	107.947	78.3247	79.1002	75.2049	142.496	148.718	101.613	14.5721	13.8597	24.1379	398.379	439.332	355.757	597.764	103.491	Actin
Shi017051	180.756	190.418	177.991	131.903	174.664	133.089	89.9329	107.41	70.0055	119.916	143.72	106.761	46.3405	27.6327	19.7684	22.5524	34.0297	35.7715	134.41	147.647	160.637	161.439	172.388	162.263	89.2821	114.472	80.5286	38.2933	34.3067	45.795	5.97937	7.81666	6.96419	25.148	29.0141	21.6384	5.48524	5.68711	9.0371	348.706	789.893	321.969	411.617	13.9765	Delta(24)-sterol reductase
Shi014625	180.557	161.252	153.271	123.105	112.589	110.662	91.598	93.3929	166.577	92.6652	92.0161	95.0767	118.65	96.6243	128.172	88.8537	91.2202	83.2822	70.7793	85.7179	80.3607	89.1273	90.1251	72.2877	110.268	106.03	94.3684	66.2435	93.4864	62.047	103.006	98.7285	95.1119	89.8769	77.3612	146.055	101.65	100.964	138.226	259.309	383.843	246.568	441.906	546.792	Elongation factor 2
Shi004324	77.415	76.8135	54.4182	25.7426	38.4542	25.5913	32.2411	34.1196	17.4273	32.586	30.3108	30.4248	78.3797	57.0552	17.191	26.1036	46.2909	50.5884	19.5528	14.9231	24.5995	28.0971	29.8765	20.1797	20.5465	18.8629	23.9584	26.3209	22.4849	15.2077	12.42	10.098	10.2592	36.5423	27.6438	24.0043	38.8539	47.4747	50.7157	301.192	667.826	220.538	406.261	274.376	60S ribosomal protein L32
Shi002245	50.4033	56.5155	48.9193	73.4494	75.6184	57.5133	70.5421	65.8045	58.4766	73.0298	68.0466	78.1557	56.6556	64.1123	64.037	45.6651	87.6632	88.5676	18.1263	16.6192	11.3082	17.3971	9.76327	12.7551	36.9102	32.8089	44.5398	39.1615	27.24	32.4885	3.02998	3.84335	2.47031	78.3191	75.7803	71.9951	23.2536	23.1991	16.2259	514.214	278.927	515.104	497.085	64.006	Phospholipase A2 family protein
Shi034741	339.82	402.28	464.746	348.553	499.793	377.215	646.939	388.623	307.043	621.88	518.444	557.963	541.033	535.504	418.025	629.972	554.862	614.4	305.093	230.44	151.165	326.301	224.411	218.017	594.601	556.259	871.537	922.826	1235.64	1008.81	1520.05	1772.46	1422.52	1099.22	1439.37	567	584.529	527.461	559.613	361.726	389.02	298.336	333.689	483.16	Calmodulin
Shi000399	86.7858	74.7922	66.3305	90.5092	112.487	90.8111	67.5741	41.2264	92.257	60.3767	41.3946	57.8435	64.6331	50.5337	62.8625	45.6963	45.2452	49.6757	24.454	33.6456	33.2962	60.1036	51.5638	47.697	40.0909	42.187	44.904	39.6727	34.733	35.3857	37.1787	32.5916	31.2042	91.5546	99.8661	113.526	237.769	244.723	261.488	318.616	463.611	281.449	327.545	473.486	RAN binding protein 1
Shi010690	115.046	107.716	95.4355	31.349	52.1318	38.9685	41.4394	45.5821	19.8695	45.6958	49.4673	56.8272	82.2802	52.501	23.7717	46.7478	51.7288	58.7904	14.8063	23.1624	17.4253	33.4156	30.1117	24.4995	32.2213	35.6768	34.9161	26.3185	20.5893	18.0484	12.4827	15.0146	15.9235	39.4123	36.2056	23.3607	114.203	137.916	130.797	259.506	513.935	211.052	353.951	525.245	60S ribosomal protein L4
Shi021871	6.24081	12.6868	8.01019	15.1129	6.02774	4.60045	7.78903	7.49349	4.17712	7.53484	5.76939	8.46388	6.19707	8.3538	4.7119	5.42027	7.46347	11.0046	7.93962	8.5214	11.351	11.3509	9.28445	18.2449	26.5525	16.0422	20.6553	26.4723	59.1148	30.6968	50.267	45.3855	45.75	53.7252	71.4673	26.3389	96.8917	134.862	106.543	256.345	210.563	233.794	520.034	636.728	VQ domain-containing protein
Shi021506	340.186	310.187	290.742	91.754	134.227	84.2122	114.992	104.489	82.1037	142.66	127.202	149.04	186.367	148.921	85.0215	89.3545	118.102	135.281	53.1609	61.7571	57.4239	103.563	88.4131	73.0722	103.78	119.9	101.267	75.0963	62.9979	61.3572	51.4138	49.5538	59.7709	101.963	86.7221	82.2653	214.337	224.94	194.247	298.746	790.079	223.799	328.853	212.286	60S ribosomal protein L13a
Shi023077	140.306	140.715	157.456	54.613	65.7029	47.72	101.973	116.385	119.154	157.236	180.873	137.166	30.5887	17.5639	12.1616	15.4195	16.1701	16.8709	58.0556	77.4721	91.4203	94.1587	80.2863	83.6884	202.353	223.615	188.667	125.931	87.4433	113.776	2.95355	5.6349	3.02721	64.9863	56.4711	52.5888	11.6309	16.2746	16.7315	353.52	64.6156	620.922	711.649	102.351	Beta-glucosidase
Shi014453	221.254	237.292	262.91	140.796	206.712	151.633	211.946	142.203	123.558	228.393	201.868	212.006	258.862	341.062	177.236	309.877	221.162	289.04	293.199	214.252	293.55	295.587	231.77	204.358	133.447	216.764	234.616	234.6	317.535	223.417	239.096	299.756	344.184	285.151	279.544	144.321	709.128	680.782	483.495	319.683	408.841	365.883	350.227	405.781	Small ubiquitin-related modifier
Shi011233	257.007	240.266	245.356	221.492	257.346	204.521	252.181	213.603	118.543	223.368	261.989	323.294	304.156	293.477	120.871	226.957	220.216	271.534	228.101	178.124	125.742	222.375	232.614	224.677	139.792	229.986	162.743	157.78	206.035	221.346	132.937	170.49	198.701	354.586	228.913	143.021	161.564	157.861	152.501	374.26	274.817	447.007	657.283	96.1983	Protein transport protein Sec61 subunit beta
Shi034507	198.795	201.208	175.536	60.6003	70.4269	46.2205	89.7337	106.873	58.7968	94.405	95.7286	91.4372	95.7159	63.7358	29.5042	35.3757	56.7992	56.2519	76.3651	69.4825	80.2062	81.5684	66.8114	73.8877	91.8159	95.3725	71.516	46.0099	39.6567	46.1075	20.3882	19.137	18.7441	43.1484	41.0071	31.2243	2.04436	3.02846	3.7197	393.971	693.344	301.275	454.625	5.36102	Triose phosphate/phosphate translocator, chloroplastic
Shi017143	1.80495	0.557614	0.49775	2.26951	3.96559	3.57618	1.98492	2.70073	1.77115	2.87018	2.50955	2.00688	2.75739	1.17086	1.41518	3.25586	1.36986	3.30514	0	0	0.681834	1.31121	0.836551	0.576809	2.47281	2.47789	2.90041	5.0528	4.82026	3.72016	6.12858	7.00179	5.02705	8.64423	9.58612	3.39029	1089.08	1083.77	1150.26	102.612	66.7658	190.962	180.267	1293.98	Zinc finger, B-box
Shi026059	120.258	118.475	116.417	92.2348	85.5264	76.8736	109.684	118.774	62.5921	112.071	77.0928	126.544	106.659	124.242	45.2636	80.4271	86.7392	100.876	89.6341	63.2734	95.5076	122.67	97.4704	96.3625	67.0512	78.0746	68.3334	60.7313	64.8353	55.2901	44.9495	44.0324	41.3453	89.6093	72.4858	50.2071	127.745	129.896	125.85	295.027	678.672	257.748	329.507	272.459	ATP synthase subunit epsilon, mitochondrial
Shi004587	116.016	134.336	126.035	59.4159	71.4739	48.6866	72.6206	56.3363	30.432	91.5234	70.5472	87.404	78.0984	103.463	39.2464	75.3753	81.3549	85.1839	71.8094	56.0759	62.153	70.0071	62.3365	76.9912	89.8959	69.7141	81.4847	59.3478	60.3294	68.1034	78.8345	71.4558	70.5549	199.807	222.528	38.1924	152.029	139.389	134.24	438.256	606.627	266.438	377.827	143.798	Cytochrome b5
Shi008784	5.2096	4.10247	4.57755	9.23564	7.99158	9.23862	22.6874	29.8874	13.3564	8.1014	7.0556	19.2684	38.3417	40.8869	26.7234	32.9368	39.9926	37.3107	9.04608	8.87675	13.7323	6.51161	14.9251	13.3676	11.3251	6.88701	10.1359	7.2982	5.94014	9.37121	0.659841	0.493214	0.277387	33.627	39.1731	31.3569	0	0	0.355508	207.795	1389.7	143.321	90.4919	0.221568	Laccase
Shi035483	0.259941	0.173995	0	19.5188	28.245	26.7814	1.85808	2.1068	2.90145	2.58344	2.0136	2.00389	0.12906	0.313156	0.147194	0.169323	0.233151	0.257829	5.30154	4.79159	0.9574	3.19131	7.56994	5.93947	0.11574	0.773187	0.452513	0	0.150408	0	0	0	0.313722	0.134865	0.130052	0	378.965	295.817	329.904	298.853	49.7862	378.562	603.107	498.426	Zinc finger CCCH domain-containing protein
Shi011118	15.8822	20.8889	32.964	90.2372	92.732	94.2778	66.5802	50.5862	26.9544	52.5047	41.7293	56.3852	137.511	173.545	93.7215	165.892	107.965	157.532	56.8281	52.3402	47.2077	40.5236	33.017	38.1998	58.5582	53.2269	83.7531	113.332	166.062	115.557	170.088	168.32	198.071	133.866	165.613	86.8294	210.345	201.02	193.516	244.618	220.124	307.28	401.602	653.536	Eukaryotic translation initiation factor 4C
Shi008021	11.4654	11.7107	12.9907	21.2574	29.5305	41.4634	27.8389	37.0785	18.2371	18.1643	16.6665	44.357	76.0687	74.5877	20.8718	66.9393	32.1461	30.2416	26.9848	24.1537	41.9157	30.4782	32.9201	32.4603	17.9243	15.8868	19.1214	8.72682	8.45239	10.0917	2.56016	3.37167	3.075	2.90818	3.22931	3.45635	165.403	172.876	171.829	100.474	81.2995	245.372	257.556	1141.03	Leucine-rich repeat (LRR) family protein
Shi001901	272.36	256.466	263.065	333.957	346.103	226.318	175.004	181.459	174.822	188.792	162.903	209.351	207.135	279.803	199.645	176.285	173.901	169.986	291.119	325.684	357.049	379.281	407.357	389.551	180.877	205.583	181.482	189.614	218.361	158.98	180.468	161.596	220.068	345.485	289.274	306.628	189.977	189.95	176.279	324.194	425.915	285.84	376.625	411.367	Actin-depolymerizing factor
Shi003326	88.075	92.9582	71.1243	40.6391	50.2693	53.8457	46.8621	63.1275	37.4936	55.0497	53.9013	56.581	60.4941	49.6125	38.015	50.1264	52.6651	54.2642	10.9708	17.5905	26.5714	31.6054	27.5698	27.4737	47.9156	43.7786	42.5607	41.291	39.8886	34.318	40.4529	41.3917	37.6092	51.5701	54.6427	48.2346	112.812	135.491	125.23	251.541	495.374	229.734	318.425	523.496	60S ribosomal protein L4
Shi006384	0	0.162084	0	1.11322	3.30774	1.70101	1.35999	0.915872	0.257414	2.59913	1.97997	0.35001	0.240451	0.58344	0	0.315466	0.434382	0.12009	0.779784	0.850208	0.891863	0.686045	0.729492	1.76047	0.107818	0	0	0.129593	0	0.423139	0	0.129909	0.146124	0.376899	0.242299	0.563126	989.455	1165.91	826.827	110.827	48.6383	270.559	283.465	1100.89	Seipin-1
Shi019144	89.2818	108.921	86.4719	42.6637	63.9301	51.4216	56.2464	50.5756	30.6163	50.6638	61.0426	68.3418	83.6513	71.9954	34.6558	59.5644	61.9974	75.7014	27.8238	29.0726	34.4749	42.1584	40.4901	28.4168	51.9356	46.6406	51.8081	50.8646	62.0761	68.7806	45.3473	54.079	51.27	58.2759	74.2079	41.4421	176.285	198.224	149.238	290.074	574.194	268.995	307.112	373.781	60S ribosomal protein L30
Shi021092	0	0	0	0	0.476587	0	1.1757	0.829469	0	0	0	0	0	0.924697	0	0.499983	0.344227	0	0	0	0	0	0	0.797194	0.341761	0.253677	0.890796	0	0	0	0	0	0	0	0	0	427.107	491.216	461.252	184.065	13.4688	337.207	420.034	859.086	Cytochrome c oxidase, subunit VIb
Shi002820	147.977	145.001	145.754	52.6184	58.9078	46.7777	160.899	147.429	136.378	134.635	131.303	163.875	206.09	166.63	122.584	137.322	150.253	148.575	127.885	105.851	127.893	126.644	100.816	93.4055	86.9441	109.047	90.209	90.8964	91.3815	90.2978	91.4261	86.5974	89.866	87.2144	89.3358	71.1228	33.416	32.1708	36.9684	379.6	600.53	303.462	463.589	65.3392	2,3-bisphosphoglycerate-independent phosphoglycerate mutase
Shi030925	67.9572	64.8934	63.7006	21.019	38.9048	27.92	28.4901	29.3079	13.5867	40.6477	30.8555	33.1933	56.1825	42.4369	18.0051	27.6159	33.9717	35.4031	11.7117	14.5024	14.1605	25.6123	23.4779	16.512	23.5959	26.6837	27.4952	17.6842	18.5786	21.9708	17.2839	15.386	20.3162	35.0963	33.0641	22.1108	103.498	101.592	103.428	272.534	658.969	207.258	360.903	311.937	60S ribosomal protein L8
Shi028022	289.396	253.706	249.392	68.2536	99.3935	72.0231	94.5659	91.8552	48.8709	145.945	108.459	137.682	115.932	77.6971	38.2059	73.6805	82.7657	80.3725	75.9751	67.3531	70.653	87.4568	77.7176	63.8922	72.7479	101.219	89.0506	75.4041	68.1289	53.5563	37.3876	55.0054	51.4925	77.9047	66.52	41.9185	96.3131	132.561	111.526	334.473	558.135	306.161	388.335	224.305	40S ribosomal protein S20
Shi027811	39.1442	35.7295	28.8975	10.3281	13.3577	12.4042	26.9235	24.297	28.3718	24.1138	24.4334	26.264	46.7402	30.2043	48.9113	36.8775	37.8664	44.281	10.2442	7.95105	10.5251	13.1371	12.6697	10.7518	19.1577	22.3457	18.4907	14.3701	10.9505	15.0748	11.4934	9.80595	13.9581	17.7914	20.4745	19.3724	163.362	162.927	166.007	212.047	542.547	181.403	287.156	588.029	Nucleolin 2
Shi018011	112.343	88.2976	87.1363	179.881	158.711	177.821	62.05	66.9601	52.1614	58.4291	79.752	56.4101	95.2953	119.601	84.5189	111.943	97.2845	89.7553	128.003	134.121	110.816	88.5835	125.018	138.191	60.4117	61.2467	52.3108	36.5812	40.6732	35.095	36.1187	41.9353	33.1907	93.0691	76.046	87.5728	375.161	377.061	410.998	135.832	186.092	196.185	206.993	1084.04	MA3 domain-containing protein
Shi031239	168.464	183.094	190.279	79.2961	109.095	75.0948	163.108	134.313	136.369	178.987	151.012	194.322	136.552	106.737	93.557	142.412	212.661	229.972	212.178	138.015	137.883	189.971	129.823	136.345	122.682	152.265	158.146	143.986	162.318	172.121	81.1453	82.4788	80.7247	186.202	156.832	127.107	179.612	143.322	148.627	312.357	528.325	275.233	319.359	365.95	FK506-binding protein 2
Shi030429	248.765	230.083	219.234	136.671	151.286	86.9109	98.5967	93.1368	108.688	109.628	107.274	98.8008	61.7018	36.8651	44.5225	41.4606	64.1286	64.0605	179	181.009	192.529	236.359	221.972	203.853	94.7023	113.032	85.9847	47.0883	42.6617	40.9329	13.3329	15.6057	13.0347	29.2874	29.2509	70.912	3.73939	2.1762	3.34115	318.292	808.28	244.885	377.309	52.2669	Delta(24)-sterol reductase
Shi024468	108.68	110.511	124.728	56.8801	51.9932	37.894	95.0602	73.0023	55.3984	93.6107	98.0144	103.01	60.2987	48.2935	32.1158	45.4547	48.4732	57.8747	48.4491	42.2249	32.4456	68.9851	56.6555	57.6714	56.3233	79.786	60.1352	31.4655	41.9233	26.8091	22.2182	19.9131	31.7163	94.1311	71.4588	47.3026	306.504	303.584	300.157	264.757	220.727	376.771	441.207	497.018	Urease accessory protein UreG
Shi012007	122.978	119.093	122.232	149.044	158.813	132.62	272.168	248.864	291.41	140.904	121.644	160.973	204.648	320.53	303.836	215.191	270.83	269.813	90.8493	103.843	108.5	177.741	176.554	142.537	132.207	119.381	141.637	122.997	98.4847	119.024	101.186	74.3797	90.4354	745.15	663.7	980.033	4.55335	5.37661	4.70129	455.896	824.788	262.038	237.801	15.0447	Caffeic acid 3-O-methyltransferase
Shi034677	11.3426	11.9725	16.0308	12.4792	29.6608	13.9182	26.0609	20.5077	21.2169	15.8688	11.3585	18.9174	20.252	11.8252	15.4396	19.75	17.0213	26.0708	29.9705	14.5516	25.7086	25.5437	21.4662	16.538	3.69065	7.13695	5.06297	3.3854	2.01943	4.70104	0.469672	0.351068	0.131629	63.6019	82.5039	63.7887	114.296	127.556	110.836	308.269	278.599	429.945	430.179	340.814	Heavy metal transport/detoxification superfamily protein
Shi022418	51.6334	69.821	79.1529	54.3482	91.3214	76.3273	52.7257	52.416	44.9088	58.8839	68.2329	67.3456	57.4862	79.7966	52.5692	74.7411	58.4745	71.3889	124.286	57.6833	66.5925	72.8967	86.9405	54.1683	37.1556	50.6768	53.265	70.339	82.0845	77.7707	67.3799	74.4279	81.1997	127.72	101.766	80.0505	83.1945	87.7274	75.8327	298.262	383.209	329.078	345.912	429.13	Unknown protein
Shi021455	56.7996	72.6138	66.3468	64.0395	74.7712	87.4682	85.9569	86.8177	51.8583	52.077	49.6219	63.5272	196.304	245.867	121.506	181.438	157.656	169.945	82.9416	59.4397	57.7972	56.5405	78.9626	59.7009	46.7074	58.2893	57.0109	63.8086	91.8857	62.0958	103.937	107.98	128.148	100.443	86.5329	67.9292	1163.79	1120.62	1142.81	87.1827	47.1884	241.444	144.109	1257.92	peroxisomal 3-ketoacyl-CoA thiolase 3
Shi002465	0.244329	0.327089	0.145987	0.249612	0.455119	0.286055	6.73645	6.46886	4.02586	0.0971311	0.420592	1.88354	11.403	12.3626	35.0036	13.2098	50.0752	56.5873	0	0	0	0	0.245355	0	0.217578	0.24225	0.283557	0	0.424125	0.142317	0	0	0.14744	1.52118	1.34465	1.4205	0	0	0.566892	1325.73	37.4003	30.934	383.363	0	Peroxidase
Shi001493	173.765	157.157	184.732	120.525	132.791	140.163	61.1253	88.5517	29.0362	78.5513	69.5283	86.8025	104.452	121.822	51.3372	93.8826	93.3052	85.8884	94.8217	58.1542	144.125	117.451	113.217	103.817	75.5585	77.5961	75.5395	82.11	98.8635	66.3482	95.7276	115.983	101.702	134.477	105.255	67.5751	243.613	259.657	183.381	281.913	272.953	279.84	295.553	637.005	cytochrome-c oxidase/ electron carrier
Shi004679	22.0786	18.2079	18.0023	14.0196	15.1479	19.2798	28.5247	33.4163	26.9069	27.059	32.0745	31.502	46.6337	35.8566	37.9903	41.7153	44.8579	46.3393	8.51099	6.63851	7.93718	10.2526	7.4721	11.7822	23.0287	27.6154	26.1897	25.1336	31.5499	31.8312	36.1801	38.7414	43.6504	56.6422	56.2076	61.5572	198.424	199.008	190.473	201.141	355.408	208.618	270.439	731.492	Nucleolin 1
Shi015678	506.003	464.032	583.03	441.223	747.739	575.453	508.456	387.828	356.627	494.253	490.919	465.849	651.865	632.417	476.181	762.666	505.335	740.4	500.685	396.22	264.089	565.752	420.827	366.949	294.776	298.55	410.035	419.327	542.04	455.413	633.856	717.825	616.745	727.735	813.847	467.518	1747.88	1518.82	1442.53	297.818	401.966	293.015	340.219	433.945	Eukaryotic translation initiation factor 4C
Shi029348	148.056	128.186	138.896	32.2305	53.9548	37.9082	53.4105	41.5694	37.9501	62.489	43.5892	60.8018	67.0514	36.34	25.3865	37.1348	36.7363	49.134	29.1119	25.7492	20.3854	55.4063	35.0156	17.8203	24.8904	32.9262	33.723	34.953	28.1827	40.6213	20.8557	16.3314	16.3658	35.3208	37.1064	21.2379	145.265	162.195	154.102	233.6	694.11	183.803	346.336	306.937	60S ribosomal protein L27a
Shi020980	32.1164	62.4861	108.229	48.7787	46.7958	41.8627	124.187	115.92	52.805	65.2	43.1228	101.923	98.2253	112.979	25.2183	75.3133	33.6074	43.7482	36.3133	43.6022	27.338	19.0071	18.0607	55.149	73.9787	48.8261	95.1698	71.7317	85.2357	77.0736	100.964	98.0964	109.565	314.818	386.281	45.3109	79.824	106.636	76.5035	361.466	353.964	307.223	489.745	250.786	Jasmonate ZIM domain-containing protein
Shi026408	0	0	0	0	0	0	0	0	0	0	0	0	0	0	0	0	0	0.0942763	0	0	0	0	0	0	0	0	0	0	0	0	0	0	0	0	0	0	0	0	0.147021	452.042	107.595	481.619	717.498	2.61145	HXXXD-type acyl-transferase family protein
Shi026305	155.17	150.71	130.398	75.3107	67.6967	41.5548	96.0937	89.6939	123.545	108.322	91.1781	121.813	59.2832	44.9523	75.7558	42.0903	81.7921	80.3395	175.453	175.268	186.37	219.854	186.071	212.107	89.7968	111.168	78.2645	60.0058	46.13	61.7044	14.697	15.5263	18.5626	137.498	128.858	127.833	37.3057	35.7588	42.9354	403.23	463.8	307.516	446.198	139.235	Tubulin beta chain
Shi017660	160.222	185.254	124.124	47.8625	73.4998	57.1929	75.7621	70.0867	47.8536	82.8501	63.858	82.2581	107.943	82.3511	37.3862	50.3918	66.6954	70.2822	31.8561	27.5133	27.8378	53.534	45.2046	38.4417	49.1436	58.408	59.9827	48.54	42.6402	53.6068	42.002	36.6727	36.4207	61.416	73.0711	51.7614	216.471	198.718	175.623	291.674	632.177	217.315	316.496	300.882	60S ribosomal protein L7
Shi003747	81.1042	107.887	83.9969	32.3539	33.892	29.2401	54.6875	44.2401	68.4264	91.9162	88.8653	54.832	9.97109	4.65275	13.1217	10.063	11.7778	9.7045	9.39689	18.5324	13.9086	21.884	18.0988	9.62687	51.1301	73.1809	35.8574	12.4015	13.4083	21.5961	13.0282	10.498	13.9835	1.33584	2.31871	1.7963	23.8783	20.9775	21.9043	274.494	571.767	347.001	414.546	147.81	HMG-Y-related protein A
Shi018227	268.647	272.302	285.261	201.136	325.509	241.736	458.524	520.492	352.491	337.788	244.109	332.1	350.223	334.278	323.372	255.491	279.512	382.947	234.818	210.21	163.026	268.205	234.318	226.403	235.815	169.71	256.104	212.376	214.515	255.735	149.571	135.89	100.511	236.948	281.104	236.513	311.076	289.485	263.573	291.7	612.399	236.311	301.309	308.561	NADH dehydrogenase 1 beta subcomplex subunit 10-B
Shi002118	0.179211	0	0	0.366171	0.445094	1.46871	0	0.193664	0.190509	0	0	0	0.355909	0.215898	0	0.466945	0.321481	0.355509	0	0.314614	0	1.01547	0.719851	0.744516	0	0	0	0	0	0	0.578814	0	0	2.04555	0.717291	0.208381	721.979	791.521	792.799	3.27433	2.27488	56.0418	19.3199	1668.65	GATA transcription factor-like protein
Shi021228	124.435	108.52	92.2228	37.5877	37.1457	35.7212	84.6102	71.438	63.9143	87.9965	78.2672	95.9852	121.187	112.072	63.3488	58.4539	82.0982	111.26	29.5401	19.9549	22.0343	49.1531	30.6387	31.0671	48.2135	63.4677	60.0567	63.3938	52.9626	59.2394	33.8138	30.4904	42.2383	86.9084	70.0388	82.4317	428.876	382.467	360.431	260.965	658.675	194.117	319.668	311.433	glycine-rich RNA-binding-like protein
Shi007200	158.565	136.595	158.372	297.264	278.337	329.869	90.9604	116.906	100.33	103.503	122.991	115.687	102.037	93.8793	83.1341	95.4753	85.5173	87.9337	103.25	105.592	114.391	128.289	129.394	126.316	162.725	156.678	139.748	146.305	145.488	122.305	191.02	174.727	207.373	213.877	154.322	186.547	330.216	367.559	418.102	133.349	177.218	199.724	203.532	1027.76	evolutionarily conserved C-terminal region 2
Shi027852	0	0	0	0	0	0	0.292546	0	0	0	0	0	1.42238	4.1416	0.32445	0.373227	1.28479	0.568314	0	0	0	0	0	0	0	0	0	0	0	0	0	0	0	0	0	0	4.78239	7.52942	7.09014	99.4521	4.70619	322.675	445.142	869.138	S-norcoclaurine synthase 2-like
Shi008434	331.464	404.424	363.883	197.227	228.677	168.531	483.503	321.78	166.585	490.146	354.701	435.852	368.342	328.853	150.756	306.073	320.62	347.156	299.216	198.194	201.551	306.439	260.58	187.006	231.508	221.005	276.848	249.665	260.182	278.18	166.895	178.73	134.219	191.83	194.86	135.19	179.039	146.142	129.946	344.589	642.217	306.429	265.146	181.352	Superoxide dismutase [Cu-Zn]
Shi023329	171.311	174.273	212.819	208.264	198.144	230.203	246.018	184.64	126.373	226.413	231.094	245.661	378.822	399.151	201.692	403.375	309.743	374.361	262.007	195.208	183.129	220.266	229.677	196.234	152.555	207.947	220.848	232.23	351.515	226.426	314.851	391.875	461.517	312.374	266.852	173.443	904.627	820.297	632.047	260.146	268.999	298.336	278.604	630.749	Transcription elongation factor 1 homolog
Shi004195	269.14	295.384	278.16	330.831	447.638	287.346	201.105	147.025	193.316	169.22	140.985	164.593	169.876	196.685	199.238	171.279	158.518	198.01	377.684	320.196	332.742	354.163	345.209	289.883	166.739	187.16	196.04	243.092	282.467	221.579	176.928	173.153	211.997	241.814	285.214	345.215	97.9422	106.564	102.097	381.235	540.538	291.886	356.734	164.792	Actin-depolymerizing factor
Shi009811	399.052	335.874	340.106	266.989	260.847	263.345	192.028	172.426	143.366	241.389	300.005	248.325	225.241	177.538	170.125	238.183	206.293	229.855	700.046	764.195	771.125	577.025	597.037	592.175	249.358	248.704	241.939	336.316	437.989	275.867	584.187	567.613	624.704	477.151	376.969	341.793	1601.59	1381.4	1399.29	112.648	173.748	174.564	174.357	1097.33	Ferritin
Shi017350	0	0	0	0	0	0	0.12782	0.135267	0	0	0	0	0.248589	0.150797	0.283519	0.326143	0.112271	0	0.806177	0	0	0	0.251394	0.260008	0.111467	0.0827376	0	0	0	0	0	0	0	0.649425	0.751501	0.873278	437.177	444.942	486.749	236.59	237.683	333.928	287.779	636.41	nucleolin
Shi012625	49.4897	45.9911	62.8723	476.062	588.816	809.304	248.349	258.665	147.954	162.615	144.951	222.551	185.677	171.531	213.037	309.33	286.087	324.47	546.88	561.78	399.358	619.234	643.975	629.777	327.538	213.106	450.189	374.232	446.035	428.763	597.639	738.69	597.965	1346.23	1723.05	1620.39	460.308	497.652	478.255	53.2582	45.5047	5.20791	11.8236	1615.64	Catalase
Shi001898	444.874	360.216	382.311	418.869	390.794	259.914	355.476	324.376	333.917	322.985	314.378	413.012	389.241	494.99	436.366	357.738	318.489	359.117	459.761	652.45	515.14	648.724	588.846	577.635	314.137	303.662	356.789	418.637	351.403	280.626	432.651	395.963	380.506	573.188	518.133	620.339	300.205	307.389	314.625	299.433	428.09	302.758	370.463	330.268	Actin-depolymerizing factor
Shi030831	110.546	129.639	104.096	77.2481	93.898	56.9468	129.591	82.1895	77.0898	110.394	72.6926	98.8551	81.2305	70.8499	56.5883	47.8136	41.644	52.1922	84.4879	70.6412	66.2305	116.091	74.5985	56.0288	67.7282	50.8567	53.8835	60.1086	38.8904	46.3613	36.6561	26.0948	27.2171	36.2478	63.2717	49.3592	39.3681	47.067	72.5005	318.719	644.507	256.363	319.181	180.955	ATP synthase subunit epsilon, mitochondrial
Shi033866	23.3562	25.3404	35.6551	99.9677	98.7256	149.646	20.5742	27.3201	15.8931	19.1823	24.7419	20.7135	147.056	382.486	152.749	72.0575	134.097	119.078	42.9791	51.1412	44.2724	45.569	70.1049	75.9723	44.9691	44.1942	35.6698	33.4472	29.7764	29.5263	43.6588	35.9385	51.8854	90.0182	97.3355	50.2123	74.6224	77.0685	86.6459	108.501	44.3667	325.042	360.005	880.817	EIN3-binding F-box protein
Shi005608	109.599	100.591	97.9897	83.6097	84.7913	60.7026	141.241	139.988	81.912	126.208	106.965	135.59	121.029	107.435	81.1226	91.0323	101.022	99.3724	43.1542	47.3316	49.7485	91.6018	74.6542	78.869	105.413	96.1703	86.278	85.5496	83.2632	71.1802	70.2469	68.1274	72.2022	146.172	133.133	123.914	27.815	23.0607	27.1441	316.256	568.574	240.17	412.765	165.175	Reticulon family protein
Shi034464	1306.96	1045.64	832.618	433.739	429.864	293.563	639.739	400.452	555.901	767.451	555.772	709.184	818.197	710.184	470.771	487.584	508.179	561.969	323.936	245.416	179.8	428.89	270.363	282.699	496.635	441.969	503.883	657.107	569.214	529.062	512.823	469.033	474.907	686.148	467.012	466.145	750.439	583.188	655.564	244.604	824.027	193.432	204.547	233.166	Mitochondrial import receptor subunit TOM6 homolog
Shi000551	250.666	281.111	264.873	92.594	111.809	101.56	126.457	112.167	67.4121	168.145	177.903	168.334	119.999	104.865	64.0263	102.1	92.83	93.4583	125.866	98.7242	88.8716	88.7016	87.11	87.6092	138.78	204.837	179.129	120.064	151.965	139.735	95.6448	115.864	106.859	73.8721	56.5698	32.3466	227.476	201.65	185.536	277.908	438.894	305.868	327.38	349.065	Histone H2A
Shi019828	31.7819	34.8887	37.473	21.4296	37.0993	22.3257	31.1561	35.719	22.9742	29.9862	28.8138	35.1177	33.4527	27.3123	19.9165	26.7751	28.1262	32.1541	30.4766	44.6359	39.5393	33.216	29.7876	29.928	30.9436	26.7497	29.9994	23.8127	17.8994	19.9933	18.0206	16.3686	14.5758	20.8865	24.5934	19.7094	46.7667	63.7608	54.4039	383.831	402.012	274.999	441.442	195.168	Translocon-associated protein subunit beta
Shi001543	118.493	121.348	127.244	20.3618	37.2953	28.1294	30.6682	36.8807	8.70714	56.6574	55.9288	59.7226	24.9423	18.4195	10.2038	20.2745	23.2642	24.6435	27.5489	21.0897	28.8269	38.6764	35.094	22.1181	42.0619	60.9982	32.0029	23.3789	25.2767	23.5367	19.6939	27.5373	21.4184	10.4823	14.2062	2.53973	25.3206	33.7257	19.4265	230.465	911.698	175.669	235.47	139.762	Histone H2B
Shi004822	85.2131	73.9565	78.3858	22.1327	36.6182	26.2096	76.3232	76.3479	41.0704	60.9573	44.3376	66.5724	47.208	45.529	22.4907	28.2239	50.0901	56.944	32.5571	32.5393	37.2366	50.2396	38.676	37.5011	28.8313	40.8119	26.1203	25.3787	22.4247	33.09	13.476	11.1061	14.6711	81.9275	78.4018	57.7987	2.67889	3.00508	1.11701	337.552	891.159	148.885	310.277	3.3068	Glyceraldehyde-3-phosphate dehydrogenase
Shi012253	286.453	293.488	266.96	99.3901	102.392	95.5468	340.792	309.127	458.349	273.904	293.394	319.92	263.065	178.644	172.994	218.844	576.868	547.583	69.7621	76.5561	62.4913	102.98	105.018	123.25	274.66	228.792	310.391	231.204	254.163	226.324	169.954	217.023	188.367	294.253	297.801	446.894	38.0958	31.8797	37.0644	294.681	683.468	336.64	217.421	156.177	heat shock-like protein
Shi001522	2.97212	1.98942	1.77584	2.78334	2.53744	4.27711	3.41437	2.67652	2.23797	3.29847	4.37012	3.75901	2.4594	1.71569	1.82324	2.98468	2.38811	3.31646	1.59517	0.869619	1.2163	1.87122	1.86537	1.02895	5.95507	5.03415	6.17998	4.1091	4.51432	4.68866	2.99979	3.7205	3.43757	1.79902	2.85006	2.87991	32.3873	33.605	34.9583	382.667	177.82	396.084	509.929	219.905	phospholipid:diacylglycerol acyltransferase
Shi032627	100.866	76.0953	107.882	59.7786	84.4277	61.9819	89.9117	81.9015	37.9138	84.1848	68.1099	103.104	75.8111	70.4923	23.3515	53.7242	65.4786	78.4896	66.9973	75.3308	86.2053	93.678	86.18	57.8784	52.1069	71.092	58.8535	46.5256	51.5922	53.2343	27.5981	23.3196	24.885	69.3907	62.4535	29.8071	80.6237	92.2715	73.2688	285.6	588.386	237.496	316.057	258.675	Cytochrome b-c1 complex subunit 8
Shi014530	121.569	104.488	124.926	220.367	185.038	153.407	135.251	155.911	99.5652	124.489	129.878	161.363	273.845	482.681	331.075	335.245	357.668	403.033	153.345	166.918	193.97	188.519	219.458	195.535	126.793	152.896	156.459	194.932	259.476	158.155	210.836	278.646	245.488	336.72	262.698	286.015	236.018	231.241	217.311	304.656	407.961	273.594	339.232	358.43	RPM1-interacting protein 4 (RIN4) family protein
Shi008083	0.101196	0	0	0	0.125667	0.118478	0	0.109358	0.107576	0	0	0	0.100487	0.121913	0	0.263673	0.181533	0.200748	0	0	0	0.191137	0.203242	0	0	0.0668899	0	0	0	0	0	0	0	0.105007	0	0.117668	385.349	440.171	403.69	27.2718	5.06272	247.143	118.107	1284.23	DUF4149 domain-containing protein
Shi004441	139.369	137.664	108.93	34.8902	49.2708	34.2511	58.7222	54.1382	45.1141	54.0076	58.249	69.4489	95.8775	62.6225	39.9574	55.2883	62.728	72.8547	22.9122	15.4297	18.1896	33.2012	24.9648	26.8635	39.8046	46.974	41.675	28.6256	28.0433	27.3525	17.9784	16.5706	21.6696	41.9521	33.4194	37.8128	153.24	138.267	138.28	294.671	491.834	232.282	310.442	347.692	60S ribosomal protein L5
Shi017824	0.254255	0	0.303835	1.81827	2.21017	3.27444	1.29817	0.549523	0.270284	0.404308	0.218839	0	0.252473	0.306306	0	0.331239	1.8244	1.51314	0	0.892718	0	8.64417	10.2129	8.97839	1.13208	0.504183	0	0.272145	1.76542	0.296197	1.09492	0.818428	1.5343	1.8468	1.01766	0.295641	438.585	481.13	410.192	1.39364	0.569557	14.4242	5.95873	1654.49	17.6 kDa class I heat shock protein
Shi030185	47.9331	42.7794	44.822	30.794	35.3205	23.0844	85.5129	68.2082	99.7417	70.2753	56.1789	81.2414	72.1271	89.4174	68.5303	43.2548	36.6914	40.1255	17.7591	27.254	18.3639	28.4661	31.1792	23.7737	45.2077	42.8438	40.7682	14.3123	9.31066	11.3528	1.46397	2.31014	2.05143	6.23195	7.03005	15.9432	0.84073	0.446732	0.701114	369.463	313.24	355.613	623.293	14.4198	Aldose 1-epimerase
Shi000707	25.4255	40.1969	56.1371	97.7163	128.1	134.947	119.926	112.521	39.8991	81.4393	67.7359	85.6358	287.098	413.075	184.562	288.651	201.988	257.233	204.823	153.037	135.563	121.201	115.26	158.442	55.2026	52.9792	94.1433	187.91	323.1	253.883	549.287	571.86	566.375	203.777	292.698	75.1773	321.584	354.483	340.844	291.337	308.284	210.751	345.039	519.632	glycine-rich protein A3
Shi002043	113.044	115.948	85.8019	42.3264	41.9045	38.6293	43.4558	49.6343	34.4768	51.7217	47.7614	59.9759	93.45	72.4971	40.3394	47.1367	60.1969	68.9859	31.7951	16.7848	26.6984	31.5138	29.3679	29.2059	34.3903	42.5031	42.4257	45.3491	39.4847	40.4029	32.2927	31.9828	36.8797	48.4376	45.3959	53.6241	274.004	267.541	214.293	262.201	389.293	268.738	314.138	440.248	60S ribosomal protein L10a
Shi017250	2.69095	3.60244	4.35063	2.91084	7.07648	13.3433	0.64656	1.36846	0.336541	0.880983	0.544969	0.610135	0.94309	0.381393	0.537804	1.64975	0.425931	0.62802	0.679656	0.555778	1.16602	5.0826	7.31195	3.94564	0.986719	1.25555	1.65334	0	0	0.184403	1.19291	1.01905	3.2477	1.64252	1.26712	2.94491	1124.2	1155.71	1033	5.78423	1.18196	31.7588	1.85486	1632.94	aluminum induced protein with YGL and LRDR motifs
Shi004411	77.681	70.9281	95.3752	83.3186	82.5131	76.0917	106.03	107.183	126.853	110.28	115.047	103.136	45.3009	28.8219	44.9749	41.8938	36.8356	43.1364	48.4506	49.4821	49.9443	55.6154	58.1649	57.5422	92.3781	100.452	85.3192	60.9605	57.3902	58.3367	18.4573	14.6538	21.1587	42.7152	41.4816	49.7803	1.43725	1.5274	1.79786	405.084	294.506	476.72	473.52	16.3873	NEP-interacting protein%2C putative (DUF239)
Shi027065	175.653	219.952	140.565	45.7486	76.3647	42.09	85.9812	80.7671	42.575	97.2847	81.4285	98.4587	131.208	93.4589	55.7148	66.1451	95.0387	114.169	67.7022	37.6464	41.0395	70.8807	60.169	55.0249	56.4462	74.8327	68.4394	57.7201	54.7417	78.9859	45.155	44.3262	42.2467	80.1713	69.7371	44.0024	115.23	127.638	102.924	295.581	587.276	274.031	320.016	188.335	Ubiquitin-60S ribosomal protein L40
Shi026875	927.053	939.441	948.432	131.874	210.816	114.491	228.478	230.377	153.854	464.644	449.799	378.065	113.807	62.6749	62.9058	85.6125	90.8694	117.171	111.689	102.319	110.454	164.017	151.622	97.5029	430.889	459.97	277.372	142.353	135.349	135.795	109.914	132.627	111.414	28.8183	32.4867	20.4675	8.7064	18.505	11.4959	237.99	1016.44	144.513	223.681	41.2915	Histone H4
Shi020754	88.1797	99.489	106.733	61.7601	100.754	74.2361	119.983	80.5558	48.5606	80.7713	67.8768	88.6953	104.713	78.5786	48.6457	71.6512	65.2301	91.7461	89.2875	65.4328	66.4065	87.9977	93.1142	51.4568	38.4529	52.4275	58.0261	46.4623	57.5981	60.3646	39.1481	44.6249	40.5946	53.0606	64.8117	32.7683	135.736	132.005	112.843	260.353	525.392	206.92	365.38	304.977	NADH dehydrogenase (Ubiquinone) 1 alpha subcomplex subunit 5
Shi014455	19.5871	20.1705	35.4099	13.3404	31.1841	14.1121	28.72	25.5087	12.8135	29.5495	23.7751	30.4898	24.4369	18.7565	10.807	26.172	24.7759	26.402	25.8773	9.69867	13.5651	16.1263	20.1736	13.5621	11.1811	16.5986	19.2346	23.1155	41.847	31.5944	25.413	33.4107	21.215	35.4378	42.2139	12.8476	61.4823	48.179	37.2889	284.004	331.89	315.5	327.215	403.069	Small ubiquitin-related modifier
Shi017583	26.379	21.2736	34.941	32.1443	52.8862	49.8608	16.5517	17.1726	10.8114	19.4573	15.5923	15.0067	20.5134	21.8243	12.5978	26.9132	13.1129	15.4466	106.441	94.2934	76.4773	88.8428	79.1499	71.299	14.1511	21.0076	22.8684	27.8949	33.8372	30.3602	32.5056	39.8983	36.4396	32.6489	39.4342	21.434	33.6013	34.2471	46.2105	337.667	402.012	336.419	357.524	226.573	Voltage-dependent L-type calcium channel subunit beta-4
Shi004192	113.031	143.906	123.38	185.838	208.148	220.657	227.163	202.837	175.035	207.784	218.617	185.585	213.484	245.82	273.224	297.528	236.133	232.908	283.841	303.976	279.435	239.751	243.3	285.33	208.074	211.629	202.893	188.917	190.844	215.062	296.045	281.373	272.367	313.656	349.481	283.666	1152.13	1137.86	1216.88	138.54	117.756	195.233	152.966	1053.1	BRI1-KD interacting protein
Shi011755	239.446	278.034	175.265	108.64	102.366	71.0245	95.8369	108.748	85.7323	128.811	107.5	104.193	174.339	163.363	154.381	107.391	112.665	138.748	48.2645	43.8528	42.0584	70.0969	51.602	63.7475	81.0334	112.041	77.0304	64.9328	67.3131	81.0645	53.0174	50.9244	78.8144	102.199	77.8418	131.119	311.088	314.657	280.955	254.93	528.922	235.528	317.799	319.932	60S ribosomal protein L30
Shi031591	130.637	125.029	125.887	120.667	120.146	111.069	61.8525	61.8296	92.9299	74.7116	80.878	80.2953	33.8121	32.7384	34.5771	29.5383	29.073	31.8256	208.411	166.832	150.536	158.467	144.337	142.651	96.1429	103.609	88.0597	68.6879	65.2649	71.8025	36.8353	40.839	39.4163	46.2895	42.3444	63.5777	435.425	437.029	460.859	202.344	68.8205	370.017	422.218	593.708	Succinate semialdehyde dehydrogenase
Shi001219	1.11454	0	1.33188	1.70796	10.3805	2.60976	5.12155	0	1.77721	1.77231	0.479647	1.074	3.32019	4.02813	1.26224	0.726003	2.49918	2.21097	0	0	0	2.10512	1.11922	0	0	0.368353	0	0	0.644902	1.2984	0	0.597938	0	0.578256	1.67286	2.59192	1137	952.007	1038.69	3.56364	12.0673	17.7351	5.22409	1616.51	cold-regulated protein
Shi027303	100.559	63.6391	58.9918	37.8246	34.0572	24.0817	35.4736	35.0707	36.9287	64.3259	48.7839	53.7364	56.7355	60.0222	45.0365	33.3472	40.1779	44.4306	14.7195	15.2464	14.5905	24.1734	18.3603	15.1915	46.8098	44.1112	37.1332	60.6669	52.3675	41.0017	59.0521	64.7385	66.7505	92.0141	69.0635	93.5421	87.3249	88.8979	74.2374	243.025	560.085	238.441	295.66	314.622	Small nuclear ribonucleoprotein E
Shi025563	39.365	40.0746	46.6481	217.212	192.813	198.216	86.3301	79.2735	83.5768	64.7765	69.0847	78.9306	97.8861	125.891	122.693	132.996	80.4508	91.3591	80.509	80.2725	64.618	110.181	117.82	120.262	52.3383	68.3478	68.8458	74.5281	80.7049	80.2207	120.766	93.5346	147.557	161.682	165.349	131.835	506.223	494.098	510.693	167.787	232.858	184.8	227.427	834.985	La-related protein like
Shi020561	114.707	104.68	83.4799	33.5549	40.7872	32.9884	53.1186	56.3937	41.8276	54.4822	44.4853	60.8903	100.658	82.7528	36.8197	47.7853	64.3028	62.1791	29.7085	15.2201	17.6033	30.8608	28.797	23.2036	37.5629	49.9223	42.1814	39.4387	41.4825	34.961	22.437	23.2559	29.1768	50.6898	46.7121	37.2217	145.345	126.198	130.234	277.052	447.18	201.167	327.046	391.291	60S ribosomal protein L7
Shi027544	72.1941	75.5541	84.9026	11.9998	26.3264	13.4164	23.4036	21.3617	13.0955	27.1057	32.3019	32.5756	11.6635	8.62833	8.76014	8.58422	5.65308	10.5138	12.3008	13.5794	19.6964	28.1375	20.1381	20.233	18.1133	32.9494	21.9437	8.27934	7.29375	9.01107	4.31801	4.91825	5.87787	9.51271	6.30661	5.9961	13.8158	15.4353	15.0665	260.407	784.009	183.536	321.603	92.3821	Histone H2A
Shi028403	11.1673	12.8142	11.4385	14.6684	24.7638	19.6116	8.95992	6.89597	11.0234	20.9289	17.1639	15.373	11.089	24.024	11.7438	15.5877	13.5936	12.6589	17.1247	16.8041	29.379	21.0925	12.8162	19.8829	6.39295	12.654	8.33156	4.26894	17.5388	13.9387	9.4464	13.694	10.5897	14.8986	14.3669	7.42001	291.465	243.185	217.153	184.361	147.712	374.161	297.235	635.555	chaperonin 60 subunit beta
Shi007546	184.199	182.456	192.233	81.222	96.677	74.2226	215.931	157.772	167.274	195.381	174.183	260.479	100.067	67.1696	141.022	107.611	133.172	130.063	84.6758	62.7169	56.7895	89.3182	75.0674	65.6289	112.726	147.689	107.845	70.509	62.3722	65.6746	42.9077	45.422	40.6238	53.5694	56.6169	57.6275	148.996	126.727	154.278	330.134	351.564	353.454	392.49	209.923	N-lysine methyltransferase
Shi026359	5.48506	25.7004	19.937	40.8599	25.2591	20.6032	10.9688	12.8428	3.64428	10.721	7.86837	8.36878	9.75851	12.1146	4.91778	9.23003	9.4295	10.2009	68.2004	60.9857	55.5561	18.5618	12.3932	108.714	36.4302	11.1789	15.649	26.1748	51.0451	25.027	40.1062	52.4775	61.7856	112.883	104.281	5.84638	477.32	616.879	522.136	196.884	105.635	523.052	390.464	421.038	Calcium binding protein
Shi029633	239.057	266.795	250.169	174.18	232.157	178.74	271.186	175.353	120.99	228.957	175.858	243.135	236.02	237.335	103.532	193.533	160.302	209.005	208.036	166.908	166.107	276.268	217.569	179.449	131.474	136.261	176.117	165.366	154.987	157.617	113.183	106.917	104.263	210.589	283.572	91.4162	200.932	165.182	174.635	299.397	444.041	257.415	369.575	266.371	NADH-ubiquinone oxidoreductase
Shi027251	21.687	18.2167	18.6324	16.6531	12.6736	11.2847	28.3698	31.2481	26.5199	41.0225	44.1643	46.0306	44.196	42.0077	55.8641	64.8167	63.3138	74.7956	18.2584	9.95366	11.8335	16.8667	16.2268	13.544	30.4203	37.6644	26.1559	21.8475	30.0183	17.6686	28.6893	31.0261	37.2936	66.6283	57.3008	50.5989	116.207	119.211	104.363	335.768	199.616	398.735	450.455	250.473	S-formylglutathione hydrolase
Shi032729	21.9808	19.7638	11.7614	6.03296	17.5184	12.2912	7.70527	11.345	6.27757	16.1723	13.2715	10.7487	17.9174	15.4141	6.68785	13.677	12.0646	17.5719	5.63457	3.45568	8.05554	9.2948	6.58896	4.08883	4.67441	6.93929	7.99561	6.32079	7.5932	6.11504	5.65122	7.04024	9.50274	9.19147	8.20691	6.8665	61.4597	76.7393	48.2087	243.062	503.414	219.712	292.17	375.255	60S ribosomal protein L35
Shi003874	189.322	167.047	201.933	34.3672	53.4327	30.6836	54.3235	38.8893	34.929	97.656	105.716	99.8875	13.9831	8.95356	19.9349	16.3071	16.8407	22.891	27.7123	32.2752	34.5769	50.9784	43.994	38.1886	62.3517	98.251	69.0024	35.5882	23.9916	26.8856	19.7929	26.4415	24.0767	20.7004	16.8305	9.09665	47.8852	47.2905	41.7483	227.985	844.404	156.962	304.353	99.5522	Histone H4
Shi004382	209.74	206.086	186.485	80.7361	128.642	72.2231	81.4939	79.6358	97.834	106.49	89.3533	89.3272	61.3661	47.8038	40.6591	32.8705	36.5878	41.563	167.036	130.152	126.089	153.884	128.805	130.217	85.7167	90.2202	93.2634	63.7682	51.0653	67.5912	29.7963	32.439	26.6951	58.4749	58.1677	50.4044	177.3	185.061	202.529	351.126	449.67	306.056	382.14	143.53	Acyl-[acyl-carrier-protein] hydrolase
Shi022341	112.048	93.8971	75.0158	41.9186	26.1301	26.8935	38.8556	41.1195	54.0568	36.806	44.3715	54.2395	92.6315	92.7367	89.7607	40.2056	54.4176	71.3087	7.1525	18.1622	18.0833	22.5212	27.117	36.4235	37.632	53.7795	30.3216	27.2145	26.1769	20.4274	22.0873	25.2113	40.2092	50.0366	29.126	98.6829	59.844	59.9108	43.6678	256.301	584.09	190.22	337.798	260.915	60S ribosomal protein L6
Shi019700	246.64	205.739	187.174	67.2595	84.6851	46.7079	70.8412	48.2094	58.2874	77.971	62.0784	83.7049	94.6469	76.2361	36.5014	42.501	54.644	61.4026	54.8486	55.5469	42.9473	77.5794	54.0741	50.2116	35.8767	54.0393	50.8614	53.4298	43.8938	39.6074	28.5632	24.0388	31.5457	41.193	44.8359	35.4198	127.582	106.143	127.066	273.252	666.225	186.817	316.417	186.425	Nascent polypeptide-associated complex subunit alpha-like protein
Shi011478	4.9029	3.01572	3.95876	32.2194	135.922	272.117	38.5646	42.1003	36.484	65.1108	23.3809	94.1083	26.1848	25.8614	13.8066	35.5623	106.849	110.405	6.82756	8.60732	27.0057	10.2616	13.5728	5.2298	94.1658	57.9837	121.337	93.6108	67.0131	140.785	383.045	191.375	355.837	110.688	128.218	160.397	899.076	756.608	700.784	31.3531	15.2376	61.4236	56.5206	1463.95	Isoflavone reductase-like protein
Shi016249	48.1043	48.1	52.162	46.4141	78.5429	31.9839	48.2124	42.3574	28.4094	42.0245	29.9027	55.225	34.2037	33.9843	22.8678	25.9188	35.4227	52.4259	63.1113	43.7888	32.8102	102.075	81.7031	86.3529	27.765	25.3195	40.6645	29.8764	28.8653	28.7117	4.79529	3.82331	3.94214	23.1091	38.3293	15.8826	71.0493	82.7247	77.6228	336.101	293.342	127.371	670.857	197.948	Unknown protein
Shi019889	149.385	133.919	125.917	44.9669	51.7605	36.6971	61.2907	66.6634	47.4991	75.2941	77.7776	98.9668	139.398	121.719	44.939	67.7682	99.5945	109.144	30.0664	28.6841	18.0127	60.4619	43.5304	30.4763	51.3706	54.8815	59.2087	46.3985	77.9486	54.7722	47.3869	44.7228	55.5365	101.034	61.7267	43.813	159.57	125.76	110.377	315.891	634.666	232.08	275.078	166.835	60S ribosomal protein L31
Shi015380	244.341	232.912	217.08	73.7108	78.7957	60.8083	146.571	192.713	73.1637	177.794	200.616	183.432	81.2995	69.9687	54.1852	91.9969	73.8941	73.5948	96.1243	59.7391	73.503	84.5691	98.6604	59.5238	149.919	118.213	135.401	78.5969	63.6587	73.0247	47.9287	32.3939	34.2756	71.4164	68.0998	58.9051	99.6582	97.8398	104.479	332.603	587.085	255.251	343.582	105.813	HR-like lesion-inducing protein-like protein
Shi005332	102.47	95.0487	93.5582	36.0713	55.2841	30.5539	65.0555	42.7176	38.7577	69.8767	52.5214	80.6212	100.608	72.1264	45.2026	53.4982	58.8629	67.758	17.3024	24.9287	28.2704	45.6673	19.2696	27.9018	26.3156	44.6471	43.649	39.8461	43.0807	42.4736	33.0543	35.8255	36.5915	70.0889	67.5878	51.3188	75.4555	81.7013	81.9212	306.074	549.353	258.083	335.488	172.039	60S ribosomal protein L44
Shi025402	50.4324	49.9769	46.4948	31.2961	38.1639	33.7895	130.458	115.812	115.705	119.746	94.0213	110.959	112.384	70.7248	58.6775	65.7024	81.0159	80.7982	35.9494	21.9613	21.2838	32.9302	28.0916	20.4607	86.6634	77.6742	93.0526	80.3388	73.5235	101.898	13.6799	11.3087	9.39153	46.4033	54.7022	43.2939	35.9921	28.6063	32.1481	337.532	545.45	270.818	350.656	115.801	Glyceraldehyde-3-phosphate dehydrogenase
Shi000293	22.0513	16.7962	34.9836	18.6439	32.105	29.3781	24.0708	26.7058	14.1457	17.5326	26.5061	22.3483	33.2226	24.2755	12.0562	27.2421	25.2347	23.7576	19.5893	26.0307	36.408	29.4422	30.5432	17.3744	15.2355	18.5966	18.5319	15.8709	22.439	21.7027	21.6938	26.1081	19.7308	21.3036	34.9998	15.4728	93.0853	92.4289	78.2152	205.616	374.452	183.599	278	576.168	zinc finger (C2H2 type) family protein
Shi007124	14.1767	9.90188	12.2271	5.9192	7.80736	9.23699	11.2036	12.1228	7.07653	16.5644	16.9766	13.8986	11.8739	7.4256	5.44486	9.31484	6.74477	8.92597	9.7922	8.22383	11.805	10.4778	9.16066	8.19418	14.2711	13.3634	13.5914	9.10449	7.70365	11.7761	3.58339	6.48129	4.16585	1.53501	3.45387	1.86343	139.478	139.641	129.092	249.785	173.237	319.999	439.14	435.136	Growth-regulating factor
Shi024986	163.087	157.546	186.641	178.858	211.545	189.662	145.395	144.839	101.164	178.762	156.314	171.155	169.518	231.48	104.484	168.459	143.02	157.078	293.199	327.755	421.851	369.092	353.074	288.968	113.208	167.821	149.224	181.948	185.369	156.561	184.182	174.988	193.76	169.604	161.371	114.455	41.77	38.6622	43.2609	341.773	394.35	368.899	396.681	111.875	Ubiquitin-conjugating enzyme E2
Shi000287	137.94	131.921	127.434	122.664	113.911	118.724	144.286	159.735	91.2144	137.072	130.709	140.534	180.506	186.995	155.772	200.544	177.835	167.571	144.782	151.502	131.892	143.044	149.921	127.574	113.34	122.635	116.77	123.971	139.977	123.77	171.786	174.28	175.774	170.387	184.858	151.552	429.29	410.673	395.878	258.973	308.998	252.347	289.953	502.594	W2 domain-containing protein
Shi017277	36.0173	31.8847	30.9992	69.4232	45.8645	62.3993	94.2655	96.878	130.268	72.6348	85.0449	77.4794	81.3289	78.9561	183.674	99.3785	102.107	89.9518	24.2252	38.6692	25.8668	28.7057	43.3186	52.587	82.057	80.7793	78.1393	60.4791	59.269	56.5109	83.7387	94.9387	89.9032	76.4321	80.7876	155.997	183.812	203.111	238.819	164.783	107.67	280.642	293.24	763.658	Aconitate hydratase
Shi027322	82.6329	80.329	79.6047	60.5223	64.4107	71.1446	64.6489	55.7766	48.3809	58.4226	51.4272	74.4822	83.5686	95.2611	43.1924	76.5162	66.3627	65.8214	98.2528	61.1512	70.5464	80.1986	87.8309	70.7709	33.5097	51.4266	46.9171	42.7268	49.1375	57.166	41.3334	46.3776	48.7906	62.5275	56.7344	38.729	111.297	104.245	99.1069	253.642	438.938	257.526	321.771	336.045	Outer envelope pore protein 16-3, chloroplastic/mitochondrial
Shi025712	26.653	36.3963	45.7399	34.1218	49.3569	48.9577	106.821	126.977	68.6673	135.062	138.965	134.082	15.5878	4.18467	2.57216	4.8734	6.47079	6.09561	38.1467	39.7546	26.5714	95.8886	72.8486	66.1867	54.4293	47.7304	47.3672	3.36048	2.47371	4.66912	0.143832	0.430044	0.16124	0.554518	0.935777	0.155345	32.5859	32.7425	29.241	252.823	165.1	345.04	593.329	250.76	Protodermal factor 1
Shi020463	216.088	224.468	248.798	165.925	193.237	173.309	123.519	119.683	117.568	160.371	150.308	136.235	125.949	120.566	113.691	118.49	109.88	137.16	123.532	106.447	90.3936	162.439	144.145	148.763	163.778	165.121	150.253	117.053	107.223	132.264	104.247	102.734	136.092	127.119	150.753	121.224	407.976	422.589	446.456	198.96	320.28	237.573	251.581	596.986	serine/arginine-rich splicing factor-like protein%2C putative
Shi007231	58.9256	71.6236	58.9256	13.8535	17.4517	16.1647	19.1343	23.7127	12.0563	26.8559	24.4039	24.7086	39.4164	29.1083	14.7988	23.7689	23.662	29.3457	16.9379	7.791	15.1347	27.0094	12.3793	15.3641	16.4667	18.9043	19.7433	15.8339	17.6899	10.0528	9.29026	12.4335	13.9854	14.5826	14.8023	9.46051	57.6206	61.8827	46.5264	259.92	686.137	187.974	271.574	187.888	60S ribosomal protein L21
Shi018127	0	0	0	0	0	0	0	0.127057	0	0	0	0	0	0	0	0	0	0	0	0.206409	0.288696	0	0	0	0	0	0	0	0	0.410909	0	0	0	0	0.117648	0	32.4938	27.811	31.6444	246.934	7.3746	541.26	586.642	209.802	11-beta-hydroxysteroid dehydrogenase
Shi008054	309.935	313.31	240.387	189.164	209.099	202.163	159.491	167.097	146.952	163.662	144.087	175.982	198.975	181.345	157.44	151.75	155.315	160.917	119.799	111.493	118.094	142.25	143.813	120.573	168.015	156.825	159.299	167.072	164.152	160.586	171.722	168.003	165.66	163.789	166.242	204.864	204.834	209.092	240.533	263.532	345.358	248.107	268.872	465.955	Elongation factor 1-gamma
Shi023243	89.6793	93.939	92.3477	48.8218	61.1289	51.7005	87.5614	86.126	100.799	79.3587	66.8395	82.9928	69.3785	51.013	51.4669	56.8401	122.554	116.551	58.6027	67.9661	76.1234	70.553	74.1099	65.9685	77.1669	68.9737	76.7856	68.5522	64.8414	65.9782	48.8442	49.8156	47.1811	70.1452	80.429	89.2418	34.7825	32.9895	35.4392	256.899	521.084	248.7	267.766	291.617	Calnexin homolog
Shi025070	76.5757	73.0409	94.9395	66.0076	101.036	47.0679	94.8123	57.9262	97.6839	81.4325	44.9006	84.859	58.9302	53.045	61.7905	52.9982	34.771	57.4398	63.7038	38.6495	31.7294	102.148	46.1382	34.7952	29.8337	39.2274	49.4339	28.175	36.0007	32.8953	36.5833	36.4601	32.9242	53.6349	77.1025	51.7546	240.57	168.553	219.867	246.592	581.439	231.119	310.695	214.543	NADH dehydrogenase [ubiquinone] iron-sulfur protein 5-B
Shi015865	46.2282	52.6037	54.6903	36.8376	44.2034	57.3703	38.237	36.9679	26.0456	52.5601	46.9509	43.2104	52.7898	56.2489	31.9362	55.4072	37.732	41.7258	35.7283	28.4047	45.404	43.6574	32.4956	31.6884	32.5217	35.14	35.9456	38.1003	55.6375	40.3905	48.2762	57.5379	43.5182	47.4892	54.1209	17.2009	107.181	106.31	84.3767	223.404	339.318	245.628	320.688	455.235	Splicing factor subunit
Shi001334	20.7677	19.2213	16.9535	20.169	17.1932	21.1125	21.9925	26.3217	23.9849	17.3955	23.0976	20.4241	24.2714	33.359	29.4241	20.8207	30.3556	26.0242	12.8435	17.5543	19.0964	9.52392	16.1347	18.8178	31.3559	26.6638	22.3167	23.9671	21.3631	24.1936	25.8549	26.043	25.3739	22.3479	20.5242	34.0857	25.5217	21.9002	27.2322	351.415	126.93	449.254	548.203	104.553	Protein transport protein Sec61 subunit alpha
Shi013508	171.061	141.18	129.527	197.505	200.139	204.673	142.963	152.48	172.787	122.968	128.622	125.903	205.709	242.947	205.352	190.746	188.029	174.306	206.931	194.79	191.003	158.693	191.561	192.605	125.896	120.216	132.705	126.609	126.813	136.197	127.642	122.789	125.066	149.646	139.355	214.992	1036.15	987.665	1036.99	127.143	160.023	147.19	178.01	964.142	Eukaryotic translation initiation factor 5
Shi019093	21.8625	32.2316	23.48	10.4608	17.5267	13.2841	12.9994	16.4483	8.53142	12.7618	10.7187	14.9338	20.6101	15.3361	5.95487	5.04745	10.9216	20.8614	4.75297	4.3725	10.1927	10.454	10.0045	12.0718	8.87184	9.69494	8.02928	5.62803	6.40515	4.51348	6.55465	4.15709	2.67197	9.47631	8.58432	7.40108	27.205	26.9113	16.2663	229.808	594.095	158.913	348.93	244.109	60S ribosomal protein L26
Shi024731	154.006	140.794	142.256	163.464	209.29	198.853	76.6699	88.734	52.5124	76.3155	85.8414	84.0025	103.968	79.9501	48.7258	77.6656	66.5865	63.7795	37.0272	51.5062	46.7221	77.8993	72.6668	69.8996	95.9089	87.1128	74.1906	65.9168	51.9592	56.6733	60.8515	53.707	62.5597	94.0545	91.636	74.0056	205.677	227.385	226.037	190.357	354.647	174.835	225.388	628.113	Eukaryotic initiation factor 4A
Shi021711	17.5154	23.07	19.9181	30.0158	43.5018	36.3827	29.4252	25.0338	15.3161	32.5693	26.0175	29.6731	45.4452	45.9459	26.5553	54.8385	36.9949	41.7513	19.408	23.3099	22.1975	27.2131	31.7734	26.9939	29.4342	27.4499	37.7042	55.9409	92.1941	62.5305	68.7369	79.4178	64.0995	84.1322	96.6774	69.9684	279.814	284	223.296	197.174	68.7687	383.865	515.099	404.839	VOC domain-containing protein
Shi009160	295.626	296.205	323.137	179.405	210.759	185.772	143.233	118.359	145.587	146.795	177.448	146.694	107.478	97.7961	106.528	102.639	116.068	130.91	135.548	109.227	87.6851	136.29	143.443	123.121	149.169	186.768	174.108	172.203	197.258	207.794	183.313	199.089	176.173	171.525	164.667	159.245	315.479	283.985	277.326	220.46	469.803	214.207	266.174	395.281	Elongation factor 1-beta 1
Shi031105	179.312	181.887	210.03	191.662	262.891	230.28	159.713	160.909	62.559	174.912	146.856	212.371	229.432	259.319	73.3572	212.507	160.831	215.071	175.52	163.636	252.146	303.618	245.903	191.156	134.707	153.506	143.928	198.692	290.237	169.781	252.151	272.068	328.906	221.309	210.25	101.494	156.772	202.417	144.789	245.352	512.269	225.159	311.011	271.857	membrane-associated progesterone binding protein 2
Shi018725	10.2342	7.19288	10.7011	4.09505	8.47265	6.78977	5.39952	8.66334	7.07159	9.08634	7.48733	9.94411	4.5731	3.28781	1.35221	2.33326	1.91237	2.11479	3.47879	5.68944	5.86349	7.40986	7.70784	6.37755	8.96174	7.21569	7.81921	4.74685	4.44131	4.96767	0.36727	0.732067	0.308789	4.15932	9.30186	3.96667	17.0843	23.6474	20.5792	234.747	117.876	329.242	630.001	247.268	Eukaryotic aspartyl protease family protein
Shi032356	407.901	417.963	331.733	133.489	153.967	120.137	154.013	138.053	95.6564	172.441	161.379	174.474	231.039	200.864	133.952	121.659	139.09	170.314	106.628	74.4021	64.4058	118.352	102.434	106.196	133.336	151.465	133.744	115.942	125.916	132.838	94.9152	101.762	111.679	191.658	154.805	164.076	403.18	390.649	356.7	218.655	542.24	187.52	276.627	333.29	40S ribosomal protein S12
Shi016751	114.652	126.786	119.005	73.8851	73.0598	66.2763	133.05	132.506	108.152	123.731	115.788	137.031	100.099	83.2374	65.817	68.3275	86.3616	83.4048	56.0674	63.6082	62.5405	70.0613	84.441	75.4114	104.463	117.85	90.5941	85.7809	82.6146	75.6426	67.6651	76.5213	68.1477	127.308	114.437	122.97	16.5017	14.0483	18.6444	353.874	506.058	307.161	317.967	73.0401	Pyrophosphate--fructose 6-phosphate 1-phosphotransferase subunit beta
Shi005806	489.748	473.711	453.447	325.855	371.701	285.769	576.567	528.49	400.953	318.567	257.023	470.076	580.34	622.118	361.624	301.085	357.332	395.154	427.268	356.472	289.333	424.591	346.182	327.083	248.902	283.154	273.912	256.192	286.526	223.884	129.503	157.853	143.695	188.319	164.229	190.637	231.245	232.039	255.497	261.427	379.312	226.615	326.703	363.861	Nucleoside diphosphate kinase family protein
Shi003736	20.3404	25.9734	26.1765	12.4681	26.8135	19.0513	21.7294	22.3191	9.64707	14.6795	16.6991	26.2346	24.8589	26.3894	11.6952	15.8995	20.4895	24.8309	24.1853	17.5797	15.3675	20.6869	22.6255	18.8506	16.4413	14.8928	19.9744	15.7425	15.5719	17.863	14.4867	9.06566	15.4846	26.6264	34.1307	16.0101	105.638	130.769	128.754	184.389	255.862	164.972	342.489	609.531	Endoplasmic reticulum transmembrane protein
Shi028409	431.713	372.02	382.983	529.117	420.239	383.005	153.393	198.985	208.321	209.568	191.366	199.481	239.017	338.175	283.45	178.814	157.071	170.567	582.561	700.92	815.158	715.372	667.884	629.204	220.27	180.035	195.519	183.099	137.452	158.059	125.81	118.494	125.124	190.951	177.146	216.989	121.439	117.58	114.346	252.939	591.96	179.004	220.787	311.242	S-adenosylmethionine decarboxylase proenzyme
Shi017128	55.8602	57.7117	56.5949	59.5492	61.0742	53.3152	65.1023	52.4917	34.8546	76.2755	67.9381	74.8917	65.7184	51.9348	32.3191	49.8342	47.9246	56.0086	31.2845	15.989	28.3266	32.111	29.2668	25.2246	46.4999	44.1473	47.9168	69.5391	59.023	60.1236	66.676	69.7089	57.1583	74.3447	86.273	67.0708	164.425	128.461	142.755	227.419	397.159	250.363	297.403	372.274	DNA-directed RNA polymerases II, IV and V subunit 12
Shi001133	164.572	166.352	150.26	217.247	214.473	240.739	112.162	132.685	95.9263	116.441	119.367	115.109	96.2152	89.5527	67.0136	73.2339	90.8885	97.2075	135.767	141.536	147.109	129.924	153.75	192.819	105.387	114.159	87.9863	79.5653	97.5796	69.7948	54.5471	65.0774	64.2731	106.299	78.4521	107.506	243.515	236.191	183.055	283.457	232.793	254.327	331.089	442.267	V-type proton ATPase subunit G
Shi007263	75.6829	75.0558	60.7053	30.0627	31.2854	18.6161	46.7078	50.7681	51.8068	57.9577	62.5635	57.2098	23.0686	15.2997	14.032	10.223	17.0401	17.0004	32.1414	35.165	35.2399	38.8085	35.2526	36.8894	32.4569	30.7799	25.5233	11.9357	8.84203	10.1038	2.77899	4.20985	2.36765	8.99965	8.6785	9.96475	6.89441	7.46253	5.74949	369.09	514.548	257.304	384.02	17.7673	Enoyl-[acyl-carrier-protein] reductase [NADH]
Shi002340	211.463	266.908	326.776	90.1662	108.638	100.246	231.762	280.518	168.616	186.12	151.929	191.227	172.74	181.66	79.8579	109.429	112.731	127.584	71.0331	58.4943	69.2562	72.1536	72.8325	68.8897	324.108	310.077	371.672	228.913	176.116	270.177	14.9327	14.5498	14.3084	155.986	195.933	173.713	33.0567	35.6392	39.433	294.761	424.459	332.056	428.756	61.2914	Phospho-2-dehydro-3-deoxyheptonate aldolase
Shi010603	223.745	232.818	211.874	84.5061	113.666	75.8082	120.816	112.103	63.7871	161.184	145.601	156.151	156.197	111.087	63.3488	120.571	106.424	135.846	84.4246	47.6117	49.9443	82.5998	68.086	63.3769	77.8874	108.007	114.096	103.778	110.633	103.866	93.7985	96.3926	110.469	150.91	135.348	81.5969	516.87	539.489	415.829	233.512	360.719	237.824	321.771	387.273	zinc finger (C2H2 type) family protein
Shi023589	145.448	144.73	163.821	161.118	184.772	174.854	108.122	129.477	61.0176	142.671	105.043	129.954	106.246	145.013	113.602	138.667	132.457	132.106	362.503	364.914	415.975	425.235	368.224	378.525	131.508	124.872	138.403	141.366	137.364	125.295	108.592	113.01	100.885	158.442	123.792	98.493	101.296	104.721	110.334	288.146	208.889	343.136	427.069	268.345	Low temperature and salt responsive protein family
Shi032516	112.782	116.005	84.5797	46.6287	61.1968	46.4665	56.7396	44.6767	33.0494	58.9041	48.3937	81.5894	105.751	106.385	40.8279	62.0467	79.7991	90.8701	34.0823	29.0315	43.0415	43.1037	38.5267	41.9078	28.569	37.6019	45.293	29.3828	48.6088	24.659	22.7887	38.6812	45.1058	62.8042	68.8366	38.4574	139.869	137.341	122.269	242.017	608.021	195.87	272.842	212.827	40S ribosomal protein S20
Shi018955	151.813	159.625	198.366	141.878	153.297	147.994	323.896	298.3	331.549	265.573	218.269	248.574	244.696	306.259	257.544	287.937	266.88	276.113	134.517	115.198	101.42	134.244	129.285	119.793	208.338	200.797	224.122	290.955	313.492	260.2	253.049	216.408	213.132	110.788	105.743	117.26	85.2849	68.0013	70.1578	413.357	240.45	398.341	404.737	72.8004	Ribonuclease 2
Shi023607	16.2291	16.5119	12.843	26.1594	20.5118	28.3743	51.043	52.1462	50.5297	41.8646	39.36	45.3871	48.3459	47.3579	52.2801	60.7976	59.7137	57.6637	19.3563	14.942	13.9915	19.4817	19.9912	18.8782	23.5088	25.4118	24.778	25.7862	28.8811	29.5777	26.6354	35.678	31.2518	45.5058	50.7385	58.5411	100.072	100.283	115.139	258.564	230.623	310.592	382.88	346.7	Leucine aminopeptidase
Shi034337	306.573	348.444	310.731	166.241	223.769	168.416	134.652	126.097	136.379	133.536	120.849	129.769	129.798	91.7189	47.0829	90.7117	54.6749	55.782	365.222	317.013	377.636	304.217	283.016	261.984	134.686	173.898	145.929	140.048	141.234	145.443	90.6144	95.6457	94.809	84.5576	80.3917	95.4948	153.986	157.36	152.48	257.932	393.75	239.099	286.617	348.532	triosephosphate isomerase
Shi017274	152.214	143.866	178.655	440.886	340.998	459.215	262.057	385.765	236.769	252.019	254.437	296.622	894.092	1823.95	1082.3	1078.07	1000.38	1094.5	602.617	578.482	576.025	448.856	666.561	669.683	347.172	352.256	354.485	463.009	667.329	428.893	794.55	854.075	1000.36	545.247	445.055	485.245	491.718	525.679	477.181	229.795	226.81	352.749	254.239	461.296	Autophagy-related protein
Shi023292	310.918	235.877	297.995	352.993	205.025	246.491	243.854	273.762	234.2	246.576	245.327	277.208	373.791	497.727	520.253	335.197	329.814	391.712	221.742	292.162	284.099	263.441	290.205	371.482	297.812	361.44	266.718	366.159	405.664	264.962	419.768	397.947	543.898	412.533	298.16	574.081	449.793	386.362	355.077	317.822	330.787	307.766	326.26	241.417	Ubiquitin-conjugating enzyme E2 35
Shi020967	39.2413	44.4676	40.2034	35.4053	54.4908	39.9503	62.8839	75.1903	58.6619	77.11	90.1743	76.6041	56.8611	34.5568	54.3443	39.9397	49.1131	56.1096	18.772	26.3955	22.3866	42.497	43.1538	42.8604	52.7495	48.4227	41.3957	10.7289	8.20623	12.4845	0.287005	0.629285	0.579132	18.2571	23.9543	24.2402	47.6665	50.5862	53.6058	259.464	235.526	243.16	552.67	229.677	Subtilisin-like protease
Shi001451	17.9271	23.0764	42.0219	156.38	225.191	221.996	34.5005	27.5693	20.5233	13.1572	12.4627	32.5569	104.755	148.688	45.291	62.8793	38.9619	67.7064	96.2174	76.2593	96.5026	157.581	171.715	136.063	15.3503	24.6109	35.2091	36.163	56.653	53.8175	31.1775	18.4955	36.6151	199.616	173.174	35.2765	164.979	189.371	140.781	64.249	24.713	318.657	174.52	934.241	Unknown protein
Shi002883	0	0	0	0	0	0	0.327098	0.576927	0.340516	0.764047	0.551406	0.617341	1.48436	0.643162	0.120924	0.278206	37.2542	43.6334	0	0.187447	0	0	0.214444	0.221791	0.0950832	0.141153	0.247833	0.34286	0.123564	0.248774	0	0	0	0	0.106841	0	0	0	0.165157	459.035	859.547	2.36387	194.183	0	Tubulin beta chain
Shi000775	152.466	178.83	172.307	217.686	225.812	206.753	182.235	175.469	152.536	168.025	142.264	176.686	123.965	86.6433	90.2956	97.3406	98.9047	106.367	233.479	205.862	240.706	227.869	228.722	187.891	141.17	162.109	167.069	167.435	182.106	207.491	138.418	144.706	139.555	161.11	159.093	162.509	77.6175	65.5599	80.9551	365.886	363.124	294.513	381.632	106.865	UDP-glucose 4-epimerase 4
Shi017369	92.94	134.475	97.2272	57.5451	63.3421	55.322	88.5153	128.842	56.5518	92.5555	92.3838	92.575	87.3169	85.9541	75.1326	61.9672	90.9395	99.3237	61.8069	36.8075	40.7239	36.6454	58.4492	48.1014	55.176	65.1559	47.9385	50.9121	59.0284	60.1508	43.797	52.7151	35.5013	54.8765	56.9888	67.3152	194.443	247.967	183.451	225.841	520.838	168.869	244.95	350.243	Acyl carrier protein
Shi030931	3.77241	4.50424	5.3609	3.85397	4.30481	5.0135	5.51804	3.8563	3.90185	6.89047	4.73877	4.32293	5.56833	3.80771	4.04139	5.31311	4.66389	5.76432	2.62664	0.894956	2.00278	2.11831	2.25247	2.11786	4.81207	5.99796	6.50795	4.5835	4.48361	7.00777	3.9516	4.48528	5.04511	7.72312	7.03943	6.16474	209.346	215.041	210.223	193.27	38.4463	377.24	457.344	442.45	tRNA-modifying protein YgfZ
Shi035119	37.8913	35.0102	38.4742	21.7301	30.3109	20.9564	27.2987	28.638	26.9358	33.084	34.314	33.937	38.2028	32.2059	22.7727	31.7989	26.1672	31.2426	27.9475	19.5888	27.1126	31.8325	22.8769	22.2121	18.1133	32.4213	33.723	24.5086	35.2411	27.7579	24.5263	33.6725	30.1599	30.5137	31.5183	21.624	102.835	119.595	112.726	225.212	354.622	218.082	340.499	369.093	DNA-binding storekeeper protein-related transcriptional regulator
Shi034016	277.138	270.843	278.443	532.399	562.579	391.019	242.387	170.254	248.951	255.725	250.18	252.007	121.999	89.0475	121.35	110.847	136.749	133.57	225.163	183.804	121.07	278.877	215.018	239.738	195.851	232.584	204.129	100.791	77.6575	135.722	26.2977	27.5732	23.4528	601.342	564.164	380.215	6.23182	3.34118	7.86562	325.929	521.212	237.975	336.455	81.9366	Tubulin beta chain
Shi017119	72.4368	74.1883	59.2788	22.6886	28.9964	16.4026	50.7611	51.1393	45.4519	52.4776	51.6282	51.2015	31.6364	17.6282	15.1614	14.7368	23.922	19.9693	40.9944	31.7006	38.2227	44.1029	34.1819	32.3351	31.4211	32.6518	22.0404	14.4403	11.8896	20.5525	4.02217	3.78592	3.00597	16.2605	18.2763	17.8591	4.42724	6.27323	6.90249	357.416	589.472	224.01	323.717	8.55382	Pyruvate dehydrogenase E1 component subunit beta
Shi033791	345.396	378.604	422.097	65.1379	119.981	70.0684	96.2644	69.3244	37.424	201.221	177.765	128.535	31.0736	8.01108	21.7069	17.3263	23.1559	22.891	44.5077	37.0822	42.2606	58.3666	53.4213	34.9385	98.5784	188.228	94.8783	30.564	16.2962	34.1766	5.47462	6.2956	4.72091	12.1767	15.2649	6.82248	10.1575	10.2806	2.42019	192.25	987.523	128.276	189.763	4.5251	Histone H4
Shi005161	82.736	90.8899	100.183	56.7243	92.1616	87.8547	117.888	90.597	71.0044	104.246	97.4721	99.0624	75.3325	50.6646	57.5898	62.3087	58.4302	69.7951	54.8799	38.1215	60.7431	52.9552	66.7978	52.5286	79.3071	65.5891	84.2163	77.3775	100.836	97.665	76.6447	86.7091	69.3336	93.8376	117.993	100.358	13.7655	13.0035	9.35372	281.239	617.174	199.296	325.314	77.1101	Calmodulin
Shi010969	7.8871	15.5601	24.3068	98.8119	230.94	301.321	75.4529	57.8681	36.185	59.0785	58.238	56.4016	53.9983	50.5092	27.267	77.875	41.7007	53.9376	58.818	84.535	33.636	79.9732	92.5413	60.3589	14.4167	12.3473	16.8615	9.33069	12.0097	9.67174	19.217	26.7242	23.0458	65.4727	122.119	30.8915	138.592	159.286	140.618	76.2234	249.83	79.2651	33.077	1057.67	Dormancy/auxin associated family protein
Shi003257	33.926	33.5297	33.3765	48.6939	54.0997	78.0178	50.5318	54.9523	33.8057	54.6118	52.4561	52	54.0368	41.3284	53.8078	89.2862	60.3823	69.1826	115.85	118.585	85.1663	70.9596	76.9778	69.0524	39.1329	39.6824	50.1189	70.4328	99.4256	77.0113	136.375	142.757	134.927	80.4088	99.7152	76.3371	213.978	200.67	196.406	252.588	302.573	241.017	280.861	419.028	Aldehyde dehydrogenase
Shi004488	98.9612	91.5397	90.3316	25.9384	30.8125	31.4143	34.176	30.2432	13.495	36.7032	37.4975	41.4253	44.6931	30.9347	18.298	28.1905	33.3827	38.0609	15.4851	23.8058	30.4625	28.3371	30.1317	20.9758	15.1587	29.5596	25.1129	23.4701	17.0282	16.4694	8.07603	12.0733	10.4463	16.7653	23.0958	12.7482	66.8932	73.5533	65.6027	260.936	563.578	206.795	282.638	178.148	40S ribosomal protein S13
Shi003923	22.1895	35.3639	31.5673	14.0334	28.2115	13.6081	15.6455	13.1315	12.9175	13.0219	20.4629	15.2732	9.96777	7.63776	2.39334	15.8306	9.47742	8.38447	11.3423	10.2025	23.3506	17.9619	9.54972	8.77948	9.88001	11.8734	14.1023	13.5719	14.6736	12.925	11.9446	11.3375	14.6655	14.2536	17.9742	6.75751	85.2549	95.8094	80.9036	244.701	375.562	260.98	281.066	329.274	50S ribosomal protein L31, chloroplastic
Shi022815	7.1901	9.4989	10.1749	1.25648	3.17207	1.43992	13.6217	18.6071	9.35309	14.0662	15.3086	14.86	6.01238	2.27949	1.60716	3.08129	4.32766	7.31935	2.64039	3.32174	4.64599	5.7181	6.46025	3.73383	5.72887	8.25452	6.14856	2.22779	1.64225	1.43277	0.203707	0.304531	0.11418	4.71211	7.57326	1.98011	9.30033	10.4431	11.4143	271.64	365.364	259.195	516.386	78.6631	Eukaryotic aspartyl protease family protein
Shi006004	129.521	165.383	163.713	44.9219	76.8917	56.0332	100.799	72.0845	52.7849	122.006	118.431	112.415	84.0587	67.7477	48.1045	83.3943	62.2444	83.6675	82.8406	42.0103	61.696	64.9725	60.0758	63.9982	64.7286	101.034	95.1187	72.0384	90.348	83.2837	71.8141	100.779	90.9748	56.4905	72.1339	29.2163	99.8676	101.415	89.298	265.611	486.692	230.54	290.225	217.571	Histone H2A
Shi023996	0	0.551218	0.196816	0.420651	1.73848	0.674894	0.42046	0	0	0	0.141758	0.317418	0	0.198417	0.0932629	0.214568	0.147725	0.0816807	0.530379	0.28914	0	0.777703	0.992346	0.855289	0.806667	0.217731	0.573427	0.969586	2.47778	1.34308	1.86181	1.50211	1.19265	1.36721	1.64803	1.0533	320.609	340.881	346.087	98.5514	2.09068	245.328	278.106	862.865	Glutamate decarboxylase
Shi028626	18.5308	18.9933	18.3382	7.83879	8.0901	6.10183	16.7053	14.7061	15.3898	20.2586	19.0647	14.0901	11.213	8.37163	3.77101	3.96072	7.6612	6.89257	7.14848	7.11633	5.68761	8.47668	12.2119	4.81153	8.25092	7.55975	5.54449	6.35328	9.88468	5.0596	6.3903	9.78618	4.36811	1.65245	2.75238	2.18837	6.17607	4.75613	4.03078	346.64	573.475	299.878	253.447	11.514	Lipoyl-binding domain-containing protein
Shi004020	311.377	423.808	323.116	486.85	462.261	409.316	446.024	319.302	304.019	484.684	399.373	463.929	378.444	403.495	242.83	429.963	362.686	365.276	452.439	279.226	265.869	443.69	356.914	327.209	300.436	352.195	372.373	438.706	539.095	529.859	523.588	577.945	565.544	787.441	731.183	463.067	485.071	458.219	452.776	264.337	316.554	267.059	283.152	350.304	Ubiquitin-conjugating enzyme E2 variant
Shi014492	89.7371	107.853	88.6483	44.4125	72.3104	50.8968	66.3849	78.8727	38.1578	68.8117	53.8945	79.1709	79.6033	115.315	34.3281	63.39	59.7403	60.1298	107.885	116.929	125.351	122.035	96.9224	72.9041	41.199	46.1343	39.3435	42.2625	42.9239	42.7453	24.0454	19.2571	25.9928	33.5218	47.4907	18.0863	58.441	61.8446	63.5419	242.293	478.874	247.785	280.411	231.845	NADH-u_ox-rdase domain-containing protein
Shi032707	126.111	141.597	157.508	70.6526	114.676	89.541	147.057	144.195	44.1104	141.346	109.595	164.645	151.08	115.661	46.5326	92.7469	111.289	133.963	94.3227	94.2711	123.862	117.561	117.653	94.6428	77.8874	105.139	105.283	53.1227	110.633	65.8742	43.359	55.8713	63.8268	83.1589	78.1561	42.5723	64.1372	87.138	61.6665	272.038	618.159	251.615	228.815	110.005	NADH dehydrogenase [ubiquinone] 1 alpha subcomplex subunit 2
Shi016237	80.7108	84.3046	80.3096	48.7087	66.8861	59.821	53.8377	60.4915	27.6771	52.9159	51.1208	52.2159	61.0783	65.672	30.9603	52.1503	59.6945	59.3956	44.0173	42.5648	59.1341	50.7124	55.5581	39.5472	72.4534	60.0179	48.5341	53.9936	57.2467	50.235	54.4834	69.6646	68.5401	83.0745	74.0854	51.0868	118.314	130.226	101.183	186.562	328.065	197.915	239.112	528.025	40S ribosomal protein S6
Shi033564	374.028	388.649	366.611	266.536	287.244	239.912	369.753	295.198	416.908	269.316	213.558	305.186	342.863	374.048	329.928	233.893	278.787	293.623	468.798	330.232	297.602	396.568	330.526	308.329	212.27	237.785	224.746	232.83	203.874	280.237	143.697	138.704	141.206	184.201	182.337	182.173	222.001	184.013	187.995	288.709	416.859	256.793	290.747	222.422	ATP synthase subunit O, mitochondrial
Shi005361	168.693	235.008	219.29	71.8271	109.273	52.0286	108.821	104.648	45.3607	172.271	128.068	149.987	37.7612	17.0466	11.7684	15.5538	23.4	32.2364	92.0823	71.4175	68.9449	129.454	117.67	116.191	131.519	118.081	95.4507	42.5966	31.9822	56.1487	5.23659	5.21896	6.13719	48.1775	66.5902	27.7645	5.33109	8.71612	7.86562	297.915	614.956	197.626	334.207	30.0526	plasmodesmata callose-binding protein 3
Shi024625	62.816	56.863	43.6092	34.2262	26.7449	29.4174	59.8686	87.2772	18.4429	41.8578	27.8054	72.6374	49.3065	51.8918	31.8438	40.5281	46.6833	56.9651	20.5496	31.5077	47.0064	49.7181	40.8516	37.2805	29.301	35.9848	17.3574	30.096	31.1545	25.0896	13.5255	24.3924	17.3285	34.7634	28.1352	27.1294	32.1795	40.0942	26.8357	261.785	476.194	264.893	311.256	160.042	cytochrome-c oxidase/ electron carrier
Shi032490	65.2493	70.829	73.6031	87.5569	101.746	86.1589	44.4587	50.2597	36.8072	50.7884	56.4556	45.4777	44.0268	37.445	38.4364	55.8268	38.0255	39.2168	56.1795	51.9582	63.1319	78.3479	64.4904	66.4627	41.1112	44.9421	39.9182	29.9665	34.2505	28.3551	39.8601	39.7259	40.5468	57.0345	62.0885	59.3939	934.292	896.938	873.88	86.0193	40.7862	224.052	250.936	864.218	Serine/threonine protein kinase
Shi006361	37.8717	39.6962	42.77	31.1437	36.0475	24.4841	47.7036	47.11	38.8214	43.8432	42.8052	49.7283	40.9123	30.8343	28.9864	25.7536	27.0628	30.0305	16.0823	15.8908	18.1384	24.9573	24.2393	15.7767	32.6133	35.6925	30.3076	25.9477	27.6929	18.5445	21.1704	19.4246	20.0911	34.5474	34.2516	32.9061	15.8244	16.5435	22.0479	324.113	395.126	270.219	423.786	51.6047	Acyl-[acyl-carrier-protein] desaturase, chloroplastic
Shi003115	276.983	246.255	239.686	148.774	192.848	134.049	98.0138	100.029	125.475	97.2215	92.8639	102.832	89.456	81.8236	74.2492	49.7723	63.0345	53.0986	232.389	210.94	279.109	262.137	236.11	193.009	105.215	104.909	93.0559	76.8632	67.683	71.9802	36.8148	29.9853	28.32	51.8787	44.128	51.5529	11.5917	14.5656	9.11956	269.302	675.676	180.617	276.623	55.7571	malate dehydrogenase
Shi030647	90.8702	104.196	80.9445	34.7505	48.5705	34.5448	55.3553	59.6398	78.0503	51.6735	48.2606	56.5819	45.1653	45.8204	63.9455	42.0155	46.863	48.9065	47.9821	51.2829	51.7496	64.432	48.4313	46.2219	38.5836	38.6175	43.1167	42.9137	33.2381	38.941	34.0877	28.2933	31.3514	38.9577	45.4145	55.9652	170.911	184.079	191.504	203.37	363.418	156.255	298.654	433.188	Eukaryotic initiation factor 4A
Shi016275	263.578	243.937	286.618	163.067	168.745	95.9179	67.2164	52.2047	75.3793	124.437	133.249	103.175	13.4652	12.9329	14.0775	14.3537	14.4432	16.5324	279.596	224.172	159.544	185.156	196.314	190.718	96.8561	110.92	89.5064	38.1003	23.8659	25.9995	25.8524	26.3716	25.2307	17.8817	14.1341	17.7385	413.433	344.141	530.493	150.461	178.25	278.712	292.64	553.131	HMG-Y-related protein A
Shi025761	46.8699	53.8087	44.0431	34.8112	44.9051	53.0016	26.5581	27.7298	23.7296	27.4791	22.6845	18.6959	187.408	152.388	33.0772	48.4685	35.6772	30.4179	31.5006	36.5023	35.516	36.6454	31.145	31.0565	29.8483	23.948	21.3867	23.5952	25.752	23.1692	24.9306	25.9658	25.7657	22.802	23.5888	28.7858	66.0397	68.0801	69.0561	152.149	165.902	251.716	331.163	547.839	ketol-acid reductoisomerase
Shi002176	212.345	201.084	208.878	174.462	200.685	165.39	297.41	240.341	214.326	280.794	188.731	287.547	310.514	325.29	241.498	263.535	249.202	279.348	186.188	178.936	181.666	225.867	187.648	183.863	158.044	191.035	181.326	192.834	198.917	176.026	188.183	209.613	188.297	350.458	372.843	309.806	227.196	184.462	213.668	283.22	403.238	209.076	319.545	233.366	ADP-ribosylation factor
Shi014850	235.121	219.52	168.088	121.607	119.874	110.081	89.1637	69.228	147.061	84.5746	97.5436	81.8452	84.5882	79.5168	104.922	64.3492	71.5144	68.2659	79.5308	95.4067	101.12	99.8053	85.354	104.945	107.452	118.953	97.6979	63.7381	55.9276	68.349	45.484	42.6406	47.7358	55.2212	55.0695	85.2758	151.144	160.624	181.697	226.418	489.392	193.328	236.66	301.927	Polyadenylate-binding protein
Shi030098	100.729	131.792	105.515	84.3304	52.6188	34.7557	111.842	128.778	121.195	77.8693	61.2204	143.846	110.017	136.838	107.948	80.5441	100.74	100.414	77.8941	84.9289	103.834	85.7827	85.6099	122.45	142.497	80.781	83.6274	91.0696	76.734	93.9949	37.9695	47.0979	45.8311	241.779	214.195	168.558	31.3744	33.5646	35.3217	353.171	372.537	163.252	477.689	78.272	UDP-glucose 6-dehydrogenase family protein
Shi015090	115.673	133.147	109.51	40.0813	58.7881	28.6447	44.4982	58.5115	24.9316	48.5746	53.0821	57.1974	39.2456	31.0448	16.5596	15.0885	20.7761	17.2314	69.3092	72.9424	62.9192	94.0638	78.7956	78.1874	39.9654	45.2628	30.7467	18.595	22.6175	19.3951	7.63719	8.85416	6.81424	20.881	17.8181	17.3387	20.1394	22.4489	24.6326	285.803	502.129	243.588	310.448	99.6488	Lipoyl-binding domain-containing protein
Shi034636	56.9532	64.5146	63.1977	46.3558	59.456	50.9255	76.6919	52.7542	44.5761	69.6654	52.7907	77.4976	79.2377	89.7241	84.347	71.3438	95.711	102.117	60.4633	31.8632	30.735	55.5591	54.6783	55.2517	50.4387	64.5354	53.7493	65.6498	45.6293	65.6191	31.3317	29.5473	28.3255	108.454	99.5738	54.216	252.486	189.573	249.28	216.407	237.637	234.252	329.288	422.192	Endoplasmic reticulum transmembrane protein
Shi000769	27.9359	46.5326	51.3827	170.056	160.028	175.29	90.9706	81.6633	64.7314	55.0678	47.8676	76.1693	216.807	287.075	228.61	268.513	248.835	272.492	76.0043	75.2596	66.6978	53.0078	46.7983	83.1655	180.904	85.0941	145.521	229.566	308.092	279.4	586.269	545.204	547.686	442.832	545.928	194.3	196.757	185.414	205.701	305.424	234.167	287.149	260.072	347.373	DCD domain-containing protein
Shi027553	6.02679	6.27527	7.00196	3.07855	6.23682	5.29202	4.44477	6.15104	3.20337	5.45733	2.30547	4.517	1.3299	0.201683	0.189596	0	0.600627	0.332101	7.18813	4.70239	6.57703	13.2805	18.8287	9.38917	0.894486	1.43855	0.388578	0.35838	0	0	0	0.179627	0	0.173715	0.335031	0.194661	3.7262	2.85994	2.84846	261.675	662.904	176.977	302.497	29.7763	Rubber elongation factor protein (REF)
Shi026114	3.47928	4.2995	7.03618	7.65586	22.2679	14.1005	1.91309	1.73534	2.8451	4.68147	6.21964	3.35273	3.18913	1.61214	0.303104	0	4.32096	7.16748	1.14916	3.75881	4.60014	10.1101	10.7504	3.89156	3.81334	5.48409	5.90152	5.72937	5.88473	7.17109	1.72883	2.58451	2.90709	5.27658	9.37316	1.55601	266.08	265.536	301.792	20.0488	28.3779	131.096	39.5158	1214.07	17.4 kDa class III heat shock protein
Shi010983	2.06582	6.38207	5.6969	7.63022	6.70945	5.58143	3.4077	4.12142	0.337855	3.15866	4.10323	3.67511	8.83656	9.57206	3.23943	7.86693	5.84379	9.29948	16.7166	8.92718	9.36457	6.00289	7.02136	13.2035	24.1983	7.56274	12.9096	19.2202	18.7576	30.3602	19.3322	19.6082	14.9594	13.3563	24.6464	1.4782	250.241	286.088	344.858	81.4407	66.3296	140.504	143.382	1000.51	C2 domain-containing protein
Shi003214	78.272	92.146	103.381	65.4093	72.8997	74.1553	56.0897	53.051	37.4064	63.1881	68.4034	62.5233	74.144	81.268	46.8495	70.4407	60.0437	68.272	131.188	105.469	128.549	105.367	108.593	103.043	55.0279	65.1253	62.1527	57.6902	76.4767	72.3871	64.679	78.2744	88.4584	72.6699	68.0156	48.1009	100.926	116.843	94.7857	229.725	290.434	229.672	261.48	419.479	basic helix-loop-helix (bHLH) DNA-binding superfamily protein
Shi000449	28.1911	31.2908	32.4091	39.373	47.6378	44.7037	41.7237	31.236	30.727	47.2402	40.3893	47.454	40.5729	38.0464	28.2897	37.6566	36.6481	35.041	13.4068	13.1559	3.06676	10.7841	10.3921	17.0488	32.2545	32.079	25.0556	37.6229	41.5028	32.2179	53.5936	43.8409	53.6196	75.9087	76.9492	47.7175	266.08	250.178	287.854	131.703	143.755	176.276	194.861	783.319	Mitochondrial import inner membrane translocase subunit TIM17
Shi034327	115.784	115.437	146.672	70.3329	129.534	93.221	145.218	76.6514	68.7492	108.092	84.6926	96.4951	81.1367	77.9116	44.8905	77.006	60.5016	85.1839	114.955	95.8337	69.1537	166.152	116.619	88.1137	32.2015	60.6743	82.3187	56.5689	66.3919	45.3663	38.9306	44.0225	42.803	70.7152	74.8021	34.7694	199.925	194.188	179.094	248.075	451.491	196.292	242.016	287.092	Complex I-B22
Shi004203	180.326	192.182	215.022	28.7726	73.3485	35.2632	85.4796	75.6651	16.6329	120.359	109.083	80.287	25.6357	15.0797	5.75898	20.8935	19.9983	18.6232	27.7123	21.9746	23.0512	27.3362	30.6387	22.7507	52.9467	98.7681	83.9832	18.0034	15.3908	26.4299	6.73799	6.2956	6.60928	9.74138	14.8735	1.3645	9.43194	11.3086	7.26058	230.844	754.443	172.117	243.849	22.0599	Histone H4
Shi027986	83.9364	75.1415	98.4579	135.904	137.06	137.057	132.161	130.587	123.897	126.24	129.272	138.445	130.05	143.925	94.2821	152.957	116.238	127.35	63.7515	72.9242	60.2704	103.422	83.4268	95.5556	120.144	151.467	161.358	133.386	151.762	140.975	127.141	161.521	178.988	205.186	179.314	160.869	318.378	318.272	335.069	136.737	261.852	172.907	158.497	692.76	Membrane steroid-binding protein
Shi024129	100.223	103.475	191.361	632.851	709.551	575.002	270.02	173.849	204.826	183.188	107.271	365.996	1134.75	1758.08	861.125	1021.9	790.465	987.481	612.145	456.423	493.995	559.513	443.425	381.03	205.504	210.962	409.029	650.773	1000.62	641.509	1116.42	1782.09	1060.51	1047.64	1013.96	235.223	507.61	418.437	451.344	327.378	311.772	187.291	211.481	384.51	Translation initiation factor SUI1 family protein
Shi032649	213.282	189.306	173.021	57.2285	86.6718	69.6924	66.2275	74.1593	41.4493	76.8832	66.7844	89.7994	124.93	87.0574	43.4224	65.5282	90.8122	90.498	48.8299	54.5328	69.2519	81.0103	77.7877	55.8851	59.0275	67.525	75.268	70.5316	67.8342	64.3495	56.8101	60.5236	63.0581	88.6061	80.6323	71.4828	248.304	260.292	227.173	260.383	388.778	218.505	294.852	256.543	60S ribosomal protein L5
Shi010932	337.338	278.167	333.564	164.323	230.829	164.134	281.204	241.452	88.4869	241.839	203.621	316.625	260.397	301.593	97.1053	212.808	235.208	253.896	353.374	257.103	322.717	354.632	282.819	253.508	156.053	182.85	164.153	182.212	197.003	190.295	118.589	127.591	127.654	189.632	186.623	90.2387	205.471	202.321	232.338	263.004	436.017	254.603	271.351	190.959	fiber
Shi013129	149.834	162.303	157.874	197.72	205.074	201.595	102.825	92.494	109.398	113.206	115.096	125.172	203.978	269.064	182.919	224.324	183.163	191.364	271.087	164.402	163.679	195.896	184.439	185.32	109.218	140.306	159.166	157.359	192.273	159.301	185.595	207.011	201.494	223.602	206.957	185.698	361.589	325.517	323.97	227.03	160.904	321.297	311.978	392.855	Ras-related protein Rab-1B
Shi004545	128.851	140.366	101.702	43.1254	71.0214	58.5887	65.7016	63.2756	25.694	68.7493	54.2062	65.4446	91.1016	73.4109	29.6865	49.0067	56.6405	57.7397	21.9253	27.1924	40.1227	51.439	42.3899	28.2854	39.4098	39.1533	44.0515	37.3488	41.1685	42.0377	34.2679	30.8651	28.1438	48.571	69.4902	44.9275	154.7	166.863	145.333	235.111	445.732	180.41	289.21	261.149	40S ribosomal protein S10
Shi024783	209.65	210.551	182.397	154.133	184.372	160.323	96.3304	87.0583	69.9759	80.8617	76.9211	96.9225	129.139	123.101	55.6853	82.8358	81.4517	87.6903	371.005	258.115	263.879	309.163	251.864	218.575	64.4664	73.788	75.4651	87.7721	110.837	84.3346	75.0066	70.1141	65.1412	98.2192	80.451	55.8692	375.792	325.804	328.994	287.214	331.509	267.265	304.411	214.693	triosephosphate isomerase
Shi020291	13.5603	21.6445	13.7115	44.2245	45.9845	40.9114	17.0427	26.4898	4.98986	22.3925	15.7115	30.6573	40.3957	83.5665	33.6679	57.7545	45.3762	66.7331	48.1467	37.54	61.47	54.18	40.8516	43.3346	11.6111	18.616	18.7638	37.4025	41.6458	36.455	33.1285	36.3746	31.4728	37.8832	34.4438	20.0126	75.4555	56.8857	42.7567	359.725	521.85	182.581	256.684	83.7143	Unknown protein
Shi026871	166.712	248.453	245.928	48.0796	91.4611	56.6558	65.7061	47.1225	36.4619	117.329	101.839	82.5018	23.7622	9.28928	10.8404	25.2867	14.786	19.5158	34.2493	20.5384	19.586	41.1806	44.3226	19.3306	63.6927	119.158	69.1211	24.1907	27.6929	27.5676	20.3241	25.6762	24.3883	14.8986	17.5596	5.25584	69.5374	65.688	68.2716	171.73	624.998	201.245	270.441	136.108	Histone H2A
Shi029731	113.247	88.8047	80.1467	52.0441	60.9859	50.2027	63.9963	46.3382	22.5967	62.3582	64.3505	71.339	97.168	84.3307	30.2995	53.9532	71.3326	85.7898	33.8328	32.8134	45.8948	54.6858	52.9966	34.2578	28.3939	39.0022	48.0629	49.4274	61.4981	44.4029	62.7362	60.952	54.4053	93.9327	90.9474	37.075	114.883	126.182	113.945	252.11	415.691	269.785	236.202	229.476	HYPK_UBA domain-containing protein
Shi017984	0.111761	0.149616	0.133554	0.34253	0	0	139.004	128.383	236.068	53.1377	14.6213	109.203	27.9663	0.6732	0.379713	2.76639	17.1414	16.8496	0.479867	0.784807	0.548839	0.422181	0.448918	0.23215	0	0	0.129704	0	0	0	0.240643	0.119916	0.269767	1.8555	0.894644	0.389856	0.414591	0.146865	0.172871	490.07	215.388	480.009	210.585	6.78765	Cysteine protease, putative
Shi000670	107.499	115.693	152.39	230.197	200.502	187.058	201.25	217.531	198.974	217.028	199.745	178.335	168.49	245.806	282.638	204.579	200.212	186.907	224.449	223.873	174.417	177.959	218.439	193.962	196.525	153.954	189.338	196.057	207.826	161.328	296.14	263.028	253.119	170.819	169.996	341.657	113.77	88.3595	102.049	259.568	353.499	298.073	261.32	230.124	keratin-associated protein (DUF1218)
Shi029317	123.205	127.074	93.7548	57.3929	67.5982	46.721	63.3013	75.3631	142.71	63.7652	68.0277	75.4155	109.068	103.619	100.481	59.0552	76.2775	84.9277	37.4296	33.6682	27.1126	47.5658	45.1313	45.4704	59.3428	53.7795	45.4136	57.4356	35.6447	37.4619	40.6686	30.1389	38.5766	67.1382	56.9888	102.264	89.1093	104.881	97.9832	218.204	492.097	178.519	251.515	256.595	40S ribosomal protein S5
Shi034133	60.898	66.3426	50.676	16.1204	25.106	17.3193	31.7226	22.1141	15.2014	32.9328	31.6189	36.1126	48.7197	35.9399	14.7988	18.9509	26.0945	32.5248	21.1723	12.1193	24.2154	26.078	14.8551	12.8034	13.1733	23.3044	16.0235	13.7227	17.4045	19.8183	9.5557	9.78806	16.6634	18.1642	20.9699	16.0542	44.816	48.599	32.4159	229.964	563.159	146.012	270.418	185.748	60S ribosomal protein L21
Shi028841	101.121	89.6002	76.0455	42.9457	45.4664	34.9274	54.8941	59.7672	70.7372	55.602	51.6877	58.615	73.1932	69.196	82.4906	49.8436	56.8172	59.2765	25.5769	33.1581	29.7288	45.7363	38.3227	38.8309	46.6634	43.6638	46.7625	45.7204	34.6359	43.4422	36.4975	29.4114	31.9134	43.2177	43.0324	67.8003	113.543	103.99	112.216	203.692	362.129	135.229	294.191	397.638	Eukaryotic initiation factor 4A
Shi004135	396.071	376.591	335.876	173.31	178.962	123.051	336.961	371.42	273.55	280.194	234.832	353.27	307.647	379.28	257.651	190.545	274.035	276.299	197.722	220.117	200.949	226.906	207.013	236.161	192.501	226.394	169.604	136.503	134.055	132.585	63.8331	64.6422	57.8803	355.651	325.173	406.164	18.1447	21.7912	21.5901	300.143	639.596	185.542	213.885	49.8557	Adenosine kinase
Shi020985	0	0	0	0.259752	0	0	0.259634	0.274761	1.62171	0.202154	0.218839	0	0	0	0	0.662478	0.456101	0.756568	0	0	0	0.480231	0	0	0.226417	0.336122	0.295076	0.272145	1.76542	0	0.273731	0	0.613719	1.05532	1.27207	2.06949	321.629	399.271	370.471	61.32	20.1243	122.43	214.514	967.325	Ethylene-responsive transcription factor ERF016
Shi008571	84.4402	90.6691	124.03	195.671	253.137	262.341	168.86	169.907	108.698	140.044	119.048	157.228	227.744	256.436	159.135	285.904	237.074	254.752	209.134	174.104	227.314	238.818	199.179	163.067	139.032	130.96	181.703	239.37	274.578	212.878	271.778	289.03	257.43	369.646	350.074	208.643	255.733	225.972	240.816	232.825	240.712	274.755	236.545	399.065	1,2-dihydroxy-3-keto-5-methylthiopentene dioxygenase 3
Shi021523	47.5759	62.7679	56.4412	20.7802	41.9558	29.8685	51.0467	46.5697	15.3925	49.8875	53.7083	52.4897	51.6928	41.9483	28.8925	43.1172	35.5604	38.9825	39.2271	44.7872	64.3351	61.8603	51.2376	33.6578	24.5605	30.08	28.8074	29.8898	31.9172	22.0893	31.9198	27.0035	24.1327	28.9765	31.0472	12.4269	64.5848	61.6136	46.9271	249.752	379.447	212.756	345	196.919	Thioredoxin
Shi009006	7.99343	15.4782	13.3048	86.3289	115.749	198.367	29.7349	28.0739	12.8978	18.3854	11.4257	26.6843	93.6897	84.9488	14.7107	56.5314	30.8548	34.6871	33.4021	31.574	32.5953	20.4899	29.2411	32.3185	65.0809	39.627	84.3193	75.0165	92.669	90.1271	106.496	102.002	88.031	48.2854	65.2729	21.7426	334.916	386.217	333.613	97.2775	24.4077	318.383	276.652	665.666	NAC domain-containing protein
Shi004934	118.025	116.989	87.6245	104.671	91.6812	87.6124	107.187	87.3809	62.9996	148.147	128.386	125.831	100.74	100.438	76.2177	109.268	101.356	102.121	126.152	82.8795	102.355	108.141	103.894	83.4593	67.0865	118.514	96.7558	132.242	208.073	145.1	149.775	190.764	230.334	191.26	191.973	132.564	286.917	295.014	197.32	276.204	385.892	240.447	276.603	202.624	Small ubiquitin-related modifier
Shi020323	0	0	0	2.53417	13.5537	18.5866	0	0	0	0	0	0	2.46315	3.58602	0	3.2316	4.00479	5.90492	0	0	0	0	0.99638	0	0	0	0	0.531015	1.14824	0	0	0.532311	0.59875	22.1359	23.8281	5.19174	110.423	155.161	77.5052	92.0027	5.18621	442.08	249.976	590.415	SASA domain-containing protein
Shi024365	108.639	106.717	111.558	147.423	138.609	150.226	74.9988	84.1967	69.0761	67.3691	81.9698	80.2906	89.5866	81.6816	71.7265	85.8796	69.1797	74.3254	60.4115	71.5551	71.0191	70.3229	76.9804	80.1064	107.075	90.3578	86.3283	85.9118	85.357	74.055	100.252	107.652	106.141	157.464	131.844	143.457	352.707	377.714	377.914	114.069	184.482	143.49	130.059	806.566	Nuclear/nucleolar GTPase 2
Shi012842	34.3158	36.6774	22.1572	8.48171	14.7774	18.4681	9.60823	8.9718	3.82443	11.6617	13.3388	12.5337	18.6864	9.00164	3.13414	11.537	8.43942	15.097	4.15885	6.80166	8.83369	4.70431	7.78125	5.17362	7.88608	7.49986	8.02928	8.29394	7.68618	8.38218	5.66083	7.72032	5.34395	7.75334	9.69197	3.21786	30.7982	29.4569	31.6765	207.055	507.099	168.869	257.482	237.706	40S ribosomal protein S16
Shi017019	45.4051	53.4063	55.5136	46.923	70.3996	27.3478	58.6941	27.7952	39.8974	51.1254	29.1409	60.1927	38.0501	39.5233	17.8343	29.4055	36.9589	39.309	39.442	24.8809	22.5555	93.1959	62.1998	43.6142	12.6209	21.6853	21.017	12.9225	9.11184	19.2624	0.847683	1.40805	2.53406	100.221	129.997	58.5941	41.3788	36.559	49.5281	198.286	297.1	245.859	376.438	258.836	Glycine cleavage system H protein
Shi021877	134.247	133.609	140.979	113.321	119.56	75.8876	145.118	133.937	123.394	148.785	142.858	165.952	115.262	119.909	107.808	123.663	119.681	142.033	72.7798	69.0369	65.9265	105.523	68.6306	71.5455	92.2573	128.174	99.1456	72.2817	80.0324	70.4554	60.7318	58.1993	70.0458	180.952	156.584	131.186	63.8856	65.5762	59.1495	267.826	505.867	218.779	270.765	110.201	Calmodulin
Shi015462	94.9594	84.8498	76.2777	39.7234	60.8451	44.6021	55.1974	58.7777	97.362	58.7922	50.8771	61.0758	74.8771	56.1843	76.2349	53.1446	52.1114	59.7451	35.9476	28.8037	28.6973	49.6681	37.2404	31.0465	47.435	51.6996	48.5164	41.7389	41.4857	45.2969	43.071	37.3794	46.5206	65.5346	71.2922	83.1062	149.243	141.474	149.316	232.94	495.923	214.896	207.008	222.305	RGG repeats nuclear RNA binding protein A
Shi015464	250.283	252.69	212.769	94.9787	135.601	111.484	101.38	89.9939	106.017	92.8229	93.6947	94.5823	120.74	99.2397	83.7206	100.565	92.4836	96.0135	80.5618	63.3064	72.2187	115.575	84.6454	84.5025	79.9797	101.451	91.9395	73.8184	83.5925	84.9372	75.3405	80.0442	77.3864	96.5863	107.911	85.5639	478.024	476.687	502.703	205.893	401.372	217.986	185.133	358.335	RGG repeats nuclear RNA binding protein A
Shi030083	63.41	48.0646	43.2505	47.1806	39.7314	35.255	56.3249	53.3487	56.6346	40.6323	52.2099	66.9628	83.6665	72.7286	53.4499	57.3362	67.5224	69.0693	21.7563	22.8739	22.0395	31.7192	27.6221	29.1699	38.5473	58.277	39.3155	43.3882	58.973	44.3558	49.0962	55.921	72.3358	65.9479	47.0802	52.521	232.811	223.157	249.461	179.338	323.438	194.51	275.162	394.408	Glycine-rich RNA-binding protein
Shi003693	115.837	103.514	97.8157	100.63	103.36	123.972	201.169	203.842	198.427	175.272	154.046	210.243	214.889	202.918	243.077	229.573	246.758	232.82	213.793	206.471	208.484	165.581	164.395	207.266	112.627	116.088	137.178	118.716	137.472	97.3076	148.146	134.648	145.39	191.03	194.956	261.023	190.557	171.897	169.273	298.659	356.352	228.157	284.634	197.417	Isocitrate dehydrogenase [NADP]
Shi017799	94.2353	83.4139	101.535	32.0909	69.7023	36.1733	56.7909	31.1628	31.7498	68.3742	41.6625	46.1482	63.9172	43.4256	24.4939	32.2015	27.7125	57.7162	17.6883	15.3683	24.0239	50.5763	36.1976	20.3234	15.1327	34.378	43.0288	27.559	25.6247	26.9952	21.0669	19.3384	11.8083	46.4874	60.2865	20.3581	77.3658	76.4665	61.332	236.154	540.622	175.994	272.744	137.758	40S ribosomal protein S30
Shi011220	104.33	94.0679	115.137	23.8624	41.3331	26.8906	78.9089	74.8824	108.01	112.974	98.8441	90.2189	42.5218	24.6217	26.4527	23.0758	17.1092	22.0092	38.4445	41.0053	44.926	47.7934	30.4921	34.7714	69.5067	81.3125	58.0552	16.4589	5.63132	15.4193	1.25733	1.04425	1.64441	0	0.584301	0.452656	27.0773	23.2764	24.3872	265.836	265.248	343.664	391.394	96.5427	YABBY protein
Shi032111	306.901	321.156	358.406	329.02	309.795	306.548	251.896	223.042	153.903	228.95	235.316	301.695	325.74	462.222	198.516	323.445	329.824	347.131	507.318	404.699	399.555	371.002	385.286	450.266	300.646	335.463	380.938	407.897	458.778	458.815	374.636	452.114	440.434	554.351	496.457	189.21	438.308	411.686	404.077	267.068	266.24	253.028	310.321	264.142	Ras-related protein Rab-1A
Shi030284	5139.9	6257.15	6004.84	3400.81	6502.01	3775.87	1084.36	845.029	1243.98	629.003	568.544	610.19	980.606	739.882	506.935	1225.58	282.669	292.161	45638.1	30360.9	25870.9	26253.8	18431	16507	952.422	888.958	1108.6	1655.32	1434.84	2201.04	876.213	666.064	642.41	17.4127	14.8832	25.5729	1569	1102.42	1724.93	2.555	2.563	40.2823	41.1152	1270.83	Carbonic anhydrase
Shi011996	134.16	168.595	133.946	137.061	92.975	93.7364	98.5505	73.8933	70.849	123.185	132.235	120.106	127.633	105.838	75.9696	90.7736	102.865	120.192	21.3694	24.3123	13.8144	64.5758	35.6365	49.443	57.4232	123.292	90.4063	91.2554	123.204	91.7581	130.459	133.735	202.135	194.897	128.615	116.747	674.283	714.87	719.621	181.865	318.305	209.589	257.62	388.629	Sm-like protein LSM2
Shi001974	90.9984	96.9413	95.253	37.763	53.5955	43.0346	96.2272	88.9651	116.126	105.024	110.375	100.689	78.3991	57.5503	43.4993	50.1286	86.8676	85.6846	40.1952	29.9688	23.3243	63.1858	48.386	50.7587	72.8825	77.8938	67.3433	42.217	42.1391	46.9906	25.1221	24.1512	24.258	77.497	68.6015	77.2368	89.8827	86.3845	103.278	140.606	386.515	172.679	157.448	492.907	RuBisCO large subunit-binding protein subunit alpha
Shi025096	83.8296	89.5239	96.9418	54.5734	81.9561	69.6248	54.2234	60.8239	45.1073	72.4115	70.5082	61.2949	43.1625	32.8005	38.1378	46.4642	31.5611	31.4274	49.0516	49.4751	44.1778	50.8237	48.1265	39.6881	69.5467	75.6175	72.8971	47.1221	42.7478	47.948	31.8835	32.8866	28.44	29.3258	42.6978	36.0092	89.0404	103.361	93.9565	241.673	217.39	267.459	339.939	283.08	FRIGIDA-like protein
Shi001716	67.2118	91.1619	104.096	62.7923	53.8129	36.2389	108.369	148.132	86.0209	93.8699	65.0808	119.308	125.139	207.223	150.234	107.725	139.607	157.015	198.404	159.913	168.291	237.193	155.414	202.071	94.8982	57.2868	97.5034	141.042	154.538	140.629	131.391	119.087	109.402	244.099	215.478	146.021	133.687	126.674	108.751	334.877	531.256	167.034	185.498	129.162	CYSTM domain-containing protein
Shi022697	42.3081	42.2612	48.808	113.543	120.233	79.8249	119.473	122.39	138.731	31.3096	32.9134	58.4881	228.963	412.851	307.576	255.028	212.361	189.323	84.5411	66.2754	79.1118	63.6211	94.7756	98.0229	48.254	60.0179	83.8488	61.8314	57.8116	55.5429	36.7894	27.2373	40.0636	369.614	327.604	517.679	4.22551	2.77986	3.5238	221.198	719.555	271.542	124.323	10.3534	Caffeoyl-CoA O-methyltransferase
Shi004775	182.483	203.059	190.982	165.648	184.752	179.626	180.409	177.103	97.6112	191.296	145.059	186.485	250.453	338.862	164.542	287.705	224.141	247.29	328.133	242.819	286.823	264.539	246.277	224.535	150.6	138.29	181.43	209.007	218.576	194.305	221.487	235.707	175.348	235.185	236.678	113.526	924.869	743.078	699.366	224.044	274.255	229.984	204.299	410.944	Stress-associated endoplasmic reticulum protein 2
Shi034533	73.3954	71.5947	57.8159	33.7474	42.1425	29.3479	61.2276	69.2141	63.4004	41.1276	48.8188	63.8682	38.3917	30.1347	45.6508	34.3174	53.8747	46.5134	38.9933	35.0561	35.7304	36.1114	46.398	47.6568	44.7868	44.4418	35.6865	19.782	14.1356	17.8182	4.34539	6.09725	5.25587	221.313	177.97	213.911	373.14	372.607	433.082	71.853	94.1825	102.879	116.996	956.119	H(+)-exporting diphosphatase
Shi011400	0	0	0	0	0.0816126	0	0.268442	0.0710207	0.279454	0.156759	0.113132	0.12666	0.0652596	0.158349	0.223289	0	0	0.260745	0	0	0	0	0	0	0	0	0	0	0	0	0	0	0	0.0681949	0	0	90.6929	89.4724	93.2184	212.055	139.368	389.208	339.927	260.774	TF-B3 domain-containing protein
Shi024455	56.7791	55.6253	48.3536	38.0044	39.7122	34.8934	33.322	34.5582	23.1259	30.0961	27.7118	36.2663	45.1481	43.5053	28.8257	31.7423	39.0247	36.8978	82.1984	58.0506	70.5097	55.0597	69.0326	56.4856	22.4722	26.3146	26.5095	27.9422	35.4972	33.7063	25.9971	38.0474	31.769	32.506	30.0399	30.3546	332.488	343.623	248.335	209.865	111.597	306.132	352.808	358.306	4a-hydroxytetrahydrobiopterin dehydratase
Shi019635	0	0.469486	1.67633	0.716558	1.30651	1.23176	0.358116	0.378981	1.11842	0.8365	0.301847	0.675882	0.696478	1.26747	0.397171	3.65505	2.51642	1.39139	0	0	0.861109	0.662388	1.40867	0	0.312299	0.231808	0.814003	1.12612	0.811687	1.63419	2.26536	0.376289	1.69302	1.45561	1.05275	1.22334	863.185	1053.97	832.129	65.3568	9.68901	206.719	256.431	795.676	Late embryogenesis abundant protein D-34
Shi010323	103.504	96.6499	72.4896	36.6152	40.5425	30.8679	44.0655	43.6279	46.6394	47.4116	46.3606	58.8513	80.9959	62.9051	40.1233	43.8745	50.8986	59.8614	26.7535	24.2277	30.8517	40.8501	34.5428	36.5821	32.7416	45.2701	43.746	29.6535	27.6508	26.6352	18.1841	17.3493	25.9782	49.5865	40.6032	46.584	93.412	96.7673	93.6706	280.374	438.957	215.041	258.503	140.141	Methionine aminopeptidase 2-1
Shi006101	120.492	113.073	133.01	120.537	118.814	102.659	126.086	89.3418	131.258	106.235	110.28	120.707	127.821	146.308	129.974	131.952	99.4059	126.612	209.504	149.746	153.202	155.477	137.769	128.117	70.8598	83.8234	76.9794	69.7202	65.9918	74.0753	69.3559	59.778	63.6396	139.141	109.704	111.806	40.4937	31.6677	35.2454	293.168	331.2	261.97	346.13	100.401	Exonuclease 3'-5' domain-containing protein 1
Shi034347	105.77	116.582	92.6954	138.558	129.72	159.514	67.9449	85.3903	80.4806	74.2831	75.6664	58.5359	86.0634	92.2033	113.227	76.2636	83.366	77.281	42.4837	46.9661	49.9443	48.4464	51.93	47.6938	86.2686	72.5111	84.1817	67.9717	61.281	76.6297	92.3448	85.5974	87.4601	107.964	97.9711	132.768	427.666	451.229	432.796	97.2554	119.292	134.714	123.78	854.477	Pescadillo homolog
Shi024132	138.814	105.577	139.018	167.335	156.872	181.739	139.929	155.795	120.253	122.853	139.136	154.397	203.75	314.689	247.737	223.615	246.775	275.019	126.407	180.423	193.644	168.502	182.04	181.606	146.178	130.439	147.435	195.562	232.912	157.556	252.409	269.555	276.066	281.047	198.889	329.458	189.963	186.637	136.337	240.586	161.474	265.154	281.837	379.275	Translation initiation factor SUI1 family protein
Shi023906	246.622	239.354	207.088	160.971	158.381	136.646	284.486	296.4	174.42	210.274	168.447	306.845	299.231	265.423	140.898	182.023	225.149	213.747	187.382	178.469	179.426	202.396	190.924	185.168	170.213	176.936	160.188	177.341	175	174.393	137.218	130.404	141.883	183.507	164.095	133.549	342.295	332.201	394.426	202.198	291.701	172.146	250.341	410.194	Mitochondrial-processing peptidase subunit beta
Shi009142	104.009	114.816	114.768	97.6883	98.9532	102.131	71.5198	61.4106	55.06	83.8627	80.4967	71.9361	39.771	41.1776	37.5225	41.5244	42.6948	42.6382	119.299	120.379	155.497	118.028	129.714	111.508	73.7605	75.4021	72.7652	70.0282	87.1183	61.0716	71.1136	65.4742	77.4425	72.0226	71.7606	65.102	37.3388	35.5474	32.1112	262.061	275.266	287.542	318.454	175.569	Small COPII coat GTPase SAR1
Shi024136	91.5587	92.6832	89.018	114.483	137.026	138.738	74.9719	58.2291	66.1804	66.5669	73.0772	70.1276	72.3712	60.1297	57.2555	60.4096	55.2616	52.4873	53.2311	46.9207	45.8592	63.051	66.3973	58.193	58.4024	65.628	60.9149	55.9513	55.0277	55.3943	62.2864	55.2817	64.2543	106.367	103.43	90.6112	211.833	241.059	246.387	142.281	279.959	154.611	201.748	539.991	Polyadenylate-binding protein
Shi023078	62.6905	66.5443	68.4136	18.0642	32.0921	21.1359	33.4605	37.9488	21.557	32.9345	31.8215	35.8649	44.6931	26.6644	14.9839	22.8746	26.6174	31.0292	19.113	19.7538	15.7879	26.8579	27.0688	17.9793	28.4088	26.7263	27.5524	18.529	21.7503	24.7761	12.2472	15.1247	11.6401	20.144	25.859	15.2403	65.5935	69.0578	68.089	192.709	455.184	165.447	284.28	219.749	Guanine nucleotide-binding protein subunit beta-like protein
Shi034510	92.2583	91.4156	104.751	90.5422	135.016	121.906	53.4105	40.0367	25.4839	66.037	59.816	62.0685	72.3756	68.2625	21.6647	48.5817	38.0084	37.2279	160.116	136.883	161.725	155.504	150.275	133.293	53.6931	52.8191	55.6429	59.3535	79.8642	62.0604	79.2516	74.0482	78.3222	55.0272	69.5399	30.9719	238.044	249.157	204.132	82.5122	170.867	119.616	124.282	819.016	Iron-sulfur cluster assembly protein
Shi029639	19.5396	25.7293	17.9909	11.4536	11.5357	12.7509	14.7194	15.2309	10.8965	14.0075	9.3739	14.8162	19.4027	23.9256	13.7853	17.1097	20.1115	22.8757	9.62757	7.31045	9.4383	7.26019	10.9366	13.9729	7.70174	7.41056	6.69149	8.91436	5.93107	7.8364	5.17287	6.87393	5.41232	14.2925	9.29514	18.6231	13.6652	20.6259	9.90945	163.871	679.76	128.979	188.427	153.319	Nuclear transport factor 2
Shi026191	295.764	296.897	276.672	274.771	263.766	261.919	105.034	126.483	107.15	112.138	144.306	103.513	109.459	138.369	119.249	100.054	89.1744	82.9939	390.395	400.859	375.005	317.853	366.597	398.109	288.478	282.363	272.322	178.654	141.595	172.968	130.516	117.337	147.745	281.742	258.807	263.761	68.8488	81.5433	74.9107	289.203	235.638	330.043	281.625	175.756	NADP-dependent malic enzyme
Shi007953	325.727	335.776	349.012	49.8724	83.6163	41.3873	101.991	84.5886	69.491	199.645	184.006	117.063	16.1583	7.09785	12.7095	7.3101	13.5887	18.9229	31.3204	20.6864	26.8666	39.7433	32.6813	24.4766	112.678	193.421	105.82	23.4232	15.2597	21.8982	2.11434	4.81649	3.04743	6.98692	8.70272	4.56714	0.520383	2.58077	1.3019	167.877	860.174	140.53	135.448	1.2171	Histone H2A
Shi001870	308.995	305.576	297.558	99.8362	113.139	64.6906	94.4041	97.5856	97.136	137.127	121.126	117.345	75.4645	71.3053	48.097	63.132	57.6592	70.8568	161.619	122.587	103.84	178.836	148.682	150.247	82.0077	147.923	85.0857	52.5389	27.9363	52.3911	21.6578	16.5005	31.5087	100.939	74.3449	71.8375	10.4477	7.28451	9.95736	267.742	578.219	153.652	286.648	18.359	Tubulin beta chain
Shi010586	39.4291	35.6087	42.6304	19.1817	33.4197	27.8442	42.1806	27.0534	28.2759	49.5122	41.2091	51.5646	46.9212	39.5841	19.4919	36.2834	33.6813	42.8334	29.5598	14.8329	32.2717	25.4153	22.6255	21.4506	23.408	33.5087	26.8746	19.092	23.9011	15.3111	18.5295	23.1678	17.7506	42.5374	36.9488	15.6462	182.254	162.433	158.281	193.823	248.385	197.014	260.351	404.544	30S ribosomal protein S16
Shi012044	35.0583	44.2767	57.3087	67.9157	136.358	96.0309	182.377	144.395	58.3638	175.66	169.093	134.176	102.796	71.7204	34.4603	83.5907	67.9331	72.1712	68.8746	67.3531	41.4173	74.3383	82.3674	80.3805	94.2483	78.483	102.869	62.6597	91.0937	80.9124	113.231	102.559	107.376	181.206	298.844	64.6084	499.356	512.857	556.093	189.746	180.282	237.058	224.009	473.002	Late embryogenesis abundant protein At5g17165
Shi035566	409.744	470.118	447.044	91.4042	141.138	94.9291	176.016	188.537	113.835	411.366	389.488	268.75	48.1694	19.3678	20.5819	34.4215	69.4653	64.0613	715.193	651.347	675.193	593.573	552.83	567.706	226.821	251.987	208.48	63.2948	49.3428	64.3287	4.21414	4.64994	3.03696	69.0489	75.3976	94.28	2.07438	0.551122	0.432474	194.503	821.832	145.657	131.706	6.46887	Xyloglucan endotransglucosylase/hydrolase
Shi029736	148.159	122.704	185.152	300.928	307.787	334.279	188.219	185.617	109.982	240.788	245.748	258.437	303.965	453.484	200.782	319.625	289.427	309.103	216.183	236.295	198.544	216.756	231.997	240.989	302.113	288.982	288.519	288.944	383.016	258.606	240.613	268.902	282.462	435.155	318.112	253.156	147.651	172.916	170.131	270.01	174.758	321.06	327.215	206.255	Adenine nucleotide alpha hydrolases-like superfamily protein
Shi030356	21.6443	19.899	27.8905	94.0436	80.9587	121.513	66.0403	67.9154	54.1955	54.7371	41.86	63.1993	112.642	96.4471	53.0122	143.027	77.1863	90.6588	12.8764	19.6856	19.8497	17.2391	19.3783	14.6254	88.9412	72.2231	139.518	105.09	92.4959	101.163	61.4842	62.3964	65.1486	94.4373	87.6751	93.089	90.4499	96.9799	101.245	232.035	77.9854	353.615	384.414	249.635	mitochondrial amidoxime reducing component 2-like
Shi034363	44.9717	54.2394	52.9523	39.79	50.0058	41.3486	34.7162	34.9555	40.4385	42.3171	38.3523	37.2928	24.2538	18.4902	21.494	20.4253	21.3896	24.7995	49.2482	49.2534	60.1764	59.3811	59.4958	49.1932	30.5686	35.2894	28.538	25.5253	26.7379	21.9174	19.0113	19.8326	18.6232	32.3659	37.1558	34.6374	9.64239	9.75923	10.8491	236.475	376.1	242.514	379.425	61.8094	Lanosterol 14-alpha demethylase
Shi019993	228.666	260.443	235.227	232.269	259.517	218.552	264.659	331.132	204.37	249.367	182.978	264.608	235.533	214.216	150.848	158.995	206.57	199.474	197.914	134.772	165.944	211.302	192.398	165.598	168.279	162.206	170.192	169.608	168.569	170.839	123.62	130.948	126.703	188.936	217.976	148.774	345.026	377.23	295.849	192.712	364.761	171.139	210.67	353.907	Acyl carrier protein
Shi002721	40.6808	27.2302	28.1959	9.55888	22.228	14.7647	28.2482	40.4449	15.5684	25.5523	23.4596	41.5532	35.1443	35.7765	10.5965	19.6093	25.5417	29.4557	11.3537	14.2835	25.9711	24.5878	26.962	23.6607	12.3171	16.6716	14.1637	10.0149	13.6526	10.9001	8.75939	8.72989	4.90975	11.3974	12.6189	8.51446	19.6184	20.3144	20.7652	213.319	530.675	172.809	264.091	111.77	Aspartate--tRNA(Asp/Asn) ligase
Shi032695	36.67	35.2842	47.2442	44.7798	50.5182	58.0259	18.4304	18.5754	28.0182	24.1446	21.2058	18.2203	22.4737	20.0177	20.1159	19.4078	13.6188	15.0603	33.8273	22.1294	28.8411	35.713	27.618	26.1839	15.3071	17.8002	14.6291	7.66606	19.8921	10.346	5.55173	15.0621	9.6812	15.7554	12.3266	17.3221	221.584	194.259	171.05	193.408	75.513	281.449	376.659	364.557	Outer envelope pore protein 16, chloroplastic
Shi008524	0.589577	0.78928	0.704545	1.20465	0	4.14158	6.0205	4.4599	0.626746	2.81258	2.02981	3.97693	18.1488	34.0932	14.0219	22.2746	20.0949	22.2219	0	1.03504	2.89532	1.11358	3.55231	2.44935	1.57507	4.28677	4.78964	2.52424	1.36458	3.43417	0	0	0	18.9651	24.7777	8.91208	0	0	0	145.423	944.748	129.711	70.4684	0.852555	Unknown protein
Shi004266	349.569	314.173	352.021	279.436	343.473	237.902	276.595	268.852	235.134	327.51	323.398	332.52	287.033	344.048	352.369	397.354	342.328	363.761	595.99	572.775	505.467	592.301	506.231	551.177	162.565	204.848	165.361	120.564	134.373	105.023	81.6516	64.0485	82.4049	208.73	174.076	125.982	532.359	510.949	546.404	207.108	302.237	184.144	225.174	371.877	Rac-like GTP-binding protein
Shi035100	80.2981	97.1743	105.488	117.619	131.083	125.452	99.6452	92.521	106.559	97.6682	98.1772	108.123	113.53	121.081	123.461	134.401	104.218	125.798	139.281	101.758	131.226	156.687	128.162	101.072	74.1108	96.1352	108.002	135.468	143.387	117.085	156.868	158.051	158.524	214.098	202.467	155.202	169.158	187.98	219.621	211.08	214.62	247.969	252.37	363.339	Ubiquitin-conjugating enzyme E2
Shi019855	14.4251	12.7815	11.5333	5.83117	6.44365	4.73852	56.0598	62.354	57.3664	41.6685	24.2956	49.9015	33.4913	12.7523	13.8686	11.0864	15.7308	14.4108	1.78236	2.915	1.78373	5.88038	3.33482	3.66465	9.98082	10.7696	10.3578	6.5537	4.68377	6.64932	0.670362	1.67026	1.12724	16.2605	15.6802	25.0993	18.2864	22.5018	17.176	330.396	330.11	285.613	308.395	34.6655	Protein RETICULATA-RELATED 4, chloroplastic
Shi024312	26.4161	29.7056	42.3001	80.422	167.957	160.513	49.9037	36.2542	56.4438	33.8149	31.6038	36.4011	61.1182	49.6454	116.376	70.5496	49.7565	64.7176	57.2787	38.955	37.6204	56.3804	53.054	40.0564	23.7591	20.08	30.9638	27.7093	35.4612	48.007	44.9345	39.9648	36.9825	63.319	97.0078	92.7622	398.346	443.639	399.206	144.07	206.52	189.704	116.389	630.664	basic salivary proline-rich protein 4-like
Shi014657	7.91016	6.05115	7.42708	6.3495	6.31478	7.27653	66.6394	84.5655	39.6417	44.4739	39.1479	45.1902	37.0294	40.5004	21.7562	28.7074	34.9677	40.9107	9.09748	6.44741	9.01773	8.00386	6.24121	4.10776	6.03778	8.02957	6.55725	10.5834	13.4041	13.1643	9.42851	8.79052	10.2286	7.91487	5.93633	4.92735	541.288	552.78	424.744	110.717	26.7903	222.423	219.149	706.324	CHCH domain protein
Shi034355	21.3574	24.5072	29.9784	25.9752	58.9379	38.4995	41.1953	32.9714	11.8925	34.2314	23.6346	41.4879	47.8016	34.7147	9.98224	31.7989	30.7108	31.2715	29.8397	40.4699	64.9277	42.9007	37.4473	30.2801	21.4341	21.2877	32.6551	44.2689	51.001	57.6597	40.8772	36.7383	31.0951	31.6595	46.473	16.9501	23.8942	41.4306	35.1331	218.956	328.824	192.323	299.525	245.6	Peptidyl-prolyl cis-trans isomerase
Shi032000	31.4494	26.1829	16.0799	10.0704	10.4922	6.96105	16.4568	14.5412	13.3063	22.3925	15.8911	17.4897	24.7035	17.7186	15.7708	12.638	19.6474	20.1751	3.35907	6.86707	3.0735	9.75239	7.22759	5.20016	11.1467	11.7901	9.80561	10.7183	12.1316	8.38466	7.58024	8.56201	7.7423	19.4828	17.2219	21.4681	111.152	104.039	92.9354	144.652	476.208	112.579	191.046	357.257	Mitochondrial glycoprotein family protein
Shi002930	32.0253	29.0841	26.0652	16.5357	14.5105	8.61361	33.6751	31.5216	57.1392	35.0286	39.1862	22.9368	14.1815	17.4138	17.4485	9.81031	11.0241	9.27198	6.87537	11.2445	10.839	15.3674	15.2976	10.6078	11.9471	12.5295	10.0451	7.22632	5.90977	5.24332	5.49792	3.90059	4.38744	7.72402	9.09396	10.0644	5.61903	5.34589	4.01649	285.132	390.562	236.896	342.817	20.1511	3-oxoacyl-[acyl-carrier-protein] synthase
Shi016041	12.2042	10.6553	9.51135	1.62627	2.63573	1.44955	5.23784	4.9696	5.26467	6.75019	6.24167	6.47671	2.81014	0.852329	1.20187	2.30427	1.11051	1.05262	14.8091	12.1099	12.1604	12.0267	8.88078	12.8591	3.78018	4.9103	4.92649	0.567955	0.614059	1.6484	0	0.18978	0.213467	1.6518	1.0619	0.822653	20.9963	17.1998	15.5945	290.523	386.044	274.351	286.848	35.2958	CBS domain-containing protein CBSX1, chloroplastic
Shi024140	155.586	121.819	144.988	154.575	145.794	164.192	144.302	156.566	83.0768	138.458	129.614	159.212	231.744	308.24	215.81	252.904	249.975	291.655	140.197	159.123	175.243	127.388	168.423	161.593	151.898	148.365	128.384	231.467	256.037	162.96	322.714	323.925	295.016	313.262	191.034	256.845	285.275	260.26	195.399	213.854	184.923	234.541	291.037	346.25	Translation initiation factor SUI1 family protein
Shi026279	0	0	0	0	0	0	0	0	0	0	0	0	0	0	0	0	0.359488	0.19877	0	0	0	0	0	0	0	0	0	0	0	0	0	0	0	0.207944	0	0.233018	321.15	382.376	349.342	15.0119	0.448912	308.346	139.017	805.022	Dehydration-responsive element-binding protein 2D
Shi009479	66.1063	77.6564	65.0432	16.5472	18.4766	9.04054	20.3861	22.5915	40.0421	22.7611	21.3976	28.6749	14.4003	11.1178	10.8781	4.66188	9.96665	7.47227	27.4946	25.7896	37.9207	21.6993	23.4518	28.1675	21.4677	25.1469	19.2346	12.0953	11.1156	12.5061	7.09673	7.88115	6.36449	6.64458	6.97284	12.4826	1.74665	1.73246	1.16528	211.282	679.249	131.343	220.694	13.3449	3-hydroxyacyl-[acyl-carrier-protein] dehydratase FabZ
Shi033678	348.849	406.696	566.374	298.52	534.515	709.814	247.015	216.264	183.212	367.095	383.274	218.557	304.488	184.179	118.647	1062.24	269.737	389.185	1386.57	876.208	718.554	1093.07	835.92	621.502	84.3342	83.9943	101.278	27.156	37.7129	39.493	29.198	14.0805	29.0362	5.67374	6.34668	7.62944	3.2454	1.14965	3.38306	179.425	512.642	20.8817	542.821	0	PAR1 protein
Shi003573	3.95728	6.78105	6.80968	9.05595	9.43531	8.71022	13.2545	9.92135	10.601	16.3611	8.58326	15.8635	10.5312	12.9673	5.73658	9.27985	7.95071	13.5024	1.01948	2.22311	1.16602	4.48465	2.22538	1.31521	1.26864	2.61573	0.36741	0.677715	0.732729	0.368806	0.340832	0.339685	0.382082	5.91306	11.7209	10.6753	4.99122	4.36823	5.14173	265.93	202.588	81.9158	512.682	189.526	LOB domain-containing protein
Shi028553	0	1.51279	0	0	0	0	0	0.610581	0.600632	0	0.486309	0	0	0	0	0	0	0	0	0	0	0	1.13477	0	0	0	0	0	0	0	0	0	0	0	0	0	41.9197	34.8968	52.4375	185.302	216.431	222.814	275.426	352.141	Unknown protein
Shi012607	89.0398	85.9283	74.7716	48.0284	42.4888	35.248	89.6856	96.5122	86.9205	78.8803	69.3908	90.2146	85.8074	86.0902	75.5914	60.4566	85.1791	79.8989	31.5219	31.4521	43.1638	48.85	47.2093	45.7489	59.7381	64.3306	46.3524	34.676	31.0994	32.8759	19.2881	17.4887	19.8341	80.5116	78.5146	98.3643	29.4826	32.571	37.6091	293.618	506.591	171.758	259.658	18.6997	Pyrophosphate--fructose 6-phosphate 1-phosphotransferase subunit alpha
Shi015437	134.439	129.713	116.298	71.4751	74.5829	68.648	48.5257	43.6539	47.411	50.3013	58.4389	46.6157	55.4645	46.434	37.2771	39.7255	30.2896	29.821	79.0764	95.9321	93.0662	83.6999	87.1405	95.1578	54.689	62.4916	47.791	39.5015	34.958	34.5269	31.7547	31.342	34.9959	42.2866	38.4963	42.2492	50.612	46.8116	55.5415	238.017	337.172	248.917	282.346	142.687	Pyruvate kinase family protein
Shi017157	88.797	109.607	95.1846	55.5302	73.3363	64.138	87.272	101.408	61.8701	78.2116	74.4421	93.4733	74.5963	54.9806	43.8457	74.0417	103.408	98.3326	142.196	115.678	130.737	96.8534	115.689	113.794	56.471	59.824	57.7258	42.9029	43.6163	47.6902	26.0389	28.3355	26.4054	47.7996	46.8635	44.1226	17.4372	18.7555	19.1683	280.055	278.939	246.8	383.161	58.2084	Protein transport protein Sec61 subunit alpha
Shi010681	112.086	113.11	94.1676	38.9447	66.7688	47.6282	61.8765	49.1881	34.4754	66.2726	59.01	65.7921	74.5767	52.7789	36.4064	53.3689	45.1636	63.206	32.98	22.9735	23.7498	40.2991	30.8529	21.2734	32.1734	42.121	42.2599	24.9688	21.7282	25.5185	13.7823	13.4306	13.7336	41.6223	45.2608	38.7021	98.6726	107.292	85.3668	230.779	385.334	158.241	286.019	185.94	40S ribosomal protein S23
Shi005255	58.8419	63.4074	47.5719	21.8192	29.5892	23.3038	53.1137	53.0682	45.2533	72.3134	43.0175	47.3214	65.9316	53.5598	29.7822	26.4991	49.3892	47.8439	21.2101	15.0487	18.5508	20.3069	20.134	18.7113	28.9814	29.1946	29.1704	25.1929	16.141	36.7284	15.7982	9.97702	19.8144	22.7647	29.2213	12.5014	221.246	185.579	195.742	177.191	454.56	136.704	215.536	262.197	Prohibitin
Shi010655	51.3991	43.0465	32.312	10.2034	19.6628	11.1228	27.3626	28.9569	20.4574	25.9532	24.1116	28.4032	80.5495	59.8672	17.1045	19.9933	34.3032	52.4312	3.66078	8.98064	7.17763	14.2632	11.7418	8.09605	24.5127	13.8474	20.6377	23.4664	12.1218	15.0404	7.60546	8.1026	6.46794	25.5298	23.1563	20.1107	32.9835	42.8951	48.6067	117.722	655.911	59.6604	154.713	257.497	60S ribosomal protein L12
Shi010680	157.318	138.626	120.344	45.6292	55.464	46.629	62.167	61.7925	39.6165	56.0942	51.4195	77.854	117.515	102.131	61.8587	68.9348	80.3758	85.2153	31.7585	25.4706	38.4187	39.7618	43.4226	28.9554	50.6667	57.5403	55.4661	46.2837	54.979	48.7172	38.8966	48.8386	49.7842	73.208	55.7932	67.8114	227.949	204.49	188.775	173.084	315.234	173.593	266.684	315.934	40S ribosomal protein S23
Shi031046	14.342	12.0755	13.7972	12.7169	11.9855	13.5175	28.2777	27.1959	24.835	22.3042	23.2134	23.8162	148.416	288.946	163.039	163.46	156.389	155.049	17.8157	20.1109	13.5104	16.0148	20.6522	26.4187	14.0569	12.9977	14.6557	8.20659	7.9333	9.66745	28.5506	12.7755	31.4616	17.5964	20.1275	24.5428	303.16	291.475	357.738	147.007	56.7789	241.384	274.815	524.48	Aspartate aminotransferase
Shi001620	188.12	185.996	173.581	232.926	284.7	236.392	94.2311	73.0214	67.1893	81.9581	81.0076	90.8049	137.163	150.765	85.7666	122.016	99.6722	97.6841	346.383	313.511	357.793	319.286	335.352	290.746	83.9149	102.849	103.76	107.874	125.94	102.548	106.276	122.44	129.124	141.663	133.273	92.4671	424.384	428.124	439.408	114.221	127.169	138.975	160.785	697.274	Ankyrin repeat domain-containing protein
Shi033112	145.222	120.558	151.658	382.332	352.62	391.745	122.494	112.597	224.482	126.43	138.86	118.609	60.7662	69.9529	170.505	79.4219	81.1886	84.3792	173.428	185.156	134.039	146.45	161.544	193.321	273.816	186.16	195.574	430.47	278.712	397.225	561.375	351.559	397.956	289.475	262.445	438.526	397.7	367.054	360.519	69.7745	117.178	123.485	103.217	824.741	R3h domain containing protein
Shi016895	61.9898	72.0153	69.626	70.0284	71.2436	77.8102	78.5179	87.1185	43.5623	65.4002	49.6356	76.1048	118.08	137.333	72.7362	94.9309	97.5689	92.9682	72.9398	77.4343	85.6189	93.1614	81.4039	82.0263	57.5912	44.1267	40.9864	58.3766	55.0104	51.5578	48.4494	39.0127	41.0045	47.3153	50.2492	36.7331	202.044	216.773	208.598	149.471	173.023	168.044	255.287	490.65	Cytochrome b-c1 complex subunit Rieske, mitochondrial
Shi034871	157.255	141.714	180.863	174.956	303.924	275.271	88.4431	69.2517	41.3855	112.685	121.232	98.8459	193.508	230.289	50.5304	168.967	147.129	185.698	104.24	87.16	76.2591	140.042	128.265	90.8629	96.4097	111.896	160.674	188.453	261.966	222.689	251.244	287.007	245.752	227.631	253.648	87.23	346.04	339.435	318.008	74.5271	65.6521	171.896	108.154	815.029	Lipocln_cytosolic_FA-bd_dom domain-containing protein
Shi033583	163.266	168.464	184.083	78.6876	112.487	80.0154	126.84	103.75	99.7529	150.942	126.051	152.623	165.353	186.234	89.6866	146.275	137.682	151.179	122.27	103.793	114.539	161.87	126.368	111.543	96.1215	109.71	108.273	96.3756	118.636	84.041	93.4335	111.161	117.179	143.523	129.175	92.713	345.083	320.753	305.396	204.648	364.516	174.123	194.493	293.347	reactive oxygen species modulator 1
Shi034416	135.544	145.782	139.684	123.955	123.759	107.943	158.003	185.254	111.796	133.475	116.052	149.957	152.41	179.343	111.659	121.965	129.222	147.129	127.762	90.7532	119.954	134.884	137.718	115.13	91.595	128.108	101.846	86.7061	107.93	82.1591	78.4138	76.2436	96.4798	118.896	97.5884	86.7558	188.144	186.756	173.387	226.39	274.316	202.791	278.109	248.406	NADH dehydrogenase [ubiquinone] iron-sulfur protein 8, mitochondrial
Shi021444	58.1155	48.3675	38.4892	13.0189	14.4338	11.8866	34.3915	39.7246	49.2001	34.3488	42.4872	44.7338	54.6489	36.8621	28.9436	23.4433	55.7684	60.9074	8.56823	10.6942	7.22087	17.0602	14.3438	13.8171	25.0033	28.6484	22.9154	18.2117	15.7196	12.3985	11.6088	11.2692	11.7462	18.8903	12.1909	20.4354	129.872	130.841	143.395	149.87	403.99	156.177	148.671	368.753	Chaperonin CPN60, mitochondrial
Shi014481	62.3156	66.0951	56.5685	27.7699	40.1849	29.0099	27.7573	28.5752	28.6993	34.2559	32.1495	37.9538	49.9438	37.2022	25.7584	27.7036	28.3612	38.5162	23.0249	18.8282	19.5237	28.6393	26.3678	21.5097	21.4067	25.423	25.3229	26.3238	19.6871	26.0653	13.5372	13.2932	13.6134	38.9508	32.9351	21.7162	108.725	98.8989	76.3681	223.827	430.101	159.146	185.912	227.016	40S ribosomal protein S8
Shi019777	92.8901	86.7463	110.529	161.639	182.491	175.464	147.493	146.635	101.563	207.764	219.21	183.492	106.581	115.738	84.7902	123.087	108.632	102.781	97.2927	81.4206	58.892	80.8416	83.5661	91.9343	194.232	194.097	154.555	138.572	153.041	125.811	127.396	137.915	139.456	211.751	169.985	148.995	465.514	434.114	461.997	99.1435	89.1501	167.952	164.593	704.574	DCD domain-containing protein
Shi019319	38.7739	33.1868	31.5229	23.053	37.8887	14.8838	24.9898	41.5577	51.354	40.1781	32.5523	30.9322	39.7645	31.3964	47.1517	23.6008	20.2395	26.4799	27.2924	33.4769	18.7291	36.0174	36.3834	27.0672	35.3776	22.058	29.5076	27.5547	17.2864	21.8445	18.4768	9.88933	14.9594	21.1063	18.445	31.0423	21.8114	28.4	25.5633	220.369	438.321	165.351	262.929	138.334	Endoplasmic reticulum transmembrane protein
Shi022073	0.572969	2.30114	1.02705	91.6084	148.353	64.7341	3.218	4.02468	1.21818	5.92226	9.37001	1.65639	5.97401	2.0708	0.32445	1.49291	1.28479	1.70494	14.1459	23.1352	18.2895	176.942	201.381	200.545	0.255118	0.378729	1.6624	0	0	0	0	0	0.345757	0.297272	0	0	0.531377	1.50588	2.21567	286.317	349.114	174.815	378.002	36.0415	Bifunctional inhibitor/lipid-transfer protein/seed storage 2S albumin superfamily protein
Shi028257	275.025	273.836	250.6	95.4132	131.632	99.2813	145.103	146.127	99.2819	174.023	122.796	179.442	208.237	171.186	93.4415	114.954	138.244	181.292	93.4862	93.5468	80.1923	143.934	81.7031	105.926	94.9037	128.01	115.038	79.1137	103.439	96.1181	66.6207	70.6999	67.0769	181.336	165.118	106.597	163.664	167.906	105.466	213.037	509.98	195.825	196.051	103.567	60S ribosomal protein L34
Shi034300	30.3198	29.0553	35.8411	62.062	47.674	60.3972	128.522	103.245	146.2	99.0284	106.545	97.5299	206.31	366.844	224.06	214.408	239.569	256.814	61.8141	57.6318	53.2918	34.8136	54.9799	47.5751	52.2519	56.4468	63.5403	74.4787	78.5052	79.1553	89.59	65.1817	90.2973	97.5531	79.3391	94.3515	2.83211	1.28989	2.0244	271.404	442.371	298.351	186.078	14.3517	Cysteine proteinase
Shi027101	42.5932	34.9105	40.9268	126.457	115.285	139.424	43.1392	47.1556	37.1468	48.2406	53.4192	45.3996	51.0988	74.3512	43.5123	63.4167	50.0542	45.1785	85.4697	88.2036	87.5093	62.0607	83.0998	79.8079	48.4571	45.0461	46.8087	60.8488	64.38	60.5559	84.9736	89.3508	92.9496	83.7037	63.6688	62.2615	234.75	241.25	204.91	96.562	110.861	189.076	135.676	680.273	Protein DEHYDRATION-INDUCED 19 homolog 3
Shi020722	138.479	165.581	128.163	71.7861	103.078	102.473	46.1572	43.0737	27.083	49.9872	31.8311	55.04	45.2922	53.4643	26.9916	33.7261	42.0166	46.8715	76.7497	69.2533	59.5296	77.6132	75.1009	68.2849	57.0845	63.8292	48.6429	37.3856	49.9311	53.136	42.9122	56.8766	45.626	43.0654	41.9398	28.6682	124.997	125.817	103.604	173.055	316.037	183.084	212.829	326.813	actin T1-like protein
Shi021618	109.25	130.842	144.618	99.8494	122.959	146.779	141.607	140.733	70.9879	149.314	132.129	141.026	105.689	97.0932	52.1568	112.996	103.727	120.797	101.617	112.292	148.891	153.191	141.31	127.02	118.249	145.949	152.623	126.796	165.217	152.011	111.834	156.479	133.088	140.178	119.559	95.7951	50.7782	48.4156	41.1585	201.478	488.123	160.019	152.903	208.297	Superoxide dismutase [Cu-Zn]
Shi031160	15.9902	16.0548	27.2573	25.2245	32.1214	27.2554	40.581	38.6254	19.7479	37.2057	31.9783	31.9501	33.1572	30.5952	17.5766	37.3745	31.2152	33.5864	42.4058	43.3459	34.6435	49.7442	43.9213	41.5186	25.1283	25.4908	25.38	19.1288	23.675	25.4764	18.2276	16.4001	19.0146	47.8247	52.2358	42.6543	126.922	94.8663	128.396	195.485	111.497	162.687	393.483	345.477	transmembrane protein%2C putative (Protein of unknown function%2C DUF538)
Shi010160	247.339	296.627	244.364	201.983	179.508	113.99	201.061	154.746	351.442	222.747	158.031	196.006	159.698	167.611	265.681	135.322	130.627	175.658	222.415	141.407	93.8954	193.629	175.934	182.525	122.929	147.894	133.138	91.4407	115.184	99.8382	53.4323	57.0353	91.976	205.154	151.156	247.55	116.201	91.9493	66.281	228.68	462.126	154.984	261.866	100.789	Calmodulin
Shi006158	99.2682	101.939	99.9279	37.8306	55.2678	44.7787	54.856	58.24	38.2556	59.575	64.1928	63.3249	88.5598	72.2568	55.7194	58.434	64.088	90.8743	30.6049	30.5203	32.4425	48.2694	38.4075	32.1398	53.1015	64.8112	49.8351	50.8004	55.9301	52.2522	36.3103	47.1937	57.0706	75.4055	66.2782	68.1238	211.533	232.569	204.641	182.324	288.965	183.302	242.831	309.467	40S ribosomal protein S3
Shi005974	98.2183	104.107	102.33	30.7684	40.7495	23.9457	27.3118	21.1308	23.6536	63.7958	44.8802	35.5193	5.8027	2.97844	4.07265	3.22089	6.45093	6.68789	36.6714	39.0626	22.6267	40.3288	32.0493	27.0782	35.8264	38.0319	31.5617	7.93882	3.64138	9.68777	0.241972	0.241157	0.542514	13.2935	14.1685	18.8165	24.1791	28.3539	22.5974	190.746	710.572	144.301	148.54	11.0502	Early nodulin-like protein 1
Shi015351	139.441	141.117	110.68	64.5623	71.8057	59.011	67.4069	68.5694	62.2844	69.9784	76.635	79.8816	92.4782	80.4486	67.8039	68.3311	67.698	86.5374	51.6325	44.9167	64.7078	64.2725	65.2597	63.7755	65.1625	77.9633	48.6968	41.6262	50.6309	39.0459	28.6471	35.1392	39.8338	71.6819	55.0431	63.6651	97.7599	118.013	95.7726	212.23	409.412	156.478	232.653	193.128	Nascent polypeptide-associated complex subunit beta
Shi015655	84.5613	132.173	108.971	207.802	190.153	162.15	76.0816	69.1535	28.9113	49.2438	41.5057	53.5162	214.914	347.743	372.975	209.909	183.465	228.5	303.713	270.022	183.503	246.051	197.832	274.396	208.812	95.7758	168.956	289.636	292.253	346.65	385.807	404.125	360.232	401.969	503.797	234.918	400.168	398.539	394.165	165.149	160.756	90.443	357.256	429.63	A20/AN1-like zinc finger family protein
Shi029117	74.0854	80.1408	73.9085	71.9704	103.501	73.572	80.3811	45.0341	80.1623	83.6228	58.9264	66.6101	58.1304	61.3608	62.5529	56.4453	57.847	70.2029	58.9339	22.0639	21.1147	46.8518	31.2199	24.7324	64.7957	56.8401	66.4041	80.0062	65.067	81.683	97.92	85.1697	77.0392	84.4253	90.679	64.2238	580.946	496.776	579.115	141.101	228.44	143.241	189.129	500.741	Multifunctional methyltransferase subunit TRM112-like protein
Shi004430	42.8864	46.9146	42.7565	13.5196	31.9543	20.658	40.7907	37.3411	17.9755	37.021	26.3662	42.2711	43.5592	29.8187	12.2118	22.6679	27.476	40.8364	22.097	24.9531	15.6452	38.4185	45.7734	21.3802	26.8427	25.7558	21.0464	14.1647	19.8521	20.8409	12.928	11.5697	11.535	18.5634	38.7445	13.1079	34.5459	30.5939	20.0905	219.4	359.209	146.828	301.526	175.416	ferredoxin-2, mitochondrial-like
Shi023051	240.116	253.343	261.608	233.512	261.216	225.257	218.945	192.223	266.185	229.927	225.302	245.377	111.603	74.5457	122.382	94.2452	121.115	113.535	249.808	235.155	213.509	269.526	218.66	252.571	218.404	255.184	193.141	121.361	104.281	137.131	26.5112	30.0997	32.0059	193.467	173.476	187.952	10.7077	11.2607	12.6966	295.414	356.636	187.716	308.216	54.2611	Tubulin beta chain
Shi001675	8.60031	10.0514	12.0718	34.1688	52.2134	45.7103	30.8076	33.7828	8.99738	12.6991	24.792	14.6018	213.772	360.66	109.15	163.085	168.972	278.525	48.9432	44.8157	32.1789	44.3489	53.4635	43.6691	14.8311	11.7304	14.734	6.57532	9.9527	5.56612	6.90757	7.03079	8.07308	21.5313	35.7887	5.39694	175.472	240.027	228.895	182.576	166.051	242.159	134.051	475.94	Protein EXORDIUM-like 2
Shi009441	226.565	245.27	267.552	31.2461	73.0117	30.2456	42.1479	37.8649	61.8694	91.3678	64.6614	62.6646	13.2687	2.86184	15.8057	8.12382	9.05544	15.3154	25.4995	17.724	14.5823	53.842	27.4332	16.6538	51.5635	87.1463	46.8676	14.6203	4.12361	17.2962	9.27089	3.5047	7.16752	3.69746	6.8339	3.79802	8.26155	10.5357	8.26752	140.245	806.636	94.9119	137.79	19.7519	Histone H3
Shi000164	0	0	0	2.26693	1.83703	0	15.106	13.5882	11.7942	12.9379	0	33.4992	0.734467	0	3.35068	0	7.29762	1.46728	0	1.2985	1.81616	1.39704	2.97102	1.53641	0	0	0	0	0	0	0	0	0	0	0.740114	0	702.422	757.172	827.178	127.708	0.552297	438.036	303.353	325.149	Plasma membrane proteolipid 3
Shi000886	1.91891	6.6791	3.66895	10.5861	2.38293	8.08781	25.4735	17.8336	14.2792	11.2901	10.9007	16.2722	41.1579	41.149	28.2516	52.4983	22.0305	31.595	6.59138	0.67375	3.76938	4.34927	6.93706	1.59439	12.9869	16.2353	20.0429	52.1697	60.8459	66.1693	95.4443	86.0636	115.796	226.993	276.496	72.7388	0.711844	0	0	222.631	551.933	194.359	213.165	11.6543	Unknown protein
Shi035414	97.8118	96.124	69.5998	33.3846	28.9859	29.9303	54.0266	42.2802	17.2509	40.2983	48.025	54.1961	83.8818	76.0576	45.3166	41.9931	68.789	76.2907	19.567	18.3422	23.4711	35.2695	33.0384	33.7087	42.5614	54.955	39.4725	32.5979	47.8496	37.0327	38.2924	31.4849	49.9024	50.5168	42.7082	48.078	152.148	148.399	125.506	187.443	425.933	128.574	206.83	244.949	60S ribosomal protein L11
Shi012649	0	0	0	0.96652	1.17484	1.47684	1.28811	0.340789	2.34665	0	0	1.51942	0.939435	0.759829	0.357146	0.410839	0.565707	0.312793	0	0	0	0.595636	0	0.655058	0	0	0	0	0	0	0	0	0	0	0.315553	0.733373	1632.53	1739.69	1942.87	5.18563	0.470951	39.2719	17.7376	1130.92	17.9 kDa class I heat shock protein
Shi022378	223.388	245.549	221.746	129.056	187.006	99.0165	147.946	159.651	249.23	210.524	142.514	170.903	52.4435	28.3736	36.7767	20.4555	34.8877	46.0135	212.211	153.485	261.113	266.908	220.742	160.851	118.849	103.077	112.647	72.954	22.3	61.9416	0.384184	1.53156	0.43068	47.3967	62.8448	72.1986	3.97134	5.15831	4.96776	247.758	334.14	111.098	471.68	28.8971	Protein RALF-like 34
Shi002025	466.294	438.252	476.963	473.631	626.712	298.8	404.05	332.617	211.332	412.242	196.873	416.79	108.992	116.974	36.5098	27.9991	45.7822	51.0088	150.778	115.211	128.159	567.579	336.062	319.675	408.746	532.975	527.797	359.848	228.283	261.548	20.6589	21.8247	25.9383	375.533	375.957	329.333	1.42369	1.00866	1.18726	294.505	368.815	203.386	323.795	1.10993	Stress-response A/B barrel domain-containing protein
Shi031914	50.112	44.8497	47.4361	25.0225	28.8426	31.1479	85.2391	94.0084	50.5778	101.623	118.128	90.7459	28.0953	29.168	17.2172	15.2209	18.5597	25.2713	40.1926	29.9014	41.1306	37.488	42.9719	40.0583	75.8379	98.5337	64.3654	41.4338	27.3671	44.4398	9.85053	10.4215	16.649	12.4155	10.1414	19.6412	50.1296	56.4185	46.8127	204.336	362.94	216.005	282.39	125.591	Isopentenyl-diphosphate Delta-isomerase
Shi005476	32.293	36.2133	48.8642	25.7074	32.5504	33.6344	66.1666	61.6372	46.3663	58.6872	64.0725	60.4183	129.724	138.438	74.095	150.526	147.457	202.583	44.5683	34.9725	50.4592	47.9241	33.692	35.282	61.8095	70.5509	75.1988	94.9421	167.199	99.4245	225.08	178.198	251.308	175.814	167.861	71.6853	299.099	329.847	295.812	163.597	166.757	178.444	290.933	388.132	1-pyrroline-5-carboxylate dehydrogenase 2
Shi025884	48.7593	51.5635	60.5084	49.8135	62.879	56.4107	47.7285	45.0531	49.0729	66.4098	57.9846	58.5237	45.5526	39.1029	30.2245	39.8426	34.5472	40.7795	24.1567	23.8058	13.8144	37.6011	41.1413	25.7703	32.5013	46.1512	43.3615	33.3522	43.4051	36.8041	38.0505	39.3155	45.7895	52.3916	58.4612	45.2897	196.666	183.883	185.651	159.988	169.655	219.969	218.402	419.294	DLH domain-containing protein
Shi031162	80.5989	75.9041	83.2508	31.6898	41.6775	27.9816	41.8011	37.6423	36.7587	54.1773	50.9895	54.1466	62.3609	48.09	33.4021	36.7675	44.2418	46.4028	24.5632	24.1034	19.3534	34.5767	31.66	26.407	36.9059	41.1749	33.0485	28.0309	27.6582	29.3235	25.457	25.3713	25.4693	42.4765	39.943	34.59	144.309	122.621	110.512	187.444	355.213	173.443	213.322	256.997	40S ribosomal protein S11
Shi033260	60.5885	48.377	42.9248	21.2223	31.1708	21.0273	26.5158	26.8915	13.1117	28.3876	24.212	37.7415	63.3869	43.5345	21.0754	29.6001	41.1461	41.4234	11.1493	10.2568	7.96984	18.8005	19.9912	13.9339	16.5718	18.4509	23.355	17.1393	19.2819	15.6291	12.1141	12.7698	12.7967	35.9257	29.6636	28.4319	93.5166	88.719	82.6727	183.248	470.187	167.073	177.494	187.118	60S ribosomal protein L18
Shi014108	3.55957	3.63069	4.45625	5.02188	4.84133	6.74733	22.8478	25.0949	24.3256	15.2289	11.8173	30.2175	37.7027	45.5375	33.4021	24.9533	38.7686	39.0053	2.1834	5.35631	3.32962	9.92478	6.46817	6.68978	11.1699	18.2626	9.049	9.43436	4.70779	10.8606	0.182487	0.545618	0.204573	53.997	54.9535	52.2299	0.314398	0.222745	0	245.59	719.413	102.494	115.202	0	Unknown protein
Shi017177	35.8329	35.6673	35.5156	31.7409	28.4787	29.9589	52.2174	56.672	61.7088	43.8413	42.9968	46.7976	37.4236	37.6328	39.8653	35.918	40.8742	38.2178	24.7074	31.1573	34.1588	36.7862	31.3266	32.1372	40.206	46.1166	40.7541	37.6773	37.6623	34.8193	22.7835	29.3107	28.848	27.3835	34.5054	36.2735	7.11549	8.42046	9.71588	271.815	221.952	220.084	359.03	106.741	Phosphoenolpyruvate carboxylase
Shi033498	80.9046	83.8322	83.5717	44.8292	59.0325	39.601	49.9431	36.5525	37.9005	65.0528	69.6351	55.0578	40.8496	44.053	26.9184	37.5156	42.2278	43.0705	28.4577	26.4806	44.8938	25.0368	38.5565	32.2819	42.3323	52.8731	50.395	29.8442	40.2013	31.4169	28.5418	35.8024	23.7213	38.4183	33.3883	29.2319	133.107	119.532	77.7725	180.39	272.705	203.023	248.526	272.98	Small nuclear ribonucleoprotein E
Shi015085	323.1	319.431	428.641	47.155	117.066	54.9556	83.8818	88.7691	27.4442	125.336	183.825	163.966	29.9084	13.1947	12.847	22.4223	32.2779	24.8309	42.8281	55.6232	46.1025	81.2699	54.2069	45.5014	82.5551	174.525	97.6021	15.4913	13.1275	15.4934	0.421125	0.419706	1.41627	12.5826	17.6133	3.63866	0.725534	2.57014	1.81514	173.311	719.978	89.8471	194.346	0	Histone H4
Shi034783	63.4499	61.6404	54.2973	19.3328	24.1281	23.8141	24.0775	19.3563	20.0091	22.1263	23.6912	25.9391	24.6193	20.6033	16.8472	16.2159	20.8763	18.5692	39.7573	39.7948	41.2476	39.3742	33.7381	29.8492	22.7994	28.0938	20.3177	22.2049	22.6021	20.1591	20.3732	20.7389	22.8389	19.4262	16.404	13.7672	21.7732	17.6866	24.7317	274.937	368.672	209.476	308.312	14.1944	3-oxoacyl-[acyl-carrier-protein] synthase 3
Shi000635	76.7687	62.9515	75.2726	23.4615	36.938	31.4961	44.6682	39.2348	23.2503	52.3427	54.0274	48.4745	49.3001	39.5233	25.2652	35.902	39.4307	32.7575	16.4342	25.3417	23.0925	32.222	22.8417	22.7157	36.6162	46.8402	37.3129	33.4768	35.9412	25.7341	30.3753	42.7108	31.1479	43.3474	43.5513	36.1127	120.485	95.7086	87.9597	175.229	350.145	162.514	240.399	246.691	Arginine/serine-rich splicing factor
Shi006174	11.0105	11.1714	12.6035	8.16998	9.93093	7.05603	13.0187	17.6599	19.3434	18.8908	15.6616	14.1839	8.2863	6.98133	8.26931	10.4185	10.3955	12.0706	6.96696	8.74915	10.5296	15.7614	10.9403	10.5929	20.1259	14.1727	13.7198	8.55978	7.37687	11.2065	5.36544	5.47173	4.47613	4.6903	9.27779	11.1855	3.86951	4.41683	6.27457	215.147	404.758	152.03	330.293	72.234	Nucleotide-sugar transporter family protein
Shi002573	3.19065	3.38152	2.85962	5.29691	6.76878	4.35814	28.7804	28.0149	14.2738	7.71621	5.14916	19.3444	44.4881	56.056	37.4899	45.5508	40.9	47.0753	4.28117	8.40206	9.14014	5.52423	10.6801	7.73226	4.26196	4.5695	7.71441	2.70366	2.92314	4.18161	1.28815	0.855872	1.44404	53.8004	60.1282	38.8005	0.73976	0	0	161.893	842.1	93.2644	76.334	0.768971	IRREGULAR XYLEM protein (DUF579)
Shi020196	76.5757	88.418	82.5001	190.689	186.174	149.188	178.506	172.615	202.618	168.192	157.873	173.292	212.434	278.63	249.737	234.751	230.519	221.452	37.7599	42.4304	45.2437	105.538	112.462	110.599	100.582	110.722	111.365	99.6371	73.3861	97.1527	65.1802	76.2582	69.6029	330.376	334.749	299.676	57.9232	51.8866	56.8176	282.335	219.335	278.469	309.293	83.741	Auxin-responsive protein
Shi006821	0.5064	0.451953	1.00858	3.27654	3.35391	0.988137	0.344742	0.912071	0.358884	0.536841	0.145287	0.650641	2.34664	1.22014	3.63222	0.21991	0.302806	1.67429	3.98628	3.55606	2.07238	0.956477	1.01705	5.25949	4.50955	0.669454	2.15491	1.08406	2.34413	1.17987	0	0	0	5.95531	7.09404	2.15904	32.8748	43.0333	28.4599	176.566	68.9455	169.103	516.258	240.675	NADP-specific glutamate dehydrogenase
Shi031315	186.115	230.776	247.322	256.116	280.376	291.723	93.9876	113.202	62.1654	122.91	141.808	112.213	109.573	102.306	54.7103	98.7092	78.9055	95.3275	384.278	341.018	318.395	305.427	330.898	322.166	119.095	170.414	168.784	134.984	213.616	180.088	204.203	245.528	271.877	197.344	166.896	91.6487	300.879	302.711	271.364	168.166	197.446	200.532	222.856	382.371	aspartyl/glutamyl-tRNA (Asn/Gln) amidotransferase subunit B
Shi026835	68.8263	71.875	60.767	21.2634	31.427	28.7985	43.7151	33.7382	21.8742	51.1497	51.3	45.5827	45.0929	26.499	24.3752	36.9755	37.1245	41.9924	27.9271	22.837	16.261	34.8447	28.9761	18.6692	27.8019	32.9868	37.3306	37.7206	32.2976	33.0639	21.1346	26.3927	29.9723	24.7877	40.233	18.426	73.7007	74.283	74.9978	167.453	382.353	140.397	240.012	241.119	Ubiquitin
Shi002593	73.2255	82.089	63.5534	21.4897	29.0788	27.4153	38.5018	33.8828	26.7911	42.4425	33.6478	45.5116	56.751	49.9652	28.0926	25.8528	46.9895	51.176	14.0589	17.4189	20.465	32.9837	23.9131	22.2592	25.2703	32.0053	26.9455	21.453	23.8834	23.1178	19.6552	17.2469	19.639	28.6222	28.7923	25.1511	80.2405	71.4523	73.0544	180.561	539.365	119.169	198.12	133.148	60S ribosomal protein L15
Shi024069	44.6497	38.2551	33.4367	20.8815	18.2358	19.7483	27.3566	36.6706	14.5558	31.5558	33.3062	27.7276	38.2281	34.9039	32.1379	32.0575	35.7761	46.452	11.5028	11.8448	14.6179	15.3674	23.116	14.0151	25.9772	25.7092	24.6425	26.9755	27.5578	26.1231	23.5008	30.6611	25.6265	31.2991	28.9908	34.8424	75.8236	85.5342	60.1624	199.596	290.872	179.853	250.208	248.505	60S ribosomal protein L15
Shi030074	42.9231	42.4533	54.3553	23.5618	35.4025	28.5019	48.7376	43.9618	15.3232	38.457	28.3974	40.7445	44.8488	38.5897	12.3342	32.5501	29.88	40.0326	37.1349	33.7405	45.6185	65.9467	44.3899	32.6033	19.397	27.9484	23.4202	22.9716	31.8795	23.5092	21.726	20.9655	20.4895	24.9287	31.4111	15.2709	76.0496	63.9823	78.2846	194.305	339.163	166.21	243.229	225.578	UDP-N-acetylglucosamine--N-acetylmuramyl-(Pentapeptide) pyrophosphoryl-undecaprenol N-acetylglucosaminetransferase
Shi008811	164.68	165.311	124.672	81.7529	86.3286	78.0138	84.7656	76.7941	66.2367	79.0193	80.0453	92.9911	137.959	110.673	89.5777	111.9	98.1945	103.276	56.8236	59.3036	53.1054	72.9465	67.6378	68.6717	75.7551	87.4767	75.1809	76.0628	80.9262	67.6679	77.3931	86.0834	94.839	106.867	88.1111	97.3594	276.606	275.279	268.268	161.638	237.858	178.417	179.094	410.444	ERBB-3 BINDING PROTEIN 1
Shi008356	9.15319	10.4382	8.10226	3.11703	3.36788	3.96902	10.7315	8.42602	5.76606	9.7034	9.92071	9.14693	4.3762	1.63363	0.383932	2.64991	5.47321	3.36252	2.91119	2.38058	9.98887	1.92093	3.4043	2.11256	4.83023	4.48162	5.90152	1.8143	3.13852	0.789859	0	0.363746	0	6.68367	9.49813	0.788376	0	0.890981	1.57312	237.538	393.88	139.317	382.153	12.7457	LOW QUALITY PROTEIN: uncharacterized protein LOC103483850
Shi021759	43.0738	39.0833	58.9082	16.6241	13.0753	18.491	29.3234	33.6179	13.7368	31.9641	30.0711	48.4249	47.5244	38.6306	10.8404	39.9046	48.937	91.6188	8.21984	19.3247	19.9777	21.6952	24.9915	19.8829	16.1955	25.6243	19.9957	15.8805	31.5699	17.8415	18.034	25.6762	33.5018	26.8175	19.1559	18.3645	14.2034	15.0943	14.8059	242.22	480.304	165.558	249.005	28.375	Protein transport protein Sec61 subunit beta
Shi031280	61.4666	58.038	64.2267	30.336	42.037	32.3316	95.2118	87.2819	40.0889	85.9377	67.2171	93.5677	69.8816	80.4891	31.6114	61.5089	53.2673	60.6727	47.1741	50.0444	45.2051	70.1068	69.1793	41.9429	33.5824	48.8726	48.246	42.9075	44.3288	39.4353	25.8945	37.2773	33.6873	39.7477	32.0896	23.1334	127.779	110.039	92.7799	199.924	287.134	190.235	267.229	219.847	Succinate dehydrogenase subunit 6, mitochondrial
Shi016501	33.9388	37.3268	33.8656	39.1088	38.7401	42.5443	33.0231	28.7728	27.4536	26.3482	30.9817	33.4751	43.3459	48.3206	44.9071	44.8103	39.1529	41.9371	36.7988	40.724	37.5986	33.2385	54.6218	46.5239	24.5242	26.1344	23.8713	23.117	28.0351	22.7639	33.9549	36.6607	40.1331	53.1215	41.3923	58.4638	281.686	268.946	287.051	97.6068	85.4121	116.691	131.226	733.015	malate dehydrogenase
Shi027123	104.334	94.8251	95.5114	43.0272	42.1976	48.7489	36.1655	63.6154	10.6842	41.8578	29.2472	60.4159	93.623	80.144	23.849	33.046	61.3858	76.4282	19.5221	17.6443	27.0287	41.5824	33.6425	37.7776	29.8337	51.8814	30.5491	22.54	32.6776	22.8594	14.9425	19.5139	38.1228	56.6146	32.0861	15.582	147.36	216.98	159.163	200.684	372.378	157.611	177.22	254.683	40S ribosomal protein S21
Shi017165	0	0	0	0.35983	0.437387	0.412365	0.5395	0.380622	0.56163	0	0.151577	0.169702	0	0	0	0.688289	0.631828	0.349353	0	0	0	0.332628	1.06108	0.731624	0	0	0	0	0	0	0	0	0	0.730955	0.528653	1.02386	1446.39	1245.29	1412.95	240.84	85.6061	279.743	322.339	233.777	DOG1 domain-containing protein
Shi012902	62.1358	73.2355	66.9269	108.93	123.643	148.974	28.4531	28.7057	23.3999	24.4431	28.539	34.1891	45.9294	42.1835	39.7607	44.2862	36.738	40.9951	63.4082	63.2648	53.3652	61.3994	72.3763	76.7854	31.4296	40.7643	40.637	27.637	30.3104	28.673	30.4979	37.0722	43.717	88.5695	70.7248	47.9505	388.82	435.238	445.216	63.2122	170.191	63.3581	77.0553	786.768	Polyadenylate-binding protein RBP47
Shi008552	142.874	135.756	144.667	92.1556	100.304	83.9821	131.046	151.849	87.1177	159.692	145.808	142.601	168.608	220.185	137.103	161.299	163.051	186.742	78.4757	76.5927	100.371	90.2	105.385	91.4423	103.78	131.851	101.267	94.2384	118.036	98.2173	66.8591	89.6185	107.682	121.336	114.646	119.513	143.985	148.239	113.995	197.309	306.992	177.299	257.463	221.38	Proteasome subunit beta
Shi003138	16.9876	17.3555	19.4989	24.8905	30.8106	13.3464	53.1822	49.5175	55.1261	33.411	29.4351	51.4784	86.3403	140.564	114.42	90.5629	102.848	97.3284	9.11748	11.3797	10.4279	16.4651	11.6719	21.8221	18.7105	21.7186	24.3843	19.8576	11.8988	21.3522	6.73799	6.95514	5.6651	109.243	94.1612	108.64	2.07295	1.76238	2.76593	238.705	606.192	141.652	159.772	11.9592	fiber (DUF1218)
Shi003949	77.8777	62.8283	78.1246	122.797	122.796	140.605	48.0291	40.6398	46.2955	40.6549	53.2711	52.8277	59.2199	64.6869	50.3657	54.1997	53.3075	53.055	43.9979	46.4124	43.0251	65.6115	52.8909	61.0887	52.3781	71.5931	61.0072	63.8341	63.3239	58.1352	85.1669	86.8592	104.255	162.79	123.452	95.2009	355.61	380.541	422.723	100.164	123.877	111.729	153.216	667.093	Polyadenylate-binding protein
Shi019734	62.5661	64.4562	78.4586	44.7168	63.3076	49.4369	86.238	49.8049	27.3706	58.9574	48.3108	66.9893	68.2636	58.0043	25.3687	45.2833	48.0349	46.4794	73.5169	66.8974	103.682	98.721	67.2241	44.9254	34.3924	38.6327	44.5229	49.055	39.3309	42.8923	31.6003	29.2838	29.2099	41.9455	54.8762	29.0402	112.706	96.429	94.7857	206.988	278.963	216.609	230.505	221.157	NADH dehydrogenase [ubiquinone] 1 alpha subcomplex subunit 12
Shi011622	6.34345	18.4611	12.3594	13.3838	22.091	14.0463	20.7003	19.6711	9.08888	13.9247	17.9226	13.2885	43.956	46.3508	28.1116	66.1131	43.5383	54.849	31.6777	24.9356	24.7182	17.1907	17.1715	26.6398	22.4728	24.064	40.1704	36.163	55.2167	43.8573	46.4693	44.0934	40.7759	75.2673	97.0051	18.6003	45.2733	56.5396	56.7391	218.573	194.923	161.046	363.907	215.763	MYB-related transcription factor
Shi023968	70.5375	74.8679	75.4535	88.0048	85.9146	65.7924	63.5557	75.5442	49.9576	59.5257	55.6657	69.8841	30.0952	23.1461	25.2323	19.8596	32.0383	32.8349	52.4789	49.8814	67.5522	84.8444	77.7176	65.2037	49.3197	60.0398	48.0496	31.185	29.1236	34.1513	4.17576	5.22632	5.66091	93.1299	92.424	80.0263	1.00384	0.59267	0.976663	295.661	340.875	208.434	297.434	10.0435	Tubulin alpha chain
Shi000833	70.9951	53.409	62.5032	96.4393	73.1441	76.1316	63.8359	72.8171	53.2637	56.8217	56.1039	68.5642	47.2583	40.4939	30.0623	43.5854	45.9271	42.9987	35.0692	42.4644	48.5945	51.3236	44.7948	47.9609	57.9068	46.8234	50.1288	56.4885	45.9873	50.6852	42.7824	29.9985	47.2019	105.124	83.1414	78.3506	48.0701	57.587	64.8686	204.615	359.942	159.741	232.275	195.558	Reticulon family protein
Shi029004	32.1213	34.9926	35.6353	48.4244	42.5176	43.9645	60.5265	50.8247	76.022	47.1266	38.1037	47.272	173.555	333.86	173.343	113.191	111.941	122.42	42.0872	48.1502	44.0685	50.2396	49.5395	47.7955	33.9318	35.346	34.7148	45.415	50.1667	44.4966	49.1477	38.8105	50.7637	22.3479	23.9449	32.6409	88.4297	80.0674	90.8284	237.023	40.8225	435.545	295.941	142.141	ACT domain-containing protein
Shi011114	195.05	219.3	266.073	168.839	259.357	233.889	192.871	144.839	109.658	226.701	215.088	193.906	280.606	320.308	140.684	277.768	217.3	230.573	676.853	517.139	470.904	449.359	490.219	402.141	166.255	189.909	290.018	309.468	267.335	327.509	286.244	308.274	229.706	225.385	292.576	135.995	143.5	121.714	136.525	250.191	374.009	189.978	206.853	130.258	Ubiquitin-conjugating enzyme E2
Shi000087	213.574	219.991	269.933	108.823	233.314	154.792	69.9646	53.7954	45.5216	105.971	79.7035	96.9713	41.4587	32.2427	27.8856	30.6832	32.6472	48.3141	347.045	204.855	354.868	305.326	307.462	211.256	38.61	60.8557	63.3637	30.3657	39.0251	46.1444	6.91531	8.61503	7.75224	37.2138	31.0653	21.7841	4.96418	2.11022	6.62368	236.674	591.14	127.393	148.027	47.2158	Arabinogalactan protein 22
Shi004389	44.5982	40.7444	49.3338	27.7069	27.3173	23.2849	74.1592	91.8314	52.8556	75.4709	57.8384	98.7288	80.1929	94.3876	61.0879	68.7014	74.0573	104.612	34.2874	33.3282	42.1752	47.2405	44.7854	46.9458	44.8138	50.9909	39.5183	55.1547	42.1957	50.1999	32.7666	27.8063	28.7311	160.721	141.115	93.2036	29.0643	22.5715	31.6956	258.494	383.867	162.615	248.589	96.7366	Cytochrome b5
Shi034969	17.6081	28.8559	28.6602	30.705	51.2722	33.4108	51.7718	60.0374	57.1228	58.6549	39.4564	50.6104	50.6454	57.4209	55.0112	48.6476	38.3942	52.094	56.7031	48.4999	29.0721	36.1249	31.7057	29.0083	25.9535	24.0804	29.948	22.7465	32.3221	20.8664	33.6648	25.0822	29.6783	23.9415	24.606	28.5933	792.846	850.156	612.814	123.417	184.752	215.497	133.049	492.56	Senescence-associated protein
Shi007282	190.848	173.466	183.051	120.576	195.212	133.477	185.142	111.804	133.474	192.471	156.051	166.484	185.521	156.708	104.657	138.057	100.905	152.434	132.621	124.319	123.319	184.029	205.771	114.757	108.233	137.436	150.962	114.503	128.447	121.697	107.6	89.9934	102.438	206.894	222.126	120.3	274.807	237.595	219.072	183.524	250.886	179.293	244.823	289.774	ozone-responsive stress-like protein (DUF1138)
Shi023774	301.759	316.421	296.604	222.532	219.339	199.556	202.975	188.09	136.305	221.5	213.631	253.071	210.16	212.786	115.471	153.628	152.88	184.385	170.25	122.043	132.763	239.265	195.467	225.697	173.796	210.012	182.275	168.661	155.536	148.174	109.215	133.159	141.078	181.14	165.917	141.908	241.649	215.866	221.432	203.224	376.821	156.756	230.505	180.202	Dolichyl-diphosphooligosaccharide-protein glycosyltransferase subunit OST5
Shi014764	51.2277	60.5115	73.4605	35.4033	76.3386	60.3291	64.0046	55.0337	27.2286	52.9494	35.7924	59.818	71.5154	68.9755	39.5877	45.9318	75.9493	82.195	64.0463	50.7858	91.0097	79.1137	73.8354	58.8388	37.3001	48.0032	43.715	36.1247	29.6416	40.7216	18.1676	27.1597	26.9127	37.5224	37.9925	14.0156	116.257	116.422	111.867	172.605	273.387	125.922	237.996	336.835	Cytochrome c oxidase subunit 6b
Shi024113	23.0379	23.2286	20.0379	3.27716	5.06993	2.38995	0.595577	0.315139	0.310003	3.59385	1.38049	1.82658	1.1583	0.702637	0.330264	2.08954	1.17703	2.02474	4.38244	5.88746	5.37036	9.08825	8.1996	9.69205	0	0	0	0.156069	0	0	0	0	0	0.605199	1.0213	0.169543	10.2771	8.23918	11.728	82.4527	820.488	53.2634	92.9476	97.4113	CID domain-containing protein
Shi002852	126.965	125.976	122.312	53.6883	75.3279	36.4415	57.2119	67.1161	40.937	66.9914	50.59	74.2171	30.189	15.6968	15.7399	9.99611	37.1373	32.4525	63.4039	60.9971	65.0521	122.502	107.871	107.658	53.2442	58.5641	51.5806	28.2024	21.4447	26.9845	0.155861	1.55336	0.349448	45.818	56.6411	54.2044	0.268525	0.190245	0.671797	158.442	723.519	95.5523	167.268	0.209346	Fasciclin-like arabinogalactan protein 7
Shi028526	40.6808	65.3524	47.3454	28.9116	87.8577	35.6176	48.0436	35.1695	36.8527	45.8451	44.1484	25.566	31.2628	28.9792	48.4756	22.5819	19.0373	25.2628	43.2882	45.9556	19.1091	57.4607	29.8394	32.3314	55.1276	42.3221	55.0125	21.2036	13.0999	25.9623	4.57012	4.55473	3.41548	8.07546	15.2206	15.6304	557.714	624.307	658.25	82.0832	47.8097	466.96	160.005	387.742	(6-4)DNA photolyase
Shi029068	0.132511	0	0	0	0	0	0	0.286396	0	0	0	0	0	0	0	0	0	0	0	0	0	0	0	0	0	0.175177	0.153786	0	0	0	0	0.142181	0	0	0	0	20.1542	26.4682	36.2792	237.751	24.9343	296.117	580.423	2.68263	Sulfotransferase
Shi028637	81.4884	94.4997	106.92	97.751	123.856	64.5429	79.0711	81.3499	45.9399	74.6648	69.9194	71.1971	121.061	161.531	53.1046	97.9064	68.7704	85.7286	113.455	82.0967	42.9428	112.982	106.901	95.0324	43.9009	61.905	48.2417	30.3853	33.7318	42.5195	10.6423	14.1419	21.8721	78.3761	70.5068	53.4917	13.1636	18.6523	17.6425	252.041	472.3	256.373	149.692	11.3621	Alpha/beta-Hydrolases superfamily protein
Shi010864	288.342	242.977	255.889	123.311	121.022	107.294	184.882	161.838	159.676	255.914	223.168	262.777	204.642	220.271	177.706	206.751	188.054	198.647	110.369	100.455	114.159	139.32	116.719	107.718	184.318	179.363	180.548	204.318	225.56	179.15	183.37	205.776	182.362	183.695	123.461	154.903	276.947	234.984	242.019	191.127	305.433	230.726	212.681	201.69	U6 snRNA-associated Sm-like protein LSm6
Shi023327	29.6201	26.6027	30.4675	41.5604	67.28	54.8712	30.8211	37.0738	19.1316	37.2634	38.2414	43.5368	40.0234	43.1369	30.9977	55.929	44.5592	47.9741	43.8691	26.6581	34.9841	40.0119	41.4163	34.6577	33.2217	34.3247	44.3838	35.9181	36.4474	36.9086	40.3659	37.4138	36.6534	50.3828	54.2125	49.2644	214.544	220.487	219.513	88.0282	137.184	103.241	137.078	674.74	Ras-related protein Rab-11A
Shi001662	120.686	104.987	111.811	56.1065	89.2488	36.2504	55.1578	54.4638	40.8429	85.1743	64.3873	74.4822	21.9932	13.0691	9.21437	11.7774	17.0278	18.8301	69.3835	47.2149	50.4993	74.2758	68.086	65.2547	48.101	47.804	48.5236	19.5944	11.5079	22.3793	1.4599	0.727491	1.09106	111.395	98.1474	51.2444	5.86876	11.5828	7.34125	217.407	625.415	111.954	177.438	7.84351	Non-specific lipid-transfer protein
Shi010251	61.8905	51.202	79.7761	42.9812	156.736	90.3715	77.7571	89.0509	68.01	142.372	118.809	145.413	34.8715	15.0797	20.0826	20.8369	29.6271	46.558	133.616	111.094	125.501	164.838	149.44	123.504	39.6326	60.4444	45.1946	5.95463	11.2665	6.48089	0.374333	0.746145	0.419637	1.08238	1.39167	1.21289	3.86951	6.8537	3.76474	209.959	582.603	113.542	193.939	39.7203	Non-specific lipid-transfer protein
Shi025530	179.864	223.043	169.328	197.995	161.204	118.268	194.871	154.607	185.372	167.72	154.417	183.012	195.851	203.194	221.3	142.321	151.692	174.096	130.022	113.947	146.466	159.717	156.062	170.429	124.758	175.69	122.009	98.3391	126.952	115.55	95.7136	96.6174	127.433	201.814	172.659	275.312	113.183	96.7065	101.811	241.981	312.296	178.672	246.383	159.294	Coatomer subunit zeta
Shi003891	29.1841	21.9025	32.7613	23.0389	60.4022	40.3804	34.7684	23.4145	31.964	37.6183	26.6413	33.2358	44.7865	42.0838	26.0406	44.3572	52.7491	97.8055	69.2991	33.3799	22.8007	42.5944	47.0681	28.4737	16.5383	21.921	30.2774	32.6574	45.031	35.0285	20.4703	19.9269	17.0774	12.3885	7.96427	4.62742	193.56	155.147	151.157	240.756	191.173	196.402	274.62	235.305	Myb_DNA-bind_3 domain-containing protein
Shi015684	133.192	132.318	152.323	153.619	212.176	190.16	134.164	129.932	73.6775	136.566	123.198	149.545	210.955	213.098	109.89	191.971	155.953	166.482	234.189	219.543	223.455	261.246	219.085	189.035	107.338	122.498	137.79	188.042	209.932	184.3	203.088	221.481	180.752	228.574	224.94	113.877	93.3412	104.146	96.9511	239.224	295.663	207.647	227.403	166.021	Ubiquitin-conjugating enzyme E2
Shi003851	29.5264	26.791	27.4432	15.4176	24.0369	25.7346	40.8714	41.4801	28.5978	23.0847	19.2014	30.8235	22.9669	18.576	13.0042	23.5073	20.451	22.453	60.9238	57.8827	74.5137	54.2197	50.735	47.3623	19.1359	21.5768	19.0372	16.1531	17.6542	21.5937	0.529802	0.704024	0.989869	38.9786	37.9159	36.4306	59.0257	60.7879	52.7758	81.2206	74.471	245.814	134.552	599.174	Heavy metal transport/detoxification superfamily protein
Shi010804	286.98	430.496	410.735	69.55	115.814	79.3803	125.755	166.876	95.6107	262.058	232.237	170.405	52.4869	20.0036	43.2511	27.761	34.2541	44.7421	51.0944	45.1825	44.848	58.5425	48.3549	47.1375	167.826	294.141	151.593	37.9152	32.6663	62.5439	15.4928	19.5977	14.6959	22.3986	23.2607	21.2379	2.05321	10.91	3.85255	177.981	614.346	162.742	170.574	6.80304	Histone H2A
Shi006917	106.374	109.312	108.974	57.5681	56.3193	41.9311	98.7852	84.8737	151.566	93.8614	109.985	97.1588	107.561	101.887	95.3401	87.4851	127.446	135.338	44.7126	45.4475	32.9776	61.0285	83.6578	78.4378	60.4934	80.8622	55.4574	49.7934	55.7501	41.9494	32.7953	33.1026	42.9897	66.9545	63.2019	87.9284	183.584	177.003	171.915	150.966	264.667	198.899	138.676	378.853	FAM10 family protein At4g22670
Shi027210	35.1834	32.0874	57.2852	68.0691	144.455	142.885	83.3075	69.3884	32.025	74.8298	71.3534	78.6142	45.8546	41.8563	32.3748	69.6139	48.7165	64.7785	113.773	95.352	82.6107	121.693	114.826	85.4161	95.756	95.6402	128.621	90.3816	146.069	108.36	81.6754	98.3883	75.1059	91.727	117.938	35.0295	356.476	328.266	292.176	132.785	12.1505	359.646	268.497	357.409	Remorin_C domain-containing protein
Shi008669	139.516	119.52	165.417	35.145	53.5696	42.5138	76.6705	103.266	136.702	117.222	114.678	96.0297	63.9825	42.1016	110.387	62.9576	53.875	53.8906	109.609	105.449	84.4696	103.137	77.3164	85.6368	117.676	89.8731	82.3837	44.4199	32.8597	34.987	21.4576	16.1122	24.7135	0.849919	1.09279	4.12707	76.9747	67.4515	81.9292	222.733	412.833	192.292	259.785	41.8496	YABBY protein
Shi017116	31.4352	29.5288	34.5662	20.9151	23.7829	19.6389	26.8401	27.833	21.9036	25.8337	23.1913	22.9098	17.7059	17.8214	13.4626	16.1748	17.6517	16.5069	40.2652	28.7525	38.5934	34.427	32.6282	17.559	24.2295	22.088	22.8397	26.0128	25.526	24.619	19.0545	17.9983	14.6655	23.8474	24.9789	18.7367	325.341	289.685	323.206	116.438	49.7068	267.011	234.325	459.915	Polyadenylate-binding protein-interacting protein 8
Shi034905	135.129	134.056	129.523	90.6771	111.988	96.2556	140.021	118.051	94.6562	146.569	140.547	163.384	198.589	197.749	86.6667	181.973	152.587	162.53	87.3358	78.9088	53.7862	123.047	95.9869	73.8658	79.2934	101.918	112.583	97.1348	132.674	92.7946	103.826	134.001	132.186	175.935	159.125	90.9665	398.384	355.52	363.029	234.937	365.366	189.338	169.345	165.372	DNA-directed RNA polymerase II family protein
Shi008178	235.311	205.542	190.102	111.701	109.516	77.2323	127.414	124.998	160.928	150.997	114.838	155.967	111.653	89.7916	121.718	87.7733	124.794	118.054	240.951	218.03	196.424	233.638	199.312	230.469	109.896	127.966	105.087	79.2017	78.2556	80.5126	53.8662	49.6441	54.6915	160.004	142.079	134.497	45.1351	42.8541	49.0341	246.119	349.838	181.41	280.297	66.4863	Tubulin beta chain
Shi006369	115.686	140.311	112.757	42.7148	44.5542	32.7444	16.5877	16.0278	9.30979	20.3277	22.8565	20.9617	18.655	14.4644	4.63918	7.54489	8.74194	10.2277	63.9856	78.8568	72.4887	68.2996	72.9087	77.1672	24.4027	25.7693	21.8028	16.7823	16.5099	18.7592	9.27644	8.18428	12.6153	8.94087	11.0246	8.37649	9.16994	6.49674	8.52109	273.437	340.996	188.414	291.978	29.2089	Biotin carboxyl carrier protein of acetyl-CoA carboxylase
Shi024863	64.9763	64.4447	54.8253	39.136	52.7635	44.453	37.0411	34.9252	34.1159	34.6807	30.2484	35.3899	48.4748	37.1651	26.2354	38.7182	24.5281	36.3152	22.5618	27.7735	24.4172	40.9797	30.8656	36.6178	24.7549	30.1763	28.4585	27.2145	25.7621	23.8274	29.9279	31.1609	25.9126	40.9228	45.2292	39.813	303.08	273.086	320.393	148.551	254.318	171.058	156.516	393.319	RGG repeats nuclear RNA binding protein A
Shi001452	30.7509	27.8734	41.3407	84.4297	127.29	123.758	96.494	91.7314	42.2239	71.8204	92.3604	108.035	122.459	141.238	52.6017	119.768	117.509	154.729	121.72	85.476	79.439	122.213	130.596	133.075	28.525	55.0499	39.4054	53.1433	91.9316	57.4669	51.039	57.0536	60.3088	74.4538	52.5656	29.052	90.9031	94.7106	100.581	178.795	160.492	140.059	223.71	420.585	glycine-rich protein
Shi028014	162.03	142.494	138.797	204.496	183.918	168.999	99.6641	94.4805	166.962	80.9536	86.8891	84.3047	83.144	76.1588	134.093	72.3456	74.5311	74.6824	50.2429	68.8813	56.0455	85.2411	66.3838	77.4206	117.325	92.6626	98.0458	103.353	72.9573	78.3576	110.861	99.2654	92.9645	119.982	115.527	172.883	228.832	218.24	270.828	122.418	297.032	161.673	145.989	392.565	RNA helicase
Shi011501	125.113	113.716	96.6157	44.1742	48.6119	44.9323	78.3801	60.5512	61.1964	88.4901	70.2487	80.6212	72.9155	59.4888	87.7973	54.9982	58.0597	64.7127	29.6612	41.7725	33.2962	57.507	39.5669	30.2934	72.4534	78.4707	69.4821	62.987	60.6979	50.6702	88.6957	67.8077	65.7721	52.3012	36.8661	81.8126	207.384	169.118	145.638	183.247	322.868	189.757	218.861	203.487	Histone deacetylase complex subunit SAP18
Shi005918	31.7017	47.3462	28.2484	11.9814	23.4386	15.2324	43.0385	41.5855	23.3759	33.8016	32.1753	35.1398	201.979	298.69	94.219	109.577	124.914	145.952	18.0966	10.2944	12.5986	8.65282	10.6729	6.85156	17.9502	22.1659	23.3934	31.7748	36.2627	44.1894	19.9256	17.6957	19.4621	11.2187	12.652	10.6537	298.763	349.65	296.484	138.443	58.1529	305.283	310.498	305.261	Gamma-glutamylcyclotransferase
Shi021893	133.308	124.421	126.395	130.755	170.207	151.678	232.952	170.098	143.043	198.547	170.223	236.413	225.594	242.029	119.432	177.34	187.773	225.651	119.583	100.534	105.267	148.355	105.586	102.703	102.271	127.209	152.168	165.129	167.67	172.068	140.824	160.832	132.941	195.802	164.704	117.165	95.19	116.376	109.393	162.377	337.177	164.106	242.749	210.87	Histidine triad nucleotide-binding protein
Shi029482	0.182425	0	0	0.186369	0.339809	0.854318	2.14227	2.26709	2.90889	1.0153	0.157015	1.84579	0.27172	0.219771	0	0	0.327247	0	0	0.160129	0	0.17228	0.366382	0	0	0	0	0	0.105556	0	0.0981994	0	0	0.189294	0.182539	0.10606	236.179	250.514	236.039	125.407	20.092	247.624	236.425	484.064	SNF1-related protein kinase regulatory subunit gamma-1-like
Shi034581	191.21	189.371	211.009	460.752	426.073	417.346	373.973	425.386	415.136	365.565	381.798	349.144	505.479	784.496	689.642	614.627	561.584	505.781	360.234	363.082	323.381	369.813	398.719	401.032	443.06	321.967	354.488	456.838	426.072	415.159	600.029	516.78	535.598	529.025	486.816	622.533	327.517	322.804	352.35	182.432	125.293	233.798	283.733	288.065	Serine incorporator 3
Shi004614	258.824	312.818	206.666	64.2479	101.525	67.8759	146.499	104.064	101.115	157.192	119.759	155.29	225.006	181.594	73.0028	111.629	148.596	142.493	89.4454	62.1022	42.4648	97.2527	73.8091	74.7051	85.579	97.4266	103.776	84.9829	73.9145	91.3489	70.6675	59.4645	68.3096	110.936	117.006	78.1521	223.815	165.8	221.909	197.668	375.375	155.273	221.538	162.838	60S ribosomal protein L13
Shi022580	55.9811	54.0587	41.4434	35.4918	36.8082	42.4298	47.6073	50.381	56.7039	42.7446	48.9063	49.146	67.7432	52.9123	32.6852	35.254	60.652	58.3234	23.4441	23.2791	22.0993	37.6252	29.765	27.2951	41.089	44.4989	39.4131	41.4238	43.0506	45.4344	35.2701	36.8252	43.4491	37.6054	31.4603	36.4886	176.174	180.641	180.886	88.6885	226.523	94.8955	136.541	564.403	Heat shock protein 70
Shi000301	206.676	185.639	177.757	144.919	137.827	128.907	126.25	110.191	190.562	115.245	107.555	110.615	147.005	145.961	133.608	110.835	79.4806	80.7883	116.954	124.67	115.306	125.445	141.737	138.694	72.9259	91.4836	71.2288	87.1811	88.2198	79.2263	121.775	114.058	125.412	90.4819	79.0233	139.851	40.8444	41.3725	39.1229	268.79	342.989	202.888	256.795	38.8765	Aspartate aminotransferase
Shi012431	97.0855	99.0077	84.2271	104.134	114.205	100.822	93.725	88.4176	83.7699	73.993	68.6909	76.9928	135.802	159.692	127.759	115.524	103.315	103.732	167.803	137.86	175.984	129.673	139.354	136.343	70.174	79.9441	75.6456	70.7455	78.181	88.7127	72.4372	78.7652	81.0936	103.113	111.508	157.64	164.137	171.669	169.261	162.518	257.073	152.299	251.525	285.935	Eukaryotic translation initiation factor 5
Shi005002	23.3379	22.644	18.9337	8.53081	10.1036	8.27227	11.1506	9.4865	13.8841	15.1509	17.3228	15.8868	24.0248	18.8298	22.066	8.64708	25.3496	21.6617	0.919324	6.0141	3.68011	6.47049	3.01012	6.67125	11.0587	15.2847	12.6727	10.0837	9.16779	7.23345	10.1425	9.64883	10.0779	20.8842	15.6398	38.5889	49.6418	60.7743	53.983	137.897	328.384	132.133	195.697	314.875	H/ACA ribonucleoprotein complex subunit
Shi023012	80.6682	96.8528	110.762	12.5153	25.5461	14.072	25.2553	30.2238	12.5314	51.825	40.9826	32.2964	11.7056	3.34152	1.04709	1.50563	2.48782	3.89747	66.9905	55.9978	53.3496	69.8518	63.1342	47.0525	37.4617	41.0985	39.9694	18.0605	16.5842	14.8099	0.248846	0.496017	0.278963	0	0	0	0	0.911231	0	271.759	212.462	229.317	392.734	1.33696	Cell wall / vacuolar inhibitor of fructosidase 2
Shi010070	120.611	114.668	125.076	149.325	169.833	174.956	93.3117	76.4362	47.1571	106.136	102.931	110.118	91.956	130.773	52.5543	106.529	92.2287	95.2996	114.107	118.072	132.014	105.41	123.992	121.87	107.042	111.207	91.8146	95.62	126.566	84.7808	81.2114	69.5321	79.6909	141.487	123.551	82.72	196.033	184.554	186.562	168.45	186.99	183.295	207.927	360.939	Iron-stress related protein
Shi034855	7.79651	5.99374	6.08823	5.44149	4.40956	4.88031	12.1393	11.5952	11.6525	10.311	16.0122	12.6455	4.06257	4.8358	11.7147	5.32999	6.50831	9.49418	2.81728	1.89724	2.46405	2.18701	2.79062	4.4897	10.9299	12.1948	7.52528	6.85785	5.18124	5.6654	2.32697	1.5737	2.04961	9.21149	8.34208	8.07824	192.576	217.386	242.625	47.0364	10.7211	168.762	187.966	689.842	Leucine aminopeptidase
Shi035405	0	0	0	0	0	0	0	0	0	0	0	0	0	0	0	0	0	0	0	0	0	0	0	0	0	0	0	0	0	0	0	0	0	0	0	0	0	0	0	283.1	12.2101	311.801	491.653	5.19056	Cytochrome P450 CYP72A219
Shi011194	377.16	409.606	376.137	735.583	545.639	739.852	281.285	253.712	304.184	209.007	241.984	216.769	455.479	678.026	630.365	599.15	502.793	502.669	1151.65	846.721	697.105	606.557	644.278	658.117	317.905	333.729	356.292	534.88	610.616	530.343	1055.58	990.806	1087.63	295.31	248.722	321.497	1305.76	1361.84	1343.02	153.379	130.773	185.088	162.401	471.857	Peroxisomal membrane protein 11D
Shi008736	3.49337	6.18525	6.59852	7.59829	5.45765	4.35382	7.24962	7.67201	10.3022	4.92786	5.1406	6.18965	20.8133	22.2644	33.4372	16.149	18.8	21.4605	8.46746	4.15448	3.5971	3.83121	3.39487	7.49053	6.92422	4.17126	2.61563	2.89484	4.56434	4.98858	6.55134	6.77111	6.6642	15.4351	16.2374	12.317	38.4593	42.3525	41.6595	219.585	52.9272	311.854	343.064	174.686	UDP-galactose transporter related protein
Shi021980	24.255	42.1297	35.4054	72.4562	63.672	53.9187	48.1254	42.6347	83.5535	43.5738	34.8821	59.1715	138.26	277.409	299.38	171.994	156.417	164.903	43.8327	33.957	33.5475	32.7645	27.4399	47.8316	144.633	66.4633	139.499	171.215	168.592	201.191	264.6	220.553	275.502	184.621	206.296	100.496	93.9634	79.8857	96.1684	246.262	206.101	193.722	270.189	185.58	Tetraspanin-8
Shi001980	35.2936	26.8932	29.842	42.0747	36.2005	45.3883	49.3562	52.6127	67.3837	44.0736	50.788	42.7428	55.5941	56.9547	97.4466	77.5952	72.9762	70.7128	19.1317	26.5164	17.8019	21.0161	20.9314	24.1585	58.0613	54.3119	50.8349	60.8419	65.8974	46.4531	94.261	95.1321	99.3495	82.858	70.8833	118.081	306.958	300.508	334.406	67.4281	56.4293	132.016	138.054	707.736	Cell division cycle protein 48 homolog
Shi029364	36.6004	35.9207	36.6449	38.4023	30.5566	34.4544	43.688	59.0612	46.4002	47.3864	43.8476	44.6822	63.479	82.3767	83.1814	66.6908	69.5381	71.2569	36.6333	36.4685	43.4167	39.0024	41.4724	43.1502	45.4761	49.1208	38.3151	55.9841	60.5287	57.6189	75.613	72.5722	89.838	56.4546	47.5113	82.0965	100.913	131.291	83.0074	129.565	116.15	192.651	198.793	463.637	Ubiquitin receptor RAD23
Shi034074	321.429	259.527	276.077	213.446	248.225	206.389	308.74	307.733	513.073	265.546	198.414	286.023	310.199	365.449	421.472	240.128	266.228	289.924	273.868	227.478	267.603	344.344	285.457	207.605	201.707	186.236	223.821	201.589	198.192	194.832	158.426	148.193	136.988	173.541	173.379	226.585	205.872	200.636	215.965	193.159	310.514	147.326	210.689	238.21	ozone-responsive stress-like protein (DUF1138)
Shi001062	79.089	69.977	67.2171	125.842	97.7908	114.68	156.303	169.093	136.501	97.5761	84.6993	132.714	255.915	371.126	246.832	356.924	319.22	323.817	100.021	101.74	96.8195	79.6272	102.928	92.0558	137.216	117.173	136.361	181.592	222.371	158.457	281.132	238.853	267.019	217.431	190.228	249.594	113.816	105.723	108.097	105.989	158.839	129.089	98.2691	607.488	Cathepsin B
Shi001728	546.489	580.403	473.557	105.79	195.361	112.909	74.6584	76.8564	39.6165	91.6055	82.0264	76.2092	83.8988	71.9712	24.8079	57.075	58.9423	54.1766	97.7184	87.8984	114.558	104.24	115.413	91.5936	109.693	108.311	98.0561	85.5639	117.201	76.887	57.2729	70.2054	44.9774	33.652	36.1517	24.809	773.023	810.481	782.382	42.3614	159.954	76.3651	60.004	759.805	SWIB domain-containing protein
Shi003938	46.4439	37.2146	57.5261	98.7059	133.873	163.92	106.623	135.915	48.2908	104.312	103.876	103.883	174.038	334.486	127.466	222.593	190.042	230.669	156.477	126.766	171.476	124.22	155.236	133.796	88.1516	105.094	95.6047	140.79	212.635	139.015	250.008	280.084	260.217	171.665	136.027	116.68	261.579	282.887	233.347	146.487	222.76	267.845	139.831	320.113	Autophagy-related protein
Shi021438	105.657	107.408	117.82	83.9866	102.089	79.7111	109.623	76.6279	45.9483	78.8401	82.6726	81.9413	90.0488	117.417	41.9126	64.0395	60.0533	76.2172	83.0903	95.2233	101.276	119.524	99.292	96.8258	52.0759	56.0203	68.8511	71.3625	62.7705	61.8723	64.4788	63.6555	62.3948	52.4727	63.0382	49.2735	134.143	117.313	104.875	195.625	332.874	155.579	215.176	197.722	NADH dehydrogenase [ubiquinone] 1 alpha subcomplex subunit 13
Shi035113	42.3937	47.8678	34.2854	18.1553	22.0685	20.806	24.9249	16.1965	14.5669	26.7269	26.7214	28.8851	41.2461	30.1792	25.2183	22.594	27.078	34.4039	11.0319	6.76587	5.2573	13.3454	9.03035	9.7845	11.0587	20.2381	22.1152	24.5217	24.53	18.9566	20.5154	15.6219	22.2231	31.7706	32.9935	16.4314	297.851	289.241	283.825	121.858	293.052	105.469	126.952	444.603	protein DCL, chloroplastic
Shi006318	86.7346	96.59	96.7685	60.7722	78.1602	63.8038	108.165	89.9973	52.6289	97.6443	64.0827	92.8254	108.23	105.878	62.1536	73.4976	68.5012	92.5011	69.2095	51.8787	54.6561	96.4087	82.4739	51.0204	44.7707	47.9449	48.103	41.9001	37.7511	36.6614	25.2039	23.0601	24.0856	59.7349	58.7553	28.1138	90.4042	79.684	90.2321	218.074	296.599	201.262	227.556	147.621	NADH dehydrogenase [ubiquinone] 1 alpha subcomplex subunit 8-B
Shi022818	61.0212	68.488	59.6621	44.7089	58.5552	50.5148	61.0534	73.9358	28.8303	60.5237	51.4603	65.6322	67.0201	76.8549	41.8835	51.7937	56.3907	50.4378	50.2843	42.2012	66.5925	72.1802	64.3722	47.3726	44.1856	45.0199	37.1975	31.3379	37.0916	35.1846	24.8846	25.1315	30.8719	44.1314	43.1733	33.3268	41.1575	41.7141	32.8926	197.643	336.211	171.001	234.015	151.077	NADH dehydrogenase [ubiquinone] 1 alpha subcomplex subunit 6
Shi023449	170.317	201.503	285.524	392.33	306.477	307.996	363.626	344.954	271.293	281.183	279.647	309.689	483.133	782.509	607.842	563.195	487.724	593.418	321.396	215.681	186.459	264.319	258.182	312.659	438.101	430.594	619.109	852.576	1428.66	859.051	1446.76	1858.01	1745.58	987.495	922.947	613.987	949.733	918.067	854.521	197.958	228.228	190.635	141.738	329.035	Calmodulin
Shi029823	50.6726	46.8168	47.3343	21.8739	40.3259	31.3343	37.5331	38.563	17.4499	40.5727	37.4714	48.1418	32.9544	24.0746	13.3366	29.2885	26.886	27.2541	25.2814	15.6617	18.4005	25.6123	25.0843	15.5663	18.4311	32.3149	29.8182	17.5701	22.3	23.2801	21.8985	19.9103	23.2567	26.6606	20.7102	5.39415	108.55	79.7194	88.3158	167.236	326.413	167.882	204.897	220.857	IGR domain-containing protein
Shi000948	52.4124	52.6525	65.356	54.839	39.5132	43.8733	40.3349	50.3463	30.6845	48.6512	40.8984	50.5874	17.0131	12.2014	4.30132	4.72806	9.68978	9.45971	31.5279	49.6366	38.9607	81.3006	79.4995	103.963	17.2866	18.9121	12.9295	3.43287	1.75809	2.75304	0.272595	0.452795	0.101862	0.875781	0.675623	3.14042	11.8975	21.4057	18.1464	221.44	194.862	243.027	340.81	85.5544	Eukaryotic aspartyl protease family protein
Shi024472	30.0159	27.8189	35.8689	15.2762	21.4361	15.1895	30.5386	25.1889	21.7396	39.2507	28.0114	33.5858	14.6298	8.07985	7.84467	12.7482	16.4689	17.5578	12.9824	11.9673	13.7684	23.6741	20.5362	17.1289	22.813	20.7124	17.2261	6.94338	7.37977	5.76384	3.43273	2.83132	1.85774	27.153	28.7144	15.8527	13.8675	10.2583	12.7551	229.009	195.23	209.337	415.372	36.0907	choice-of-anchor C domain protein%2C putative (Protein of unknown function%2C DUF642)
Shi019036	739.853	698.443	599.594	205.329	254.094	204.29	211.553	191.252	327.522	192.09	221.198	194.71	287.644	244.316	157.863	125.356	190.16	190.013	88.0576	90.4228	74.2974	164.85	137.612	128.081	184.127	242.497	184.401	161.362	210.566	140.138	220.867	207.209	222.846	104.45	100.656	155.981	339.487	353.977	392.007	127.462	254.107	153.61	102.589	445.913	chaperonin 60 beta
Shi027470	72.2582	87.9744	97.5671	25.5756	51.9313	31.6411	38.4912	38.2745	20.7155	51.1181	45.1757	37.1451	27.825	30.5021	25.9356	29.6494	34.9571	41.0557	38.4766	32.7122	31.7828	53.1949	50.8502	30.4327	30.4	54.1555	38.298	27.2526	32.9216	29.6611	36.9058	45.6335	37.2523	22.1395	24.3384	18.0279	7.65108	6.35525	4.84038	161.909	334.671	135.41	212.347	239.008	Histone H1
Shi007198	32.1831	25.4148	30.3205	78.8108	65.5614	85.0252	25.048	25.9212	28.51	15.8129	16.2362	19.2812	24.2973	26.6463	23.2748	22.377	17.9467	17.1563	21.3488	24.5465	21.7535	26.8645	20.9402	24.6622	25.8149	30.1165	28.1874	26.2549	18.1337	23.9415	44.3809	24.1204	44.9515	39.5236	34.9169	24.0367	82.498	94.4044	112.333	93.8176	123.44	129.008	130.368	606.39	evolutionarily conserved C-terminal region 2
Shi019878	76.8648	81.4805	65.4846	68.1633	68.6996	59.2598	107.218	110.526	107.502	74.9997	61.9275	99.6656	130.118	147.027	100.79	76.4319	92.8617	95.2225	45.8008	51.5895	50.3295	64.9856	59.8596	62.5623	58.1117	60.4155	54.9797	54.401	52.0398	50.6809	45.148	42.1908	41.3984	91.0448	75.7618	85.6067	80.8867	83.8301	87.6744	190.5	280.337	111.711	241.903	258.291	ADP,ATP carrier protein
Shi007905	162.51	144.562	157.294	190.177	204.718	200.487	159.206	161.577	88.5287	147.498	126.675	169.53	115.9	113.157	76.2236	94.8974	114.431	99.08	162.783	170.878	161.6	213.615	211.316	169.005	116.267	134.449	114.941	126.982	118.311	121.332	129.556	122.95	117.731	213.715	197.777	171.874	103.109	98.2412	102.459	214.81	232.514	200.698	242.592	191.262	ADP-ribosylation factor
Shi002192	8.42332	11.6609	11.2097	14.6684	18.8998	19.7237	47.6016	47.3753	34.2911	27.55	22.3267	36.1573	60.3559	56.1585	53.5518	60.7297	62.5878	72.7254	4.72641	4.36907	8.93122	8.85886	11.919	6.16371	24.9751	25.4345	25.5501	21.6179	20.825	19.2911	10.7174	9.14071	10.7437	40.0275	46.4531	37.5081	10.6525	14.2138	14.5098	213.276	434.418	116.023	180.136	136.892	UDP-glucuronate decarboxylase
[truncated: 25,980 more rows]
